# Supplementary material for: HLA Associations in Classical Hodgkin Lymphoma: EBV Status Matters
Source: PLoS One. 2012 Jul 10;7(7):e39986. doi: 10.1371/journal.pone.0039986 (PMC3393726; doi:10.1371/journal.pone.0039986)
Supplement: Table S1 — Genotype and phenotype analysis for all broad HLA alleles and SSOP analysis. (XLS) [file pone.0039986.s002.xls]

## Sheet: genotype
Allele frequency (Genotype)											EBV+ versus EBV-				EBV+ versus controls				EBV- versus controls				all cases versus controls
	EBV+		EBV-		EBV?		All Patients		Controls		OR	99.9%CI		p-value	OR	99.9%CI		p-value	OR	99.9%CI		p-value	OR	99.9%CI		p-value
HLA-A	156	%	464	%	54	%	674	%	15108	%
A1	52	0.333333	85	0.18319	7	0.12963	144	0.21365	2667	0.176529	2.22941	1.1246	4.41961	9.22494e-05	2.3324	1.32795	4.0966	3.53655e-07	1.04619	0.700513	1.56246	0.711013	1.26742	0.923007	1.74033	0.0137234
A2	25	0.160256	153	0.329741	20	0.37037	198	0.293769	4828	0.319566	0.387916	0.176362	0.853239	5.16845e-05	0.406345	0.1977	0.835186	2.12829e-05	1.04751	0.753101	1.457	0.643451	0.885695	0.666637	1.17673	0.159565
A3	29	0.185897	64	0.137931	11	0.203704	104	0.154303	2524	0.167064	1.42717	0.635368	3.2057	0.14665	1.13848	0.57619	2.24948	0.530611	0.797718	0.50927	1.24954	0.0968206	0.909678	0.635849	1.30143	0.384253
A9	17	0.108974	49	0.105603	6	0.111111	72	0.106825	1574	0.104183	1.03582	0.388464	2.76198	0.905991	1.05161	0.449477	2.46039	0.84552	1.01524	0.612877	1.68177	0.92144	1.02839	0.675983	1.56451	0.826226
A10	6	0.0384615	16	0.0344828	1	0.0185185	23	0.0341246	425	0.0281308	1.12	0.224881	5.57806	0.81624	1.38193	0.347841	5.49023	0.438364	1.23387	0.525948	2.89463	0.416541	1.2206	0.596113	2.49929	0.359272
A11	8	0.0512821	31	0.0668103	0	0	39	0.0578635	737	0.0487821	0.755013	0.197308	2.88912	0.489523	1.05402	0.317193	3.50245	0.885364	1.39603	0.747776	2.60624	0.0773091	1.1976	0.686209	2.09009	0.286039
A19	14	0.0897436	40	0.0862069	6	0.111111	60	0.0890208	1733	0.114707	1.04507	0.358305	3.04816	0.892199	0.760913	0.30155	1.92004	0.329872	0.728097	0.419777	1.26288	0.0569429	0.754185	0.47948	1.18628	0.0397754
A28	5	0.0320513	26	0.0560345	3	0.0555556	34	0.0504451	615	0.0407069	0.55782	0.108577	2.86583	0.234435	0.780326	0.173791	3.50368	0.58586	1.39889	0.710205	2.75538	0.101642	1.25194	0.690693	2.26923	0.21288
Others	0	0	0	0	0	0	0	0	5	0.00033095
HLA-B	156	%	458	%	52	%	666	%	15108	%
B5	15	0.0961538	35	0.0764192	5	0.0961538	55	0.0825826	798	0.0528197	1.28571	0.443355	3.72853	0.436353	1.90769	0.77434	4.69987	0.0164881	1.48376	0.821668	2.67937	0.0270461	1.6142	1.0004	2.60462	0.000888531
B7	28	0.179487	93	0.203057	11	0.211538	132	0.198198	2449	0.1621	0.858535	0.391307	1.88364	0.522714	1.13073	0.566955	2.25511	0.55788	1.31705	0.892554	1.94342	0.019485	1.27774	0.920444	1.77374	0.0137187
B8	27	0.173077	66	0.144105	5	0.0961538	98	0.147147	2073	0.137212	1.24313	0.546105	2.8298	0.383337	1.31609	0.65308	2.65219	0.195736	1.05869	0.678661	1.65153	0.672948	1.0849	0.750696	1.56789	0.466404
B12	12	0.0769231	42	0.0917031	5	0.0961538	59	0.0885886	1897	0.125563	0.825397	0.268481	2.53753	0.573476	0.580346	0.215217	1.56494	0.0676834	0.703112	0.41021	1.20515	0.030633	0.676911	0.42906	1.06794	0.00460619
B13	0	0	5	0.010917	0	0	5	0.00750751	315	0.0208499	0	nd	nd	0.190075	0	nd	nd	0.0683953	0.518343	0.116647	2.30335	0.139981	0.355234	0.0801434	1.57457	0.0168354
B14	3	0.0192308	9	0.0196507	1	0.0192308	13	0.0195195	225	0.0148928	0.978214	0.106754	8.96365	0.973897	1.29699	0.188066	8.9447	0.656767	1.32588	0.428469	4.10288	0.40972	1.31686	0.510405	3.39752	0.337769
B15	11	0.0705128	49	0.106987	4	0.0769231	64	0.0960961	1519	0.100543	0.633216	0.201909	1.98586	0.185154	0.678663	0.241581	1.90654	0.214038	1.07177	0.6466	1.77652	0.651685	0.951072	0.611489	1.47924	0.708579
B16	3	0.0192308	11	0.0240175	2	0.0384615	16	0.024024	480	0.0317712	0.796791	0.0914048	6.94577	0.729403	0.597549	0.0872216	4.09377	0.373357	0.749944	0.271565	2.07102	0.349614	0.750154	0.321729	1.74908	0.262202
B17	7	0.0448718	7	0.0152838	0	0	14	0.021021	549	0.0363384	3.02685	0.507321	18.0592	0.0324981	1.24586	0.34619	4.4836	0.5714	0.411605	0.116584	1.45319	0.0167616	0.569429	0.231452	1.40094	0.037045
B18	5	0.0320513	18	0.0393013	6	0.115385	29	0.0435435	472	0.0312417	0.809419	0.149033	4.39605	0.680434	1.02677	0.228274	4.61839	0.953895	1.26853	0.566513	2.84047	0.33046	1.41169	0.741801	2.68652	0.0764379
B21	4	0.025641	7	0.0152838	1	0.0192308	12	0.018018	161	0.0106566	1.69549	0.210675	13.6451	0.399621	2.44312	0.45214	13.2013	0.0717616	1.44095	0.400579	5.18336	0.345072	1.70346	0.630822	4.59999	0.0742379
B22	0	0	6	0.0131004	0	0	6	0.00900901	352	0.0232989	0	nd	nd	0.15083	0	nd	nd	0.0537506	0.556466	0.142277	2.17643	0.151447	0.381095	0.0977082	1.4864	0.0153787
B27	1	0.00641026	17	0.0371179	1	0.0192308	19	0.0285285	620	0.0410379	0.167362	0.00558634	5.01405	0.0495695	0.15076	0.00553895	4.10339	0.0294047	0.900797	0.394987	2.05433	0.676549	0.686224	0.315294	1.49354	0.10904
B35	12	0.0769231	49	0.106987	5	0.0961538	66	0.0990991	1276	0.0844586	0.695578	0.229976	2.10382	0.278291	0.903344	0.334537	2.43928	0.736215	1.29869	0.782463	2.15551	0.0887435	1.19241	0.769914	1.84677	0.185057
B37	13	0.0833333	10	0.0218341	0	0	23	0.0345345	277	0.0183347	4.07273	0.984736	16.8442	0.000476291	4.86741	1.83802	12.8898	3.29636e-09	1.19512	0.409584	3.48724	0.583389	1.91517	0.926417	3.95921	0.00274045
B40	13	0.0833333	28	0.0611354	5	0.0961538	46	0.0690691	1404	0.0929309	1.3961	0.442445	4.4053	0.337443	0.887335	0.340551	2.31203	0.681103	0.635579	0.332343	1.21549	0.0203702	0.72418	0.434336	1.20744	0.0369852
Others	2	0.0128205	6	0.0131004	1	0.0192308	9	0.0135135	241	0.0159518
HLA-C	154	%	454	%	46	%	654	%
C1	0	0	15	0.0330396	0	0	15	0.0229358			0	nd	nd	0.0223696
C2	7	0.0454545	25	0.0550661	1	0.0217391	33	0.0504587			0.817143	0.193255	3.45513	0.644383
C3	20	0.12987	69	0.151982	6	0.130435	95	0.14526			0.832793	0.339111	2.04518	0.502347
C4	16	0.103896	54	0.118943	6	0.130435	76	0.116208			0.85883	0.318693	2.31442	0.613193
C5	8	0.0519481	30	0.0660793	2	0.0434783	40	0.0611621			0.774429	0.201392	2.97797	0.531299
C6	21	0.136364	27	0.0594714	1	0.0217391	49	0.0749235			2.49708	0.908005	6.86713	0.00222973
C7	58	0.376623	184	0.405286	23	0.5	265	0.405199			0.886549	0.471601	1.6666	0.530048
C8	5	0.0324675	11	0.0242291	1	0.0217391	17	0.0259939			1.35143	0.22296	8.19148	0.581013
C12	4	0.025974	11	0.0242291	2	0.0434783	17	0.0259939			1.07394	0.15337	7.52004	0.903985
C14	3	0.0194805	8	0.0176211	2	0.0434783	13	0.0198777			1.10762	0.116843	10.4997	0.881082
C15	8	0.0519481	13	0.0286344	1	0.0217391	22	0.0336391			1.8588	0.409955	8.42807	0.170981
C16	3	0.0194805	3	0.00660793	1	0.0217391	7	0.0107034			2.98675	0.199834	44.6407	0.162572
C17	1	0.00649351	4	0.00881057	0	0	5	0.00764526			0.735294	0.018329	29.4974	0.783218
Others	0	0	0	0	0	0	0	0
HLA-DQ	152	%	464	%	54	%	670	%
DQ1	79	0.519737	239	0.515086	28	0.518519	346	0.516418			1.0188	0.550544	1.88532	0.92068
DQ2	26	0.171053	73	0.157328	9	0.166667	108	0.161194			1.10524	0.485011	2.51861	0.68925
DQ3	39	0.256579	145	0.3125	16	0.296296	200	0.298507			0.759292	0.379205	1.52035	0.19109
DQ4	8	0.0526316	7	0.0150862	1	0.0185185	16	0.0238806			3.62698	0.641853	20.4954	0.00914937
Others	0	0	0	0	0	0	0	0
HLA-DR	156	%	462	%	54	%	672	%	13118	%
DR1	17	0.108974	46	0.0995671	8	0.148148	71	0.105655	1501	0.114423	1.10604	0.411784	2.97077	0.737055	0.946558	0.404464	2.21521	0.831658	0.855811	0.509211	1.43833	0.32325	0.914318	0.599139	1.3953	0.485451
DR2	29	0.185897	106	0.229437	11	0.203704	146	0.217262	2152	0.164049	0.766899	0.355481	1.65448	0.255141	1.16359	0.588526	2.30057	0.464121	1.51727	1.04566	2.20158	0.00020723	1.4144	1.02971	1.94282	0.000305861
DR3	24	0.153846	60	0.12987	7	0.12963	91	0.135417	1871	0.142628	1.21818	0.515198	2.88038	0.449939	1.09295	0.524182	2.27886	0.690521	0.897198	0.564827	1.42515	0.440277	0.941517	0.643892	1.37671	0.601697
DR4	26	0.166667	55	0.119048	4	0.0740741	85	0.126488	2146	0.163592	1.48	0.632313	3.46411	0.127558	1.02255	0.502144	2.0823	0.917807	0.690915	0.427928	1.11552	0.0106647	0.74035	0.501413	1.09315	0.0108505
DR5	9	0.0576923	66	0.142857	11	0.203704	86	0.127976	1224	0.0933069	0.367347	0.10936	1.23394	0.00485525	0.594938	0.191374	1.84953	0.12766	1.61955	1.03422	2.53616	0.000356854	1.42609	0.963037	2.11179	0.0027941
DR6	30	0.192308	84	0.181818	10	0.185185	124	0.184524	2170	0.165422	1.07143	0.492414	2.33129	0.770244	1.20123	0.612883	2.35437	0.369312	1.12115	0.748243	1.6799	0.35186	1.14161	0.815624	1.59787	0.194657
DR7	7	0.0448718	26	0.0562771	2	0.037037	35	0.0520833	1320	0.100625	0.787816	0.187492	3.3103	0.583807	0.4199	0.117197	1.50444	0.0210089	0.532993	0.272432	1.04276	0.00171707	0.491092	0.275181	0.876412	3.73812e-05
DR8	8	0.0512821	9	0.0194805	1	0.0185185	18	0.0267857	429	0.0327032	2.72072	0.533615	13.872	0.0357524	1.59882	0.479019	5.33635	0.196067	0.587644	0.191851	1.79996	0.113859	0.814076	0.364835	1.81649	0.398222
DR9	0	0	5	0.0108225	0	0	5	0.00744048	187	0.0142552	0	nd	nd	0.192016	0	nd	nd	0.133133	0.756562	0.168927	3.38835	0.539061	0.518364	0.11603	2.31578	0.141429
DR10	6	0.0384615	5	0.0108225	0	0	11	0.016369	118	0.00899527	3.656	0.486724	27.4619	0.0239827	4.40678	1.08307	17.9302	0.000142843	1.20536	0.266125	5.45939	0.683678	1.83338	0.644393	5.2162	0.0527864
others	0	0	0	0	0	0	0	0	0	0
HLA-DP	156	%	462	%	54	%	672	%
DPB01:01	4	0.025641	20	0.04329	4	0.0740741	28	0.0416667			0.581579	0.0934182	3.62065	0.323885
DPB02:01	26	0.166667	48	0.103896	3	0.0555556	77	0.114583			1.725	0.724958	4.10455	0.0368032
DPB03:01	22	0.141026	85	0.183983	12	0.222222	119	0.177083			0.728183	0.310039	1.71027	0.220178
DPB04:01	79	0.50641	194	0.419913	21	0.388889	294	0.4375			1.41732	0.768978	2.61231	0.059973
DPB04:02/105:01	5	0.0320513	41	0.0887446	7	0.12963	53	0.078869			0.34001	0.0693601	1.66676	0.0196714
DPB05:01	3	0.0192308	8	0.017316	0	0	11	0.016369			1.11275	0.117419	10.5451	0.875728
DPB06:01	3	0.0192308	5	0.0108225	3	0.0555556	11	0.016369			1.79216	0.158942	20.2075	0.421806
DPB10:01	1	0.00641026	5	0.0108225	1	0.0185185	7	0.0104167			0.589677	0.015832	21.9631	0.627006
DPB13:01	4	0.025641	9	0.0194805	0	0	13	0.0193452			1.32456	0.179032	9.79972	0.642933
DPB14:01	1	0.00641026	14	0.030303	0	0	15	0.0223214			0.206452	0.00675493	6.3098	0.0936129
DPB19:01	5	0.0320513	8	0.017316	0	0	13	0.0193452			1.87914	0.280727	12.5787	0.26748
Others	3	0.0192308	25	0.0541126	3	0.0555556	31	0.046131
*Allelic frequency <1% was excluded

## Sheet: Phenotype
Allele carrier (Phenotype)											EBV+ versus EBV-				EBV+ versus controls				EBV- versus controls				all cases versus controls
	EBV+		EBV-		EBV?		All Patients		Controls		OR	99.9%CI		p-value	OR	99.9%CI		p-value	OR	99.9%CI		p-value	OR	99.9%CI		p-value
HLA-A	78	%	232	%	27	%	337	%	7554	%
A1	43	0.551282	70	0.301724	7	0.259259	120	0.356083	2426	0.321154	2.84327	1.17382	6.88706	7.44477e-05	2.59691	1.22243	5.51685	1.5443e-05	0.913356	0.566534	1.4725	0.532219	1.1689	0.796961	1.71443	0.179599
A2	23	0.294872	123	0.530172	16	0.592593	162	0.480712	4052	0.536405	0.370584	0.146998	0.934244	0.000316251	0.36142	0.159084	0.8211	2.0973e-05	0.975271	0.628447	1.5135	0.851274	0.800062	0.554454	1.15447	0.044935
A3	27	0.346154	56	0.241379	11	0.407407	94	0.278932	2296	0.303945	1.66387	0.655323	4.22455	0.0706211	1.21239	0.551633	2.66461	0.42025	0.728659	0.436895	1.21527	0.0409228	0.885871	0.589045	1.33227	0.328208
A9	16	0.205128	45	0.193966	5	0.185185	66	0.195846	1474	0.195128	1.0724	0.36699	3.13373	0.830138	1.06447	0.42099	2.69151	0.824574	0.992606	0.570025	1.72846	0.964883	1.00457	0.633114	1.59397	0.974067
A10	6	0.0769231	15	0.0646552	1	0.037037	22	0.0652819	416	0.0550702	1.20556	0.231232	6.28532	0.709164	1.42989	0.349789	5.84518	0.400842	1.18608	0.485115	2.89991	0.529442	1.19838	0.569274	2.52272	0.423095
A11	8	0.102564	30	0.12931	0	0	38	0.11276	713	0.0943871	0.769524	0.192323	3.07902	0.533218	1.09653	0.318953	3.76979	0.805955	1.42495	0.738903	2.74797	0.0745329	1.21939	0.681843	2.18072	0.260789
A19	12	0.153846	38	0.163793	5	0.185185	55	0.163205	1620	0.214456	0.92823	0.283459	3.03963	0.8363	0.665993	0.236164	1.87813	0.193992	0.717488	0.397334	1.29561	0.0633626	0.714408	0.436036	1.1705	0.0243741
A28	4	0.0512821	26	0.112069	3	0.111111	33	0.0979228	607	0.0803548	0.428274	0.0692048	2.65038	0.116211	0.618638	0.113596	3.36909	0.346559	1.44449	0.718133	2.90553	0.0816846	1.24236	0.669013	2.30708	0.247739
Others	0	0	0	0	0	0	0	0	5	0.000661901
HLA-B	78	%	229	%	26	%	333	%	7554	%
B5	13	0.166667	33	0.144105	5	0.192308	51	0.153153	784	0.103786	1.18788	0.366497	3.85011	0.629677	1.72704	0.630651	4.72951	0.0708174	1.45389	0.773187	2.73386	0.0498757	1.56169	0.932307	2.61594	0.00416315
B7	25	0.320513	80	0.349345	10	0.384615	115	0.345345	2233	0.295605	0.878538	0.350303	2.20332	0.642936	1.12401	0.503702	2.50821	0.63159	1.27941	0.80479	2.03392	0.0795923	1.25703	0.852609	1.85328	0.0520497
B8	24	0.307692	59	0.257642	5	0.192308	88	0.264264	1932	0.255759	1.2806	0.49621	3.30494	0.390029	1.29331	0.574243	2.91278	0.295931	1.00992	0.609664	1.67295	0.948689	1.0452	0.688088	1.58766	0.727831
B12	12	0.153846	39	0.170306	4	0.153846	55	0.165165	1765	0.233651	0.885781	0.271197	2.89313	0.735873	0.596343	0.211517	1.68131	0.097092	0.67324	0.374939	1.20887	0.0252204	0.648898	0.396033	1.06322	0.00369624
B13	0	0	5	0.0218341	0	0	5	0.015015	311	0.0411702	0	nd	nd	0.188251	0	nd	nd	0.0672992	0.519852	0.115989	2.32994	0.144123	0.355021	0.0796181	1.58306	0.0172284
B14	3	0.0384615	9	0.0393013	1	0.0384615	13	0.039039	224	0.0296532	0.977778	0.104367	9.16049	0.973633	1.30893	0.186185	9.2021	0.648684	1.33868	0.427667	4.19031	0.398637	1.32938	0.510355	3.46279	0.326183
B15	10	0.128205	47	0.20524	4	0.153846	61	0.183183	1434	0.189833	0.569462	0.165176	1.96328	0.130744	0.627615	0.205061	1.92089	0.166809	1.10212	0.637792	1.90449	0.558435	0.957113	0.594587	1.54068	0.761886
B16	3	0.0384615	11	0.0480349	2	0.0769231	16	0.048048	476	0.063013	0.792727	0.0888929	7.06936	0.726318	0.59479	0.085161	4.15419	0.373763	0.750308	0.268208	2.09898	0.356532	0.750524	0.318416	1.76902	0.26913
B17	7	0.0897436	7	0.0305677	0	0	14	0.042042	537	0.0710882	3.12676	0.509066	19.2051	0.0304934	1.2883	0.34696	4.7836	0.524068	0.412024	0.11551	1.46968	0.017823	0.573475	0.230718	1.42544	0.041858
B18	5	0.0641026	18	0.0786026	6	0.230769	29	0.0870871	465	0.0615568	0.802892	0.143425	4.49457	0.674393	1.04419	0.226271	4.8187	0.925865	1.30054	0.570966	2.96233	0.292192	1.45431	0.752691	2.80993	0.0598778
B21	4	0.0512821	7	0.0305677	1	0.0384615	12	0.036036	160	0.0211808	1.71429	0.208	14.1287	0.395276	2.49797	0.45203	13.8041	0.0681583	1.45715	0.401017	5.29476	0.334154	1.72757	0.633901	4.70815	0.0693081
B22	0	0	6	0.0262009	0	0	6	0.018018	348	0.0460683	0	nd	nd	0.14881	0	nd	nd	0.0523358	0.557136	0.141115	2.19962	0.155164	0.379943	0.0967784	1.49162	0.0155436
B27	1	0.0128205	16	0.069869	1	0.0384615	18	0.0540541	603	0.0798253	0.17289	0.00565619	5.28462	0.0570885	0.149706	0.00544068	4.11932	0.0291944	0.865905	0.364834	2.05516	0.583282	0.658706	0.293154	1.48009	0.087476
B35	12	0.153846	43	0.187773	5	0.192308	60	0.18018	1214	0.16071	0.786469	0.243317	2.54209	0.499783	0.949528	0.336363	2.68045	0.869549	1.20733	0.685339	2.1269	0.272902	1.14778	0.709971	1.85557	0.344736
B37	13	0.166667	10	0.0436681	0	0	23	0.0690691	270	0.0357427	4.38	1.01717	18.8605	0.00036555	5.39556	1.94498	14.9677	1.14407e-09	1.23186	0.416909	3.63984	0.525777	2.00158	0.955187	4.19427	0.00164999
B40	13	0.166667	26	0.113537	5	0.192308	44	0.132132	1339	0.177257	1.56154	0.464657	5.24774	0.223625	0.928305	0.339924	2.53512	0.807444	0.594481	0.297421	1.18824	0.0124903	0.706668	0.411134	1.21464	0.0340695
Others	2	0.025641	5	0.0218341	1	0.0384615	8	0.024024	240	0.0317712
HLA-C	77	%	227	%	23	%	327	%
C1	0	0	15	0.0660793	0	0	15	0.0458716			0	nd	nd	0.0206962
C2	6	0.0779221	24	0.105727	1	0.0434783	31	0.0948012			0.714789	0.148866	3.43211	0.479608
C3	19	0.246753	62	0.273128	6	0.26087	87	0.266055			0.871802	0.32123	2.36603	0.651009
C4	15	0.194805	49	0.215859	6	0.26087	70	0.214067			0.878868	0.296827	2.60222	0.695362
C5	8	0.103896	29	0.127753	2	0.0869565	39	0.119266			0.791604	0.196722	3.1854	0.58006
C6	20	0.25974	26	0.114537	1	0.0434783	47	0.143731			2.71255	0.90637	8.11802	0.00212327
C7	46	0.597403	138	0.60793	16	0.695652	200	0.611621			0.956989	0.394617	2.3208	0.870279
C8	5	0.0649351	11	0.0484581	1	0.0434783	17	0.0519878			1.36364	0.218659	8.50412	0.575808
C12	4	0.0519481	11	0.0484581	2	0.0869565	17	0.0519878			1.07597	0.149717	7.73257	0.902753
C14	3	0.038961	8	0.0352423	2	0.0869565	13	0.0397554			1.1098	0.114517	10.7552	0.87998
C15	8	0.103896	12	0.0528634	1	0.0434783	21	0.0642202			2.07729	0.432429	9.97886	0.118552
C16	3	0.038961	3	0.0132159	1	0.0434783	7	0.0214067			3.02703	0.198869	46.075	0.160473
C17	1	0.012987	4	0.0176211	0	0	5	0.0152905			0.733553	0.0180493	29.8127	0.782336
Others	0	0	0	0	0	0	0	0
HLA-DQB	76	%	232	%	27	%	335	%
DQB1	57	0.75	165	0.711207	20	0.740741	242	0.722388			1.21818	0.451063	3.28993	0.51294
DQB2	24	0.315789	66	0.284483	8	0.296296	98	0.292537			1.16084	0.452241	2.97971	0.60247
DQB3	32	0.421053	112	0.482759	14	0.518519	158	0.471642			0.779221	0.323769	1.87536	0.349413
DQB4	8	0.105263	7	0.0301724	1	0.037037	16	0.0477612			3.78151	0.648747	22.0422	0.00830114
Others	0	0	0	0	0	0	0	0
HLA-DR	78	%	231	%	27	%	336	%	6559	%
DR1	16	0.205128	41	0.177489	7	0.259259	64	0.190476	1416	0.215887	1.19591	0.404994	3.53141	0.586339	0.937306	0.370572	2.37077	0.818384	0.783761	0.440949	1.39309	0.162366	0.854603	0.535361	1.36421	0.268526
DR2	25	0.320513	92	0.398268	10	0.37037	127	0.377976	1967	0.299893	0.712674	0.286101	1.77526	0.220911	1.10119	0.493176	2.45879	0.692845	1.54515	0.984193	2.42583	0.00138873	1.41858	0.969445	2.07581	0.00239986
DR3	22	0.282051	55	0.238095	7	0.259259	84	0.25	1734	0.26437	1.25714	0.475827	3.3214	0.437749	1.09316	0.475211	2.51466	0.724889	0.869557	0.518731	1.45765	0.372951	0.927528	0.606583	1.41829	0.559866
DR4	23	0.294872	43	0.186147	3	0.111111	69	0.205357	1969	0.300198	1.82833	0.680421	4.91282	0.0427907	0.974837	0.428543	2.21753	0.918729	0.533185	0.30357	0.936474	0.000190744	0.602428	0.382922	0.947762	0.000202469
DR5	8	0.102564	60	0.25974	11	0.407407	79	0.235119	1158	0.176551	0.325714	0.0866975	1.22368	0.00376688	0.533037	0.155387	1.82852	0.0878276	1.63652	0.987542	2.71198	0.00119996	1.4337	0.926583	2.21837	0.00635337
DR6	28	0.358974	75	0.324675	10	0.37037	113	0.33631	1989	0.303247	1.1648	0.471732	2.87612	0.578484	1.28668	0.588815	2.81164	0.287438	1.10463	0.689893	1.7687	0.486501	1.16427	0.788192	1.7198	0.199141
DR7	7	0.0897436	25	0.108225	2	0.0740741	34	0.10119	1246	0.189968	0.812394	0.185272	3.56225	0.643231	0.420399	0.113696	1.55446	0.0245428	0.517481	0.255807	1.04683	0.00174539	0.480058	0.262361	0.87839	4.46396e-05
DR8	8	0.102564	9	0.038961	1	0.037037	18	0.0535714	421	0.0641866	2.81905	0.535307	14.8457	0.0331655	1.66624	0.48257	5.75325	0.170585	0.591064	0.190729	1.83169	0.121822	0.825259	0.365553	1.86308	0.437002
DR9	0	0	5	0.021645	0	0	5	0.014881	185	0.0282055	0	nd	nd	0.190198	0	nd	nd	0.132488	0.762258	0.168751	3.44317	0.552365	0.520454	0.115803	2.33909	0.145605
DR10	6	0.0769231	5	0.021645	0	0	11	0.0327381	118	0.0179905	3.76667	0.48896	29.0163	0.0227181	4.54873	1.08721	19.0311	0.000132776	1.20763	0.26443	5.51512	0.682302	1.84748	0.643873	5.30104	0.05167
Others	0	0	0	0	0	0	0	0	0	0
HLA-DPB	78	%	231	%	27	%	336	%
DPB01:01	4	0.0512821	19	0.0822511	4	0.148148	27	0.0803571			0.603129	0.0935245	3.88952	0.367601
DPB02:01	25	0.320513	45	0.194805	3	0.111111	73	0.217262			1.94969	0.740879	5.13076	0.0218352
DPB03:01	21	0.269231	76	0.329004	10	0.37037	107	0.318452			0.751385	0.288259	1.95859	0.325346
DPB04:01	60	0.769231	150	0.649351	13	0.481481	223	0.66369			1.8	0.666231	4.86318	0.049787
DPB04:02/105:01	5	0.0641026	40	0.17316	6	0.222222	51	0.151786			0.327055	0.0643892	1.66122	0.0182299
DPB05:01	3	0.0384615	8	0.034632	0	0	11	0.0327381			1.115	0.115126	10.7988	0.874596
DPB06:01	3	0.0384615	5	0.021645	3	0.111111	11	0.0327381			1.808	0.157156	20.8002	0.418738
DPB10:01	1	0.0128205	4	0.017316	1	0.037037	6	0.0178571			0.737013	0.0181411	29.9424	0.785564
DPB13:01	4	0.0512821	9	0.038961	0	0	13	0.0386905			1.33333	0.1758	10.1125	0.63931
DPB14:01	1	0.0128205	13	0.0562771	0	0	14	0.0416667			0.217782	0.00696575	6.8089	0.110587
DPB19:01	5	0.0641026	8	0.034632	0	0	13	0.0386905			1.90925	0.277776	13.1229	0.262291
Others	3	0.0384615	24	0.103896	3	0.111111	30	0.0892857
*Allelic frequency <1% was excluded

## Sheet: PCR-SSOP
GENENR	GENE	PROBE	POS	EBV+	EBV-	NMISS	P	OR (99.9% CI)
1	HLA-DPB1	c22	32	0.9615	0.8584	311	0.01068	5.2 (0.6-43.1)
1	HLA-DPB1	c43	35	0.9615	0.8584	311	0.01068	5.2 (0.6-43.1)
1	HLA-DPB1	c12	35	0.02564	0.103	311	0.02647	0.2 (0.0-2.3)
1	HLA-DPB1	c47	35	0.9615	0.9013	311	0.03382	4.1 (0.5-36.0)
1	HLA-DPB1	c01	35	0.05128	0.09013	311	0.5639	0.7 (0.1-4.9)
1	HLA-DPB1	c11	35	0.3846	0.412	311	0.6675	0.9 (0.3-2.3)
1	HLA-DPB1	c45	35	0	0	311	n.a.	n.a. (n.a.-n.a.)
1	HLA-DPB1	c23	49	0	0	309	n.a.	n.a. (n.a.-n.a.)
1	HLA-DPB1	c13	105	0.01282	0.03004	311	0.44	0.4 (0.0-17.0)
1	HLA-DPB1	c63	105	0.05128	0.04292	311	0.7883	0.8 (0.1-7.0)
1	HLA-DPB1	c64	105	0	0.00431	309	0.9994	n.a. (n.a.-n.a.)
1	HLA-DPB1	c09	107	0.7692	0.6052	311	0.008769	2.3 (0.8-6.6)
1	HLA-DPB1	c50	107	0.7692	0.6052	311	0.008769	2.3 (0.8-6.6)
1	HLA-DPB1	c31	107	0.6538	0.7811	311	0.02152	0.5 (0.2-1.4)
1	HLA-DPB1	c56	107	0.3824	0.481	278	0.1251	0.6 (0.2-1.7)
1	HLA-DPB1	c10	107	0.05128	0.03004	311	0.4248	1.7 (0.2-16.7)
1	HLA-DPB1	c54	107	0.4444	0.5068	291	0.5051	0.8 (0.3-2.2)
1	HLA-DPB1	c52	107	0.05128	0.08584	311	0.5998	0.7 (0.1-5.1)
1	HLA-DPB1	c02	107	0.1026	0.1245	311	0.6277	0.8 (0.2-3.5)
1	HLA-DPB1	c66	107	0.01282	0	311	0.9992	n.a. (n.a.-n.a.)
1	HLA-DPB1	c51	127	0.05128	0.03004	311	0.4248	1.7 (0.2-16.7)
1	HLA-DPB1	c14	129	0.01282	0.02165	309	0.9474	0.9 (0.0-41.1)
1	HLA-DPB1	c59	171	0.01299	0.08621	309	0.04335	0.1 (0.0-3.8)
1	HLA-DPB1	c08	171	0.8205	0.7124	311	0.04392	2.0 (0.6-6.4)
1	HLA-DPB1	c05	171	0.3718	0.4592	311	0.1704	0.7 (0.3-1.7)
1	HLA-DPB1	c57	171	0.3333	0.4224	310	0.1811	0.7 (0.3-1.8)
1	HLA-DPB1	c07	171	0.3333	0.4206	311	0.2007	0.7 (0.3-1.8)
1	HLA-DPB1	c17	171	0.1154	0.06438	311	0.2037	1.8 (0.4-8.9)
1	HLA-DPB1	c62	171	0.01333	0.0181	296	0.5103	0.4 (0.0-24.6)
1	HLA-DPB1	c67	171	0.01316	0	304	0.9992	n.a. (n.a.-n.a.)
1	HLA-DPB1	c19	171	0	0	311	n.a.	n.a. (n.a.-n.a.)
1	HLA-DPB1	c44	199	0.9872	0.927	311	0.07306	6.7 (0.2-223.8)
1	HLA-DPB1	c27	199	0.3462	0.4206	311	0.3204	0.7 (0.3-2.0)
1	HLA-DPB1	c21	199	0	0	309	n.a.	n.a. (n.a.-n.a.)
1	HLA-DPB1	c24	199	0	0	311	n.a.	n.a. (n.a.-n.a.)
1	HLA-DPB1	c70	206	0.03846	0.02146	311	0.6419	1.4 (0.1-19.7)
1	HLA-DPB1	c71	208	0.07692	0.2532	311	0.003226	0.3 (0.1-1.2)
1	HLA-DPB1	c60	208	0.01282	0.04721	311	0.1038	0.2 (0.0-6.1)
1	HLA-DPB1	c04	208	0.4359	0.309	311	0.1695	1.5 (0.6-3.9)
1	HLA-DPB1	c06	208	0.2949	0.382	311	0.2493	0.7 (0.3-1.9)
1	HLA-DPB1	c58	208	0.2821	0.342	309	0.4616	0.8 (0.3-2.2)
1	HLA-DPB1	c25	208	0	0	311	n.a.	n.a. (n.a.-n.a.)
1	HLA-DPB1	c72	210	0	0	311	n.a.	n.a. (n.a.-n.a.)
1	HLA-DPB1	c30	216	0.9359	0.9313	311	0.4819	1.5 (0.2-9.7)
1	HLA-DPB1	c20	218	0	0	311	n.a.	n.a. (n.a.-n.a.)
1	HLA-DPB1	c40	226	0	0	311	n.a.	n.a. (n.a.-n.a.)
1	HLA-DPB1	c41	228	0.9865	0.9	304	0.04682	8.0 (0.3-252.8)
1	HLA-DPB1	c29	228	0.3462	0.4506	311	0.199	0.7 (0.3-1.8)
1	HLA-DPB1	c53	228	0.05128	0.08584	311	0.5998	0.7 (0.1-5.1)
1	HLA-DPB1	c15	228	0.1154	0.07725	311	0.6389	1.2 (0.3-5.7)
1	HLA-DPB1	c69	228	0.06494	0.06034	309	0.7497	0.8 (0.1-5.5)
1	HLA-DPB1	c65	228	0	0.02155	309	0.9984	n.a. (n.a.-n.a.)
1	HLA-DPB1	c61	256	0.02564	0.103	311	0.02647	0.2 (0.0-2.3)
1	HLA-DPB1	c03	256	0.9103	0.8238	305	0.04065	2.6 (0.6-11.6)
1	HLA-DPB1	c42	256	0.5	0.5991	310	0.1387	0.7 (0.3-1.7)
1	HLA-DPB1	c16	259	0	0	310	n.a.	n.a. (n.a.-n.a.)
2	HLA-DQB1	c257	26	0.9333	0.9383	302	0.4173	0.6 (0.1-4.3)
2	HLA-DQB1	c251	40	0.1842	0.3578	308	0.008626	0.4 (0.1-1.3)
2	HLA-DQB1	c240	40	0.3289	0.2543	308	0.555	1.2 (0.4-3.4)
2	HLA-DQB1	c250	40	0.3289	0.2543	308	0.555	1.2 (0.4-3.4)
2	HLA-DQB1	c216	75	0.08108	0.02597	305	0.155	2.5 (0.3-21.3)
2	HLA-DQB1	c241	77	0	0	308	n.a.	n.a. (n.a.-n.a.)
2	HLA-DQB1	c272	79	0	0	305	n.a.	n.a. (n.a.-n.a.)
2	HLA-DQB1	c226	83	0.3836	0.2814	304	0.4476	1.3 (0.5-3.5)
2	HLA-DQB1	c255	83	0.5	0.5391	306	0.716	0.9 (0.4-2.3)
2	HLA-DQB1	c205	89	0.1842	0.3593	307	0.008626	0.4 (0.1-1.3)
2	HLA-DQB1	c232	89	0.08108	0.0303	305	0.155	2.5 (0.3-21.3)
2	HLA-DQB1	c201	90	0.3289	0.2543	308	0.555	1.2 (0.4-3.4)
2	HLA-DQB1	c212	90	0.3289	0.2888	308	0.6132	1.2 (0.4-3.2)
2	HLA-DQB1	c207	90	0.5	0.5388	308	0.7013	0.9 (0.4-2.3)
2	HLA-DQB1	c206	90	0.2763	0.25	308	0.9356	1.0 (0.4-2.9)
2	HLA-DQB1	c211	90	0	0.00431	308	0.9994	n.a. (n.a.-n.a.)
2	HLA-DQB1	c221	111	0	0.008889	295	0.9994	n.a. (n.a.-n.a.)
2	HLA-DQB1	c270	114	0.2895	0.1861	307	0.08203	1.8 (0.6-5.2)
2	HLA-DQB1	c242	114	0.4211	0.4828	308	0.3704	0.8 (0.3-2.0)
2	HLA-DQB1	c256	114	0.5526	0.5862	308	0.5954	0.9 (0.3-2.2)
2	HLA-DQB1	c233	114	0.01316	0	307	0.9993	n.a. (n.a.-n.a.)
2	HLA-DQB1	c213	135	0.1711	0.3534	308	0.00693	0.4 (0.1-1.2)
2	HLA-DQB1	c223	144	0.4211	0.5388	308	0.1097	0.6 (0.2-1.6)
2	HLA-DQB1	c202	147	0.2632	0.194	308	0.6931	1.1 (0.4-3.5)
2	HLA-DQB1	c263	147	0	0	308	n.a.	n.a. (n.a.-n.a.)
2	HLA-DQB1	c235	153	0.2568	0.4062	298	0.03874	0.5 (0.2-1.5)
2	HLA-DQB1	c217	168	0.1053	0.03017	308	0.03086	3.5 (0.5-24.1)
2	HLA-DQB1	c253	171	0.1711	0.3491	308	0.007498	0.4 (0.1-1.2)
2	HLA-DQB1	c214	171	0.2027	0.3657	290	0.00984	0.4 (0.1-1.3)
2	HLA-DQB1	c215	171	0.24	0.1217	305	0.01877	2.4 (0.7-7.8)
2	HLA-DQB1	c203	171	0.02632	0.01724	308	0.3025	2.7 (0.1-65.0)
2	HLA-DQB1	c243	171	0.32	0.2634	299	0.4992	1.2 (0.4-3.4)
2	HLA-DQB1	c262	171	0.3289	0.2826	306	0.5535	1.2 (0.4-3.3)
2	HLA-DQB1	c244	171	0	0	308	n.a.	n.a. (n.a.-n.a.)
2	HLA-DQB1	c204	178	0.3158	0.2414	308	0.5912	1.2 (0.4-3.4)
2	HLA-DQB1	c208	180	0.4211	0.5388	308	0.1097	0.6 (0.2-1.6)
2	HLA-DQB1	c265	189	0	0	308	n.a.	n.a. (n.a.-n.a.)
2	HLA-DQB1	c252	200	0.9342	0.9655	308	0.3638	0.6 (0.1-4.5)
2	HLA-DQB1	c264	200	0	0	290	n.a.	n.a. (n.a.-n.a.)
2	HLA-DQB1	c273	213	0.4324	0.5482	302	0.1548	0.7 (0.3-1.7)
2	HLA-DQB1	c271	213	0.4267	0.5371	304	0.1663	0.7 (0.3-1.7)
2	HLA-DQB1	c245	213	0.3289	0.2543	308	0.555	1.2 (0.4-3.4)
2	HLA-DQB1	c237	216	0.09333	0.03448	307	0.08942	2.8 (0.4-20.0)
2	HLA-DQB1	c236	216	0.48	0.5088	303	0.5835	0.9 (0.3-2.2)
2	HLA-DQB1	c209	216	0.01316	0.00431	308	0.7847	1.5 (0.0-191.0)
2	HLA-DQB1	c303	405	0.02632	0.05628	307	0.182	0.3 (0.0-5.0)
2	HLA-DQB1	c304	420	0.3158	0.2424	307	0.2952	1.4 (0.5-3.9)
2	HLA-DQB1	c301	504	0	0	306	n.a.	n.a. (n.a.-n.a.)
3	HLA-DRB1	C17	25	0.3718	0.5067	303	0.03727	0.5 (0.2-1.4)
3	HLA-DRB1	C12	25	0.07692	0.02222	303	0.6775	1.3 (0.1-12.6)
3	HLA-DRB1	C04	31	0.2949	0.1822	303	0.02437	2.1 (0.7-6.1)
3	HLA-DRB1	C73	31	0.08974	0.1111	303	0.3154	0.6 (0.1-3.0)
3	HLA-DRB1	C11	31	0	0.02222	303	0.9985	n.a. (n.a.-n.a.)
3	HLA-DRB1	C47	32	0.2051	0.1778	303	0.7326	1.1 (0.3-3.7)
3	HLA-DRB1	C10	36	0.08974	0.1092	307	0.3319	0.6 (0.1-3.1)
3	HLA-DRB1	C02	36	0.3205	0.4	303	0.3544	0.8 (0.3-2.0)
3	HLA-DRB1	C18	37	0.3205	0.4	303	0.3544	0.8 (0.3-2.0)
3	HLA-DRB1	C08	39	0.1282	0.06114	307	0.1209	2.1 (0.4-9.6)
3	HLA-DRB1	C07	39	0.6667	0.6725	307	0.9657	1.0 (0.4-2.7)
3	HLA-DRB1	C34	76	0.3205	0.4688	302	0.02436	0.5 (0.2-1.4)
3	HLA-DRB1	C20	76	0.359	0.2946	302	0.3615	1.3 (0.5-3.5)
3	HLA-DRB1	C39	86	0.3816	0.3105	295	0.2998	1.4 (0.5-3.7)
3	HLA-DRB1	C63	88	0.2821	0.3911	303	0.1564	0.6 (0.2-1.8)
3	HLA-DRB1	C01	88	0.2051	0.179	307	0.7681	1.1 (0.3-3.6)
3	HLA-DRB1	C33	90	0	0	307	n.a.	n.a. (n.a.-n.a.)
3	HLA-DRB1	C27	94	0.07692	0.0524	307	0.3708	1.7 (0.2-11.3)
3	HLA-DRB1	C84	94	0.07692	0.02183	307	0.6641	1.3 (0.1-12.8)
3	HLA-DRB1	C49	111	0.03846	0.03057	307	0.7592	1.3 (0.1-14.2)
3	HLA-DRB1	C06	111	0.02564	0.0262	307	0.997	1.0 (0.1-17.5)
3	HLA-DRB1	C35	112	0.2821	0.3911	303	0.1564	0.6 (0.2-1.8)
3	HLA-DRB1	C36	112	0.2308	0.2183	307	0.8631	1.1 (0.3-3.3)
3	HLA-DRB1	C25	113	0.5385	0.4541	307	0.4426	1.2 (0.5-3.1)
3	HLA-DRB1	C94	113	0.08621	0.0452	235	0.4954	1.5 (0.2-12.4)
3	HLA-DRB1	C16	115	0.3846	0.2889	303	0.09002	1.7 (0.6-4.4)
3	HLA-DRB1	C72	150	0	0	307	n.a.	n.a. (n.a.-n.a.)
3	HLA-DRB1	C74	176	0.08974	0.2402	307	0.01136	0.3 (0.1-1.4)
3	HLA-DRB1	C05	178	0.08974	0.2402	307	0.01136	0.3 (0.1-1.4)
3	HLA-DRB1	C23	178	0.07692	0.06987	307	0.5112	1.4 (0.2-8.2)
3	HLA-DRB1	C29	179	0.1154	0.04	303	0.04302	3.0 (0.5-17.3)
3	HLA-DRB1	C19	179	0.5	0.4622	303	0.7808	1.1 (0.4-2.7)
3	HLA-DRB1	C79	202	0	0	301	n.a.	n.a. (n.a.-n.a.)
3	HLA-DRB1	C40	208	0.3077	0.3013	307	0.9211	1.0 (0.4-2.7)
3	HLA-DRB1	C37	211	0	0	303	n.a.	n.a. (n.a.-n.a.)
3	HLA-DRB1	C48	212	0.2949	0.3929	302	0.2082	0.7 (0.3-1.8)
3	HLA-DRB1	C86	212	0.2949	0.3884	302	0.2199	0.7 (0.3-1.9)
3	HLA-DRB1	C14	213	0.3205	0.3974	307	0.3436	0.8 (0.3-2.0)
3	HLA-DRB1	C13	213	0.2949	0.2707	307	0.8701	1.1 (0.4-2.9)
3	HLA-DRB1	C24	213	0	0.0131	307	0.9989	n.a. (n.a.-n.a.)
3	HLA-DRB1	C85	214	0.02564	0.008889	303	0.2558	3.3 (0.1-102.4)
3	HLA-DRB1	C53	215	0	0	307	n.a.	n.a. (n.a.-n.a.)
3	HLA-DRB1	C21	216	0.3974	0.2271	307	0.01656	2.1 (0.8-5.6)
3	HLA-DRB1	C80	216	0.02564	0.008889	303	0.2558	3.3 (0.1-102.4)
3	HLA-DRB1	C41	216	0.1795	0.2314	307	0.4703	0.8 (0.2-2.5)
3	HLA-DRB1	C64	219	0.2949	0.2926	307	0.8207	0.9 (0.3-2.6)
3	HLA-DRB1	C51	221	0.08974	0.2052	307	0.04926	0.4 (0.1-1.8)
3	HLA-DRB1	C38	221	0.09091	0.1121	300	0.8401	1.1 (0.2-5.3)
3	HLA-DRB1	C43	222	0.3462	0.192	302	0.02234	2.1 (0.7-5.8)
3	HLA-DRB1	C09	222	0.1026	0.03493	307	0.06847	2.8 (0.4-17.1)
3	HLA-DRB1	C15	222	0.4359	0.3509	306	0.1597	1.5 (0.6-3.9)
3	HLA-DRB1	C67	229	0.1026	0.1067	303	0.8399	1.1 (0.2-5.0)
3	HLA-DRB1	C03	231	0.2821	0.2358	307	0.4736	1.3 (0.4-3.6)
3	HLA-DRB1	C26	255	0.05128	0.04367	307	0.8075	1.2 (0.1-9.7)
3	HLA-DRB1	C87	258	0.5641	0.6161	302	0.4962	0.8 (0.3-2.1)
3	HLA-DRB1	C89	259	0.01282	0.004444	303	0.5607	2.6 (0.0-587.1)
4	HLA-DRB3	C32mix	48	0	0	205	n.a.	n.a. (n.a.-n.a.)
4	HLA-DRB3	C39mix	86	0.4	0.3243	198	0.4934	1.3 (0.4-4.1)
4	HLA-DRB3	C57mix	90	0.6863	0.7792	205	0.2594	0.6 (0.2-2.3)
4	HLA-DRB3	C27mix	94	0	0	205	n.a.	n.a. (n.a.-n.a.)
4	HLA-DRB3	C36mix	112	0.1176	0.1039	205	0.4188	1.6 (0.3-9.4)
4	HLA-DRB3	C25mix	113	0.8039	0.6732	204	0.269	1.6 (0.4-6.1)
4	HLA-DRB3	C45mix	117	0.1373	0.3766	205	0.004107	0.3 (0.1-1.2)
4	HLA-DRB3	C76mix	143	0.1176	0.1234	205	0.6295	1.3 (0.2-7.5)
4	HLA-DRB3	C46mix	148	0.9216	0.9211	203	0.5401	0.7 (0.1-5.6)
4	HLA-DRB3	C74mix	176	0.1373	0.3636	205	0.005941	0.3 (0.1-1.3)
4	HLA-DRB3	C78mix	177	0	0	205	n.a.	n.a. (n.a.-n.a.)
4	HLA-DRB3	C05mix	178	0.1373	0.3636	205	0.005941	0.3 (0.1-1.3)
4	HLA-DRB3	C23mix	178	0.1176	0.1039	205	0.4188	1.6 (0.3-9.4)
4	HLA-DRB3	C44mix	179	0.8039	0.6688	205	0.2358	1.6 (0.4-6.3)
4	HLA-DRB3	C29mix	179	0	0.01948	205	0.9989	n.a. (n.a.-n.a.)
4	HLA-DRB3	C88mix	179	0	0	205	n.a.	n.a. (n.a.-n.a.)
4	HLA-DRB3	C28mix	199	0.1373	0.3117	205	0.03221	0.4 (0.1-1.7)
4	HLA-DRB3	C69mix	208	0	0	205	n.a.	n.a. (n.a.-n.a.)
4	HLA-DRB3	C97mix	212	0	0.05195	205	0.9981	n.a. (n.a.-n.a.)
4	HLA-DRB3	C13mix	213	0.451	0.3766	205	0.4744	1.3 (0.4-4.0)
4	HLA-DRB3	C14mix	213	0	0	205	n.a.	n.a. (n.a.-n.a.)
4	HLA-DRB3	C98mix	216	0.1373	0.3117	205	0.03221	0.4 (0.1-1.7)
4	HLA-DRB3	C21mix	216	0	0	205	n.a.	n.a. (n.a.-n.a.)
4	HLA-DRB3	C51mix	221	0.1373	0.3117	205	0.03221	0.4 (0.1-1.7)
4	HLA-DRB3	C15mix	222	0.1176	0.1039	205	0.4188	1.6 (0.3-9.4)
4	HLA-DRB3	C70mix	222	0.4118	0.3506	205	0.5547	1.2 (0.4-3.9)
4	HLA-DRB3	C93mix	230	0	0	205	n.a.	n.a. (n.a.-n.a.)
4	HLA-DRB3	C30mix	250	0.8627	0.8105	204	0.3886	1.5 (0.3-7.3)
4	HLA-DRB3	C31mix	258	0.2157	0.2614	204	0.7503	0.9 (0.2-3.4)
5	HLA-B	c282	98	0.2838	0.2308	295	0.4373	1.3 (0.4-3.8)
5	HLA-B	c261	106	0.3421	0.4017	305	0.3069	0.7 (0.3-2.0)
5	HLA-B	c265	106	0.02564	0.03057	307	0.8459	1.2 (0.1-21.1)
5	HLA-B	c268	141	0.1558	0.1316	305	0.6586	1.2 (0.3-4.3)
5	HLA-B	c224	146	0.3889	0.4519	280	0.2521	0.7 (0.3-1.9)
5	HLA-B	c287	167	0.4156	0.3612	304	0.4269	1.3 (0.5-3.3)
5	HLA-B	c213	207	0.6282	0.6638	307	0.4999	0.8 (0.3-2.1)
5	HLA-B	c212	210	0.2179	0.2489	307	0.5735	0.8 (0.3-2.5)
5	HLA-B	c210	213	0.359	0.31	307	0.5566	1.2 (0.4-3.2)
5	HLA-B	c211	215	0.5128	0.4097	305	0.4222	1.3 (0.5-3.2)
5	HLA-B	c226	250	0.0641	0.08297	307	0.472	0.7 (0.1-4.2)
5	HLA-B	c264	258	0.08974	0.03057	307	0.1414	2.4 (0.3-16.7)
5	HLA-B	c234	269	0.5897	0.5371	307	0.9343	1.0 (0.4-2.6)
5	HLA-B	c266	270	0.859	0.8253	307	0.5899	1.2 (0.3-4.5)
5	HLA-B	c203	273	0.08974	0.03493	307	0.2101	2.0 (0.3-13.3)
5	HLA-B	c207	277	0.07692	0.08734	307	0.6018	0.8 (0.1-4.2)
5	HLA-B	c202	277	0	0	307	n.a.	n.a. (n.a.-n.a.)
5	HLA-B	c204	278	0.6282	0.5658	306	0.7499	1.1 (0.4-2.8)
5	HLA-B	c206	279	0.5513	0.524	307	0.7593	1.1 (0.4-2.8)
5	HLA-B	c205	280	0.3077	0.3624	307	0.4679	0.8 (0.3-2.2)
5	HLA-B	c235	280	0.3077	0.3624	307	0.4679	0.8 (0.3-2.2)
5	HLA-B	c292	280	0	0	307	n.a.	n.a. (n.a.-n.a.)
5	HLA-B	c201	282	0.01282	0.06987	307	0.2201	0.3 (0.0-8.9)
5	HLA-B	c285	283	0.3077	0.3624	307	0.4679	0.8 (0.3-2.2)
5	HLA-B	c233	283	0	0	307	n.a.	n.a. (n.a.-n.a.)
5	HLA-B	c246	302	0	0	307	n.a.	n.a. (n.a.-n.a.)
5	HLA-B	c274	303	0.01282	0.06987	307	0.2201	0.3 (0.0-8.9)
5	HLA-B	c216	303	0	0.004367	307	0.9993	n.a. (n.a.-n.a.)
5	HLA-B	c218	304	0.4487	0.5395	306	0.1701	0.7 (0.3-1.7)
5	HLA-B	c215	304	0.3974	0.3886	307	0.5292	0.8 (0.3-2.2)
5	HLA-B	c277	314	0.8846	0.9345	307	0.1785	0.5 (0.1-2.6)
5	HLA-B	c220	314	0.141	0.1834	307	0.231	0.6 (0.2-2.3)
5	HLA-B	c278	314	0	0.01747	307	0.9986	n.a. (n.a.-n.a.)
5	HLA-B	c222	319	0.1795	0.1135	307	0.5504	1.3 (0.3-4.8)
5	HLA-B	c231	320	0.1923	0.1511	303	0.5022	1.3 (0.4-4.3)
5	HLA-B	c291	320	0.1558	0.1316	305	0.6586	1.2 (0.3-4.3)
5	HLA-B	c244	320	0.1667	0.1441	307	0.6905	1.2 (0.3-4.1)
5	HLA-B	c229	320	0.1538	0.1354	307	0.7824	1.1 (0.3-4.1)
5	HLA-B	c232	320	0	0.01747	307	0.9986	n.a. (n.a.-n.a.)
5	HLA-B	c283	322	0.5128	0.4825	306	0.4749	0.8 (0.3-2.1)
5	HLA-B	c286	322	0.1169	0.1057	304	0.7471	1.2 (0.3-5.0)
5	HLA-B	c221	324	0.8846	0.9345	307	0.1785	0.5 (0.1-2.6)
5	HLA-B	c223	324	0.2692	0.2227	307	0.7785	1.1 (0.4-3.2)
5	HLA-B	c332	363	0.08974	0.03057	307	0.1414	2.4 (0.3-16.7)
5	HLA-B	c327	363	0.2949	0.348	305	0.305	0.7 (0.3-2.0)
5	HLA-B	c331	363	0.03846	0.0393	307	0.8361	1.2 (0.1-13.2)
5	HLA-B	c319	369	0.01282	0.06579	306	0.2682	0.3 (0.0-10.1)
5	HLA-B	c330	369	0.0641	0.05263	306	0.3524	1.8 (0.2-13.0)
5	HLA-B	c333	369	0.4231	0.469	304	0.5107	0.8 (0.3-2.1)
5	HLA-B	c324	369	0.2051	0.1921	307	0.7368	1.1 (0.4-3.5)
5	HLA-B	c334	369	0.5974	0.5746	305	0.8193	1.1 (0.4-2.8)
5	HLA-B	c329	369	0	0	307	n.a.	n.a. (n.a.-n.a.)
5	HLA-B	c394	379	0.859	0.8678	305	0.9576	1.0 (0.3-3.8)
5	HLA-B	c339	404	0	0.02183	307	0.9984	n.a. (n.a.-n.a.)
5	HLA-B	c336	414	0.6234	0.5619	303	0.4387	1.3 (0.5-3.3)
5	HLA-B	c350	420	0.01282	0.07424	307	0.1802	0.2 (0.0-7.8)
5	HLA-B	c340	420	0.02564	0.004386	306	0.1879	5.1 (0.1-304.4)
5	HLA-B	c341	420	0.2436	0.1233	305	0.2221	1.6 (0.5-5.2)
5	HLA-B	c311	420	0.5789	0.4751	297	0.2247	1.4 (0.6-3.7)
5	HLA-B	c370	420	0.3766	0.2965	303	0.302	1.4 (0.5-3.7)
5	HLA-B	c355	420	0.05128	0.04367	307	0.4111	1.8 (0.2-16.5)
5	HLA-B	c337	420	0.1299	0.1535	305	0.4126	0.7 (0.2-2.8)
5	HLA-B	c335	420	0.3718	0.4141	305	0.4962	0.8 (0.3-2.1)
5	HLA-B	c338	420	0.2987	0.3421	305	0.5683	0.8 (0.3-2.3)
5	HLA-B	c389	420	0.01282	0.0131	307	0.7711	1.4 (0.0-74.0)
5	HLA-B	c353	420	0	0.04803	307	0.9977	n.a. (n.a.-n.a.)
5	HLA-B	c356	425	0.03846	0.04803	307	0.4957	0.6 (0.1-6.2)
5	HLA-B	c393	512	0.1026	0.06987	307	0.4755	1.4 (0.3-7.1)
5	HLA-B	c442	528	0.6154	0.6769	307	0.6648	0.9 (0.3-2.3)
5	HLA-B	c459	528	0.8333	0.8114	306	0.9246	1.0 (0.3-3.3)
5	HLA-B	c457	546	0.1039	0.1886	305	0.1196	0.5 (0.1-2.1)
5	HLA-B	c443	546	0.5128	0.4236	307	0.3991	1.3 (0.5-3.2)
5	HLA-B	c444	546	0.3077	0.3537	307	0.5715	0.8 (0.3-2.3)
5	HLA-B	c416	548	0.03846	0.04803	307	0.4957	0.6 (0.1-6.2)
5	HLA-B	c451	548	0.6154	0.6332	307	0.9734	1.0 (0.4-2.6)
5	HLA-B	c478	560	0.1154	0.1878	307	0.2089	0.6 (0.2-2.3)
5	HLA-B	c405	560	0.1026	0.1528	307	0.238	0.6 (0.1-2.5)
5	HLA-B	c325	560	0.1667	0.1366	305	0.5913	1.2 (0.3-4.3)
5	HLA-B	c445	564	0.5641	0.4541	307	0.1547	1.5 (0.6-3.8)
5	HLA-B	c462	566	0.6282	0.6201	307	0.7415	0.9 (0.3-2.4)
5	HLA-B	c401	571	0.4487	0.5109	307	0.4367	0.8 (0.3-2.0)
5	HLA-B	c448	573	0.141	0.1703	307	0.3745	0.7 (0.2-2.6)
5	HLA-B	c460	573	0	0	307	n.a.	n.a. (n.a.-n.a.)
5	HLA-B	c488	583	0.1688	0.1441	306	0.6563	1.2 (0.3-4.1)
5	HLA-B	c447	584	0.2692	0.2576	307	0.6875	1.1 (0.4-3.2)
5	HLA-B	c471	589	0.9615	0.9869	307	0.1271	0.3 (0.0-4.9)
5	HLA-B	c417	614	0.8205	0.8079	307	0.6995	0.9 (0.3-2.9)
5	HLA-B	c477	616	0.3333	0.2675	306	0.2797	1.4 (0.5-3.8)
5	HLA-B	c494	618	0.3974	0.4061	307	0.9217	1.0 (0.4-2.5)
6	HLA-C	c201	102	0	0.04592	265	0.998	n.a. (n.a.-n.a.)
6	HLA-C	c251	103	0.2208	0.2467	304	0.562	0.8 (0.3-2.5)
6	HLA-C	c237	108	0.2237	0.2489	301	0.7764	0.9 (0.3-2.7)
6	HLA-C	c250	113	0.4286	0.3982	303	0.3546	1.3 (0.5-3.4)
6	HLA-C	c253	121	0.07792	0.1057	304	0.4543	0.7 (0.1-3.6)
6	HLA-C	c252	134	0.8831	0.8194	304	0.4386	1.4 (0.3-5.5)
6	HLA-C	c243	134	0.2468	0.2699	303	0.9526	1.0 (0.3-2.9)
6	HLA-C	c241	141	0.44	0.4	300	0.2881	1.4 (0.5-3.6)
6	HLA-C	c249	142	0.75	0.677	302	0.5669	1.2 (0.4-3.5)
6	HLA-C	c256	142	0.7532	0.7345	303	0.8183	0.9 (0.3-2.7)
6	HLA-C	c255	144	0.4416	0.467	304	0.69	0.9 (0.3-2.3)
6	HLA-C	c246	181	0.1688	0.1718	304	0.6854	1.2 (0.3-4.0)
6	HLA-C	c266	270	0.9091	0.9641	300	0.03507	0.3 (0.0-2.0)
6	HLA-C	c228	272	0.4026	0.3612	304	0.4113	1.3 (0.5-3.3)
6	HLA-C	c267	296	0.5974	0.5771	304	0.3114	1.3 (0.5-3.6)
6	HLA-C	c247	312	0.8182	0.8811	304	0.2264	0.6 (0.2-2.3)
6	HLA-C	c271	312	0.09211	0.1239	302	0.6077	0.8 (0.2-3.7)
6	HLA-C	c268	312	0.6389	0.6239	290	0.8324	1.1 (0.4-2.9)
6	HLA-C	c231	312	0.6364	0.5683	304	0.9251	1.0 (0.4-2.6)
6	HLA-C	c224	343	0.03947	0.1322	303	0.07179	0.3 (0.0-2.6)
6	HLA-C	c272	343	0.84	0.8111	292	0.694	1.2 (0.3-4.1)
6	HLA-C	c335	368	0.3529	0.1789	258	0.0922	1.8 (0.6-5.6)
6	HLA-C	c313	368	0.2973	0.3484	295	0.5699	0.8 (0.3-2.3)
6	HLA-C	c318	368	0.02632	0.0354	302	0.8254	1.2 (0.1-18.7)
6	HLA-C	c332	369	0.09091	0.1022	302	0.6164	0.8 (0.2-3.9)
6	HLA-C	c306	387	0.1948	0.2203	304	0.4544	0.8 (0.2-2.5)
6	HLA-C	c319	411	0.1039	0.05286	304	0.1052	2.3 (0.4-12.5)
6	HLA-C	c369	419	0.3766	0.3965	304	0.8598	0.9 (0.4-2.5)
6	HLA-C	c359	420	0.09091	0.04846	304	0.103	2.4 (0.4-14.4)
6	HLA-C	c336	420	0.3896	0.4196	301	0.6812	0.9 (0.3-2.3)
6	HLA-C	c358	420	0.01299	0	304	0.9993	n.a. (n.a.-n.a.)
6	HLA-C	c302	421	0.2027	0.3018	296	0.1729	0.6 (0.2-1.9)
6	HLA-C	c330	427	0.8701	0.8018	299	0.3371	1.5 (0.4-5.4)
6	HLA-C	c309	456	0.1688	0.1718	304	0.6854	1.2 (0.3-4.0)
6	HLA-C	c316	481	0.01299	0.008811	304	0.9269	1.1 (0.0-97.8)
6	HLA-C	c323	481	0.01299	0.01762	304	0.9669	1.1 (0.0-52.4)
6	HLA-C	c361	486	0.06579	0.08108	298	0.631	0.8 (0.1-4.7)
6	HLA-C	c312	512	0.5974	0.6123	304	0.7994	0.9 (0.4-2.4)
6	HLA-C	c372	527	0.01316	0.01322	303	0.7495	1.5 (0.0-77.7)
6	HLA-C	c325	527	0.6104	0.615	303	0.7584	0.9 (0.4-2.4)
6	HLA-C	c368	527	0.5974	0.6106	303	0.7841	0.9 (0.4-2.4)
6	HLA-C	c370	531	0.8	0.7783	296	0.7724	0.9 (0.3-2.9)
6	HLA-C	c357	540	0.3896	0.2511	304	0.3373	1.3 (0.5-3.7)
6	HLA-C	c338	543	0.3553	0.4425	302	0.2544	0.7 (0.3-1.9)
6	HLA-C	c314	543	0.01299	0.02643	304	0.2708	0.3 (0.0-11.8)
6	HLA-C	c320	544	0.03896	0.01327	303	0.3977	2.1 (0.1-39.0)
6	HLA-C	c339	544	0.7867	0.8009	301	0.79	1.1 (0.3-3.5)
6	HLA-C	c304	559	0.2468	0.2731	304	0.9024	1.0 (0.3-2.8)
6	HLA-C	c303	564	0.09091	0.1195	303	0.5568	0.8 (0.2-3.6)
6	HLA-C	c321	583	0.01299	0.01762	304	0.9669	1.1 (0.0-52.4)
6	HLA-C	c362	598	0.2468	0.2731	304	0.9024	1.0 (0.3-2.8)
6	HLA-C	c360	601	0.1818	0.1938	304	0.9471	1.0 (0.3-3.2)
6	HLA-C	c327	601	0	0	304	n.a.	n.a. (n.a.-n.a.)
7	HLA-A	c204	102	0.1948	0.1834	306	0.9297	1.0 (0.3-3.4)
7	HLA-A	c202	108	0.2308	0.2018	306	0.3968	1.3 (0.4-4.0)
7	HLA-A	c205	108	0	0.01724	310	0.9987	n.a. (n.a.-n.a.)
7	HLA-A	c234	123	0.01282	0	310	0.9993	n.a. (n.a.-n.a.)
7	HLA-A	c206	129	0	0	310	n.a.	n.a. (n.a.-n.a.)
7	HLA-A	c278	144	0.02564	0.00431	310	0.1042	8.0 (0.1-548.7)
7	HLA-A	c279	147	0.2297	0.5	294	0.00043	0.3 (0.1-0.9)
7	HLA-A	c280	180	0.1026	0.09052	310	0.8751	1.1 (0.2-4.9)
7	HLA-A	c281	203	0.5584	0.2926	306	0.0001651	3.0 (1.2-7.9)
7	HLA-A	c266	203	0.8701	0.9348	307	0.1407	0.5 (0.1-2.4)
7	HLA-A	c237	203	0.01299	0	308	0.9993	n.a. (n.a.-n.a.)
7	HLA-A	c207	245	0.02564	0.06897	310	0.3144	0.5 (0.0-6.0)
7	HLA-A	c210	261	0.02564	0.03448	310	0.5851	0.6 (0.0-9.6)
7	HLA-A	c211	264	0.8718	0.6797	309	0.001644	3.4 (0.9-12.0)
7	HLA-A	c208	265	0.2949	0.5302	310	0.00286	0.4 (0.2-1.1)
7	HLA-A	c209	270	0.141	0.181	310	0.3662	0.7 (0.2-2.5)
7	HLA-A	c212	270	0.2051	0.194	310	0.8421	1.1 (0.3-3.4)
7	HLA-A	c255	270	0	0	310	n.a.	n.a. (n.a.-n.a.)
7	HLA-A	c271	289	0.07792	0.06061	308	0.602	1.3 (0.2-8.1)
7	HLA-A	c295	292	0.8077	0.5388	310	7.204e-05	3.8 (1.3-11.5)
7	HLA-A	c213	292	0.01299	0.07328	309	0.1104	0.2 (0.0-6.0)
7	HLA-A	c270	299	0	0	310	n.a.	n.a. (n.a.-n.a.)
7	HLA-A	c241	300	0.2949	0.5302	310	0.00286	0.4 (0.2-1.1)
7	HLA-A	c277	301	0.4805	0.4009	309	0.2049	1.4 (0.6-3.6)
7	HLA-A	c264	301	0.5128	0.4397	310	0.2372	1.4 (0.6-3.5)
7	HLA-A	c274	301	0.05128	0.0303	309	0.2657	2.1 (0.2-20.5)
7	HLA-A	c214	302	0.08974	0.0819	310	0.7811	1.1 (0.2-5.8)
7	HLA-A	c215	303	0.5897	0.355	309	0.001022	2.6 (1.0-6.6)
7	HLA-A	c282	303	0.4872	0.3904	306	0.1306	1.5 (0.6-3.9)
7	HLA-A	c259	303	0.2051	0.194	310	0.8421	1.1 (0.3-3.4)
7	HLA-A	c273	307	0.3158	0.5819	308	0.0008102	0.4 (0.1-1.0)
7	HLA-A	c244	309	0.7143	0.8312	308	0.05493	0.5 (0.2-1.6)
7	HLA-A	c272	309	0.02564	0.02597	309	0.9561	1.0 (0.0-18.7)
7	HLA-A	c267	311	0.2051	0.194	310	0.8421	1.1 (0.3-3.4)
7	HLA-A	c216	315	0.2821	0.2586	310	0.59	1.2 (0.4-3.3)
7	HLA-A	c349	363	0.2692	0.5302	310	0.0007619	0.4 (0.1-1.0)
7	HLA-A	c317	363	0	0	310	n.a.	n.a. (n.a.-n.a.)
7	HLA-A	c395	365	0.8462	0.6121	310	0.0002159	3.8 (1.2-12.4)
7	HLA-A	c396	368	0.1842	0.2435	306	0.2706	0.7 (0.2-2.2)
7	HLA-A	c345	372	0.2051	0.194	310	0.8421	1.1 (0.3-3.4)
7	HLA-A	c380	376	0	0	310	n.a.	n.a. (n.a.-n.a.)
7	HLA-A	c363	399	0.9487	0.8448	310	0.01806	3.8 (0.6-24.6)
7	HLA-A	c321	414	0.859	0.6883	309	0.007368	2.7 (0.8-9.3)
7	HLA-A	c338	420	0.4744	0.6724	310	0.01092	0.5 (0.2-1.2)
7	HLA-A	c368	423	0.07692	0.06494	309	0.6429	1.3 (0.2-7.5)
7	HLA-A	c397	456	0.5128	0.7284	310	0.002507	0.4 (0.2-1.1)
7	HLA-A	c347	456	0.1282	0.1638	310	0.4809	0.8 (0.2-2.8)
7	HLA-A	c348	506	0.3462	0.6034	310	0.000596	0.4 (0.1-1.0)
7	HLA-A	c361	506	0.2564	0.2457	310	0.9136	1.0 (0.4-3.0)
7	HLA-A	c325	527	0.5641	0.3017	310	0.0001415	3.0 (1.2-7.9)
7	HLA-A	c369	527	0.359	0.2371	310	0.04767	1.8 (0.7-5.0)
7	HLA-A	c324	528	0.07692	0.06466	310	0.6345	1.3 (0.2-7.5)
7	HLA-A	c350	528	0.1026	0.1255	309	0.7452	0.9 (0.2-3.8)
7	HLA-A	c326	530	0.1667	0.181	310	0.6557	0.8 (0.3-2.9)
7	HLA-A	c373	531	0.3462	0.6034	310	0.000596	0.4 (0.1-1.0)
7	HLA-A	c374	531	0.1795	0.1853	310	0.9688	1.0 (0.3-3.3)
7	HLA-A	c339	532	0.4872	0.7162	307	0.002019	0.4 (0.2-1.1)
7	HLA-A	c328	535	0.01282	0	310	0.9993	n.a. (n.a.-n.a.)
7	HLA-A	c340	542	0.6795	0.7845	310	0.0605	0.5 (0.2-1.6)
7	HLA-A	c330	545	0.2692	0.2931	310	0.9705	1.0 (0.4-2.8)
7	HLA-A	c381	545	0.2692	0.2931	310	0.9705	1.0 (0.4-2.8)
7	HLA-A	c351	561	0.359	0.2381	309	0.05585	1.8 (0.7-4.9)
7	HLA-A	c346	561	0	0	306	n.a.	n.a. (n.a.-n.a.)
7	HLA-A	c333	563	0	0	310	n.a.	n.a. (n.a.-n.a.)
7	HLA-A	c332	566	0.6667	0.4589	309	0.001975	2.5 (0.9-6.6)
7	HLA-A	c378	571	0.5641	0.2987	309	0.0001292	3.1 (1.2-8.0)
7	HLA-A	c352	573	0	0	310	n.a.	n.a. (n.a.-n.a.)
7	HLA-A	c331	575	0.7179	0.4698	310	0.0003426	3.0 (1.1-8.0)
7	HLA-A	c375	576	0.5641	0.3017	310	0.0001415	3.0 (1.2-7.9)
7	HLA-A	c342	576	0.8205	0.8966	310	0.1549	0.6 (0.1-2.1)
