# Supplementary material for: HLA Associations in Classical Hodgkin Lymphoma: EBV Status Matters
Source: PLoS One. 2012 Jul 10;7(7):e39986. doi: 10.1371/journal.pone.0039986 (PMC3393726; doi:10.1371/journal.pone.0039986)
Supplement: Table S5 — Haplotype association analyses for the HLA genes. (XLS) [file pone.0039986.s006.xls]

## Sheet: cHL versus controls
Haplotypes with a frequency >1%
A	B	DR	All	controls		cHL patients		OR	99.9%CI		p-value
			%	n	%	n	%		lower	upper
1	8	3	0.0847495	1286.5	0.0850745	52.2	0.077458	0.902956	0.556645	1.46472	0.487263
2	7	2	0.0324348	476.6	0.0315185	35.7	0.052993	1.71946	0.956822	3.08995	0.00207555
2	12	4	0.0114926	178.5	0.0118025	3.1	0.00454	0.381858	0.057024	2.55709	0.0834868
2	12	5	0.0101326	155.6	0.0102905	4.4	0.00659	0.638011	0.130266	3.12481	0.347945
2	15	4	0.0247723	376.2	0.0248795	15.1	0.022368	0.896744	0.374135	2.14935	0.681478
2	15	6	0.0121117	180.9	0.0119635	10.4	0.015436	1.29481	0.449864	3.72675	0.420016
2	40	6	0.0203873	319.4	0.0211245	2.6	0.003848	0.178999	0.0229144	1.39828	0.00190059
3	7	2	0.038951	583.5	0.038583	31.8	0.047208	1.23462	0.668447	2.28034	0.257479
3	35	1	0.0196417	305.3	0.020192	4.9	0.007296	0.356637	0.0794648	1.60058	0.0182424
19	12	7	0.0124705	194.2	0.0128455	2.7	0.004057	0.313043	0.0420255	2.33183	0.0442538
rest	rest	rest	0.732856	11065.2	0.731726	511	0.758206	1.14967	0.849893	1.55518	0.128464
Other haplotypes of interest
1	8	x	0.10706	1618.2	0.107009	72.9	0.108212	1.01261	0.66727	1.53667	0.921271
1	37	10	0.0026507	35	0.002316	6.8	0.01016	4.42164	1.11123	17.5939	0.000106534
Haplotypes with frequency <1%
1	5	1	0.00089713	11.7	0.000771	2.5	0.003727	4.84832	0.489714	48	0.0121406
1	5	2	0.00104301	16.5	0.0010895	0	0	n.a.	n.a.	n.a.	n.a.
1	5	3	2.32987e-05	0.3	2.3e-05	0	3e-05	1.30436	5.98965e-11	2.84048e+10	0.970614
1	5	4	0.000195014	1.3	8.8e-05	1.7	0.002596	29.5742	0.670236	1304.96	5.05603e-06
1	5	5	0.000783658	9	0.000596	3.4	0.004994	8.41623	1.02451	69.1384	6.54358e-05
1	5	6	0.000534318	3.6	0.000237	4.9	0.007205	30.6142	3.08427	303.874	1.86517e-14
1	5	7	2.8492e-05	0.1	4e-06	0.4	0.000578	144.583	8.21331e-05	2.54517e+08	0.00630272
1	5	8	0.00043032	6.8	0.0004495	0	0	n.a.	n.a.	n.a.	n.a.
1	5	9	1.91466e-06	0	2e-06	0	0	n.a.	n.a.	n.a.	n.a.
1	7	1	0.000551298	6.3	0.000418	2.4	0.003542	8.50025	0.695618	103.871	0.00072318
1	7	2	0.00709282	103.3	0.006831	8.7	0.012967	1.91006	0.594903	6.13264	0.0632681
1	7	3	0.000749943	11.1	0.0007355	0.7	0.001074	1.46073	0.0269285	79.2365	0.753445
1	7	4	0.000688961	10.9	0.000719	0	1.5e-05	0.0208476	1.25811e-16	3.45457e+12	0.495535
1	7	5	0.000987132	15.6	0.0010285	0	5.9e-05	0.0573095	3.82446e-09	858782	0.432914
1	7	6	0.0013697	17.9	0.0011845	3.7	0.005525	4.68477	0.715881	30.6575	0.00287161
1	7	7	0.00030488	4.7	0.00031	0.1	0.00019	0.61283	5.48744e-05	6844	0.861394
1	7	8	0.000199604	3.2	0.0002085	0	0	n.a.	n.a.	n.a.	n.a.
1	7	9	6.41412e-05	1	6.7e-05	0	0	n.a.	n.a.	n.a.	n.a.
1	7	10	8.61598e-05	1.4	9e-05	0	0	n.a.	n.a.	n.a.	n.a.
1	8	1	0.00305766	47.5	0.003143	0.8	0.001143	0.362937	0.00827114	15.9257	0.357491
1	8	2	0.00417388	60.9	0.00403	5	0.007402	1.84296	0.39596	8.57794	0.183987
1	8	4	0.00307701	46.9	0.0031025	1.7	0.002505	0.80693	0.0610941	10.6579	0.784059
1	8	5	0.00314235	47.6	0.0031495	2	0.002982	0.946658	0.0882246	10.1577	0.939403
1	8	6	0.00442874	60.8	0.004023	9.1	0.013532	3.39608	1.0481	11.0041	0.000275149
1	8	7	0.00209831	33.1	0.0021905	0	3e-05	0.0136659	1.20941e-12	1.5442e+08	0.230402
1	8	8	0.0010668	14.7	0.0009735	2.1	0.00316	3.25314	0.290492	36.431	0.0888714
1	8	9	0.000793627	12.5	0.000829	0	0	n.a.	n.a.	n.a.	n.a.
1	8	10	0.000472443	7.5	0.0004935	0	0	n.a.	n.a.	n.a.	n.a.
1	12	1	0.000675057	8.8	0.0005795	1.9	0.002819	4.87546	0.349141	68.0817	0.028508
1	12	2	0.000119156	1.8	0.0001205	0.1	8.9e-05	0.738566	8.67115e-07	629074	0.941563
1	12	3	0.000522699	7	0.000461	1.3	0.001907	4.14265	0.175521	97.775	0.108054
1	12	4	0.000907839	14.3	0.0009475	0	1.8e-05	0.0189797	1.98787e-15	1.81214e+11	0.433054
1	12	5	0.000220596	3.4	0.0002245	0.1	0.000133	0.592373	8.64242e-06	40602.8	0.875634
1	12	6	0.000757857	11.9	0.000787	0.1	0.000104	0.132057	5.09292e-07	34241.8	0.528398
1	12	7	0.00117129	18.5	0.0012235	0	0	n.a.	n.a.	n.a.	n.a.
1	12	8	6.4744e-05	1	6.5e-05	0	5.9e-05	0.907687	4.44544e-08	1.85335e+07	0.984887
1	12	9	3.82932e-06	0.1	4e-06	0	0	n.a.	n.a.	n.a.	n.a.
1	12	10	7.17998e-06	0.1	7.5e-06	0	0	n.a.	n.a.	n.a.	n.a.
1	13	1	4.78665e-07	0	5e-07	0	0	n.a.	n.a.	n.a.	n.a.
1	13	2	7.08425e-05	1.1	7.4e-05	0	0	n.a.	n.a.	n.a.	n.a.
1	13	3	1.436e-06	0	1.5e-06	0	0	n.a.	n.a.	n.a.	n.a.
1	13	4	5.36105e-05	0.8	5.6e-05	0	0	n.a.	n.a.	n.a.	n.a.
1	13	6	0.000139292	2.2	0.0001455	0	0	n.a.	n.a.	n.a.	n.a.
1	13	7	0.00100041	15.8	0.001045	0	0	n.a.	n.a.	n.a.	n.a.
1	13	8	1.2924e-05	0.2	1.35e-05	0	0	n.a.	n.a.	n.a.	n.a.
1	13	10	1.96253e-05	0.3	2.05e-05	0	0	n.a.	n.a.	n.a.	n.a.
1	14	1	5.74399e-06	0.1	6e-06	0	0	n.a.	n.a.	n.a.	n.a.
1	14	3	0.000233589	3.7	0.000244	0	0	n.a.	n.a.	n.a.	n.a.
1	14	5	3.35066e-06	0.1	3.5e-06	0	0	n.a.	n.a.	n.a.	n.a.
1	14	6	7.85066e-05	1.2	8e-05	0	4.5e-05	0.56248	2.76714e-09	1.14336e+08	0.920071
1	14	7	8.93872e-06	0.1	8e-06	0	3e-05	3.75008	5.20742e-11	2.70059e+11	0.851726
1	15	1	0.000922034	14.5	0.0009605	0	5.9e-05	0.061371	4.08939e-09	921015	0.450555
1	15	2	0.000143761	2.3	0.0001495	0	1.5e-05	0.100321	5.71368e-16	1.76144e+13	0.77567
1	15	3	2.3561e-06	0	5e-07	0	4.4e-05	88.0038	3.41615e-17	2.26708e+20	0.471605
1	15	4	0.00200314	27.5	0.00182	4.1	0.006112	3.37274	0.590107	19.2769	0.0147534
1	15	5	0.000285607	4.5	0.000297	0	3e-05	0.100983	8.54386e-12	1.19356e+09	0.688145
1	15	6	0.0021727	34	0.002251	0.3	0.000416	0.184467	0.000359276	94.7134	0.316788
1	15	7	9.02428e-05	1.3	8.7e-05	0.1	0.000163	1.87371	6.08785e-05	57668.5	0.838955
1	15	9	2.15399e-05	0.3	2.25e-05	0	0	n.a.	n.a.	n.a.	n.a.
1	16	1	0.000236939	3.7	0.0002475	0	0	n.a.	n.a.	n.a.	n.a.
1	16	2	0.000389155	6.1	0.0004065	0	0	n.a.	n.a.	n.a.	n.a.
1	16	3	4.78665e-06	0.1	5e-06	0	0	n.a.	n.a.	n.a.	n.a.
1	16	4	0.000442513	6.9	0.0004535	0.1	0.000196	0.432083	4.63101e-05	4031.42	0.755795
1	16	5	0.000183808	2.9	0.000192	0	0	n.a.	n.a.	n.a.	n.a.
1	16	6	0.000517916	8.2	0.000541	0	0	n.a.	n.a.	n.a.	n.a.
1	16	7	4.73879e-05	0.7	4.95e-05	0	0	n.a.	n.a.	n.a.	n.a.
1	16	8	0.000502599	7.9	0.000525	0	0	n.a.	n.a.	n.a.	n.a.
1	17	1	0.00135941	21.5	0.00142	0	0	n.a.	n.a.	n.a.	n.a.
1	17	2	0.00122443	19.3	0.001279	0	0	n.a.	n.a.	n.a.	n.a.
1	17	3	0.000882659	13.9	0.000922	0	0	n.a.	n.a.	n.a.	n.a.
1	17	4	0.00185962	27.3	0.001803	2.1	0.00313	1.73831	0.16494	18.3201	0.433985
1	17	5	7.65865e-06	0.1	8e-06	0	0	n.a.	n.a.	n.a.	n.a.
1	17	6	0.00118429	17.6	0.001163	1.1	0.001662	1.42978	0.057753	35.3967	0.712468
1	17	7	0.00704046	107.5	0.0071085	3.7	0.005514	0.774447	0.135797	4.41664	0.62809
1	17	8	0.00037671	6	0.0003935	0	0	n.a.	n.a.	n.a.	n.a.
1	17	9	0.000133548	2.1	0.0001395	0	0	n.a.	n.a.	n.a.	n.a.
1	17	10	4.30799e-06	0.1	4.5e-06	0	0	n.a.	n.a.	n.a.	n.a.
1	18	1	1.91466e-06	0	2e-06	0	0	n.a.	n.a.	n.a.	n.a.
1	18	2	3.73359e-05	0.6	3.9e-05	0	0	n.a.	n.a.	n.a.	n.a.
1	18	3	0.000673445	10.6	0.0007015	0	4.4e-05	0.0626815	3.06885e-10	1.28028e+07	0.519704
1	18	4	1.80016e-05	0.2	1.35e-05	0.1	0.000119	8.81574	9.76545e-06	7.9584e+06	0.527629
1	18	5	0.000502623	6.7	0.0004415	1.3	0.001874	4.25071	0.174057	103.808	0.10449
1	18	6	0.000208698	3.3	0.000218	0	0	n.a.	n.a.	n.a.	n.a.
1	18	7	5.55252e-05	0.9	5.8e-05	0	0	n.a.	n.a.	n.a.	n.a.
1	18	8	7.70651e-05	1.2	8.05e-05	0	0	n.a.	n.a.	n.a.	n.a.
1	18	9	3.54212e-05	0.6	3.7e-05	0	0	n.a.	n.a.	n.a.	n.a.
1	21	3	0.000335066	5.3	0.00035	0	0	n.a.	n.a.	n.a.	n.a.
1	21	4	6.03515e-05	0.7	4.45e-05	0.3	0.000416	9.35179	0.00573026	15262.1	0.22446
1	21	5	1.65601e-05	0.2	1.4e-05	0	7.4e-05	5.28603	4.07477e-07	6.85736e+07	0.708012
1	21	6	0.000166097	2.6	0.0001735	0	0	n.a.	n.a.	n.a.	n.a.
1	21	7	0.000285285	4.5	0.000298	0	0	n.a.	n.a.	n.a.	n.a.
1	22	1	4.78665e-07	0	5e-07	0	0	n.a.	n.a.	n.a.	n.a.
1	22	2	1.91466e-06	0	2e-06	0	0	n.a.	n.a.	n.a.	n.a.
1	22	3	3.82932e-06	0.1	4e-06	0	0	n.a.	n.a.	n.a.	n.a.
1	22	4	7.17998e-06	0.1	7.5e-06	0	0	n.a.	n.a.	n.a.	n.a.
1	22	5	8.13731e-06	0.1	8.5e-06	0	0	n.a.	n.a.	n.a.	n.a.
1	22	6	0.000329801	5.2	0.0003445	0	0	n.a.	n.a.	n.a.	n.a.
1	22	7	5.74399e-06	0.1	6e-06	0	0	n.a.	n.a.	n.a.	n.a.
1	22	8	2.05826e-05	0.3	2.15e-05	0	0	n.a.	n.a.	n.a.	n.a.
1	27	1	0.000314483	5	0.0003285	0	0	n.a.	n.a.	n.a.	n.a.
1	27	2	6.84492e-05	1.1	7.15e-05	0	0	n.a.	n.a.	n.a.	n.a.
1	27	3	3.19473e-06	0	2e-06	0	3e-05	15.0004	1.56429e-12	1.43843e+14	0.690685
1	27	4	0.000460476	7.3	0.000481	0	0	n.a.	n.a.	n.a.	n.a.
1	27	5	2.68053e-05	0.4	2.8e-05	0	0	n.a.	n.a.	n.a.	n.a.
1	27	6	0.00037671	6	0.0003935	0	0	n.a.	n.a.	n.a.	n.a.
1	27	7	6.22265e-06	0.1	6.5e-06	0	0	n.a.	n.a.	n.a.	n.a.
1	27	8	0.000255129	4	0.0002665	0	0	n.a.	n.a.	n.a.	n.a.
1	27	9	9.28611e-05	1.5	9.7e-05	0	0	n.a.	n.a.	n.a.	n.a.
1	27	10	4.78665e-07	0	5e-07	0	0	n.a.	n.a.	n.a.	n.a.
1	35	1	0.00306543	48.3	0.0031915	0.2	0.000237	0.0740403	1.93884e-05	282.745	0.174597
1	35	2	0.000203756	3.2	0.0002115	0	3e-05	0.141818	1.17494e-11	1.71178e+09	0.746681
1	35	3	1.91466e-06	0	2e-06	0	0	n.a.	n.a.	n.a.	n.a.
1	35	4	0.000954444	12.3	0.0008105	2.8	0.004184	5.17973	0.587219	45.6893	0.00551899
1	35	5	0.000780225	12.3	0.000815	0	0	n.a.	n.a.	n.a.	n.a.
1	35	6	0.000120076	1.8	0.0001195	0.1	0.000133	1.11299	1.4328e-05	86455.7	0.975033
1	35	7	8.61598e-06	0.1	9e-06	0	0	n.a.	n.a.	n.a.	n.a.
1	35	8	1.62746e-05	0.3	1.7e-05	0	0	n.a.	n.a.	n.a.	n.a.
1	35	10	2.82413e-05	0.4	2.95e-05	0	0	n.a.	n.a.	n.a.	n.a.
1	37	1	0.00152096	21.1	0.001393	3	0.004392	3.1624	0.408499	24.4818	0.0506034
1	37	2	0.000481716	4.8	0.00032	2.8	0.00411	12.8926	1.07692	154.348	1.14702e-05
1	37	3	0.000439415	6.9	0.000459	0	0	n.a.	n.a.	n.a.	n.a.
1	37	4	0.00258153	40.1	0.002651	0.7	0.001023	0.385263	0.00706486	21.0093	0.415094
1	37	5	0.000808945	12.8	0.000845	0	0	n.a.	n.a.	n.a.	n.a.
1	37	6	0.0011591	18.2	0.0012035	0.1	0.000163	0.135297	6.40403e-06	2858.41	0.437293
1	37	7	0.000185722	2.9	0.000194	0	0	n.a.	n.a.	n.a.	n.a.
1	37	8	0.000347264	3.5	0.0002305	2	0.002967	12.9073	0.694805	239.779	0.000190872
1	37	9	3.25493e-05	0.5	3.4e-05	0	0	n.a.	n.a.	n.a.	n.a.
1	40	1	0.000483452	7.6	0.000505	0	0	n.a.	n.a.	n.a.	n.a.
1	40	2	0.0011015	14.6	0.000963	2.8	0.004209	4.38496	0.516213	37.248	0.0129282
1	40	3	9.09464e-06	0.1	9.5e-06	0	0	n.a.	n.a.	n.a.	n.a.
1	40	4	0.000622712	9.8	0.0006465	0.1	8.9e-05	0.137588	1.93042e-07	98063.4	0.570258
1	40	5	0.000164182	2.6	0.0001715	0	0	n.a.	n.a.	n.a.	n.a.
1	40	6	0.00152412	22.6	0.001496	1.5	0.002155	1.44146	0.0859558	24.173	0.667843
1	40	7	0.000502599	7.9	0.000525	0	0	n.a.	n.a.	n.a.	n.a.
1	40	8	0.000339852	5.4	0.000355	0	0	n.a.	n.a.	n.a.	n.a.
1	40	9	0.000237418	3.8	0.000248	0	0	n.a.	n.a.	n.a.	n.a.
1	40	10	6.84492e-05	1.1	7.15e-05	0	0	n.a.	n.a.	n.a.	n.a.
1	41	1	6.86269e-06	0.1	6.5e-06	0	1.5e-05	2.30771	2.73789e-15	1.94512e+15	0.934312
1	41	2	8.61598e-06	0.1	9e-06	0	0	n.a.	n.a.	n.a.	n.a.
1	41	3	3.36362e-05	0.5	3.05e-05	0.1	0.000104	3.41009	5.4853e-06	2.11998e+06	0.747511
1	41	4	0.00021875	3.5	0.0002285	0	0	n.a.	n.a.	n.a.	n.a.
1	41	5	0.000195774	3.1	0.0002045	0	0	n.a.	n.a.	n.a.	n.a.
1	41	6	8.99886e-05	0.8	5.5e-05	0.6	0.000875	15.9221	0.0586952	4319.17	0.0281034
1	41	7	0.00102911	15.3	0.0010095	1	0.001469	1.45585	0.0478656	44.2799	0.715834
1	41	8	6.52301e-05	0.1	4e-06	1	0.001439	360.267	0.000369308	3.51447e+08	6.37985e-06
1	42	4	6.31838e-05	1	6.6e-05	0	0	n.a.	n.a.	n.a.	n.a.
1	47	5	4.78665e-07	0	5e-07	0	0	n.a.	n.a.	n.a.	n.a.
1	53	2	1.91466e-06	0	2e-06	0	0	n.a.	n.a.	n.a.	n.a.
1	53	5	2.39333e-06	0	2.5e-06	0	0	n.a.	n.a.	n.a.	n.a.
1	53	6	0.000112486	1.8	0.0001175	0	0	n.a.	n.a.	n.a.	n.a.
1	70	1	2.51747e-06	0	0	0	5.9e-05	n.a.	n.a.	n.a.	n.a.
1	70	2	0.000198168	3.1	0.000207	0	0	n.a.	n.a.	n.a.	n.a.
2	5	1	0.00135622	21.4	0.001416	0	1.5e-05	0.0105784	6.4318e-17	1.73983e+12	0.333542
2	5	2	0.00191333	29.8	0.0019695	0.4	0.000653	0.331119	0.00223517	49.0523	0.444123
2	5	3	0.000188116	3	0.0001965	0	0	n.a.	n.a.	n.a.	n.a.
2	5	4	0.00249293	37.9	0.0025075	1.5	0.002166	0.863513	0.0536608	13.8957	0.8619
2	5	5	0.00501717	71.7	0.0047395	7.6	0.011247	2.38865	0.675195	8.45039	0.0193054
2	5	6	0.00413725	64.3	0.0042515	1.1	0.001574	0.369229	0.0146999	9.27427	0.289335
2	5	7	0.000879793	13.9	0.000917	0	4.5e-05	0.0490303	2.9898e-10	8.04056e+06	0.455003
2	5	8	0.00342946	52.3	0.003456	1.9	0.002834	0.819512	0.0723309	9.28509	0.786959
2	5	9	0.000474626	5.5	0.0003655	2	0.002923	8.01778	0.521111	123.361	0.00285754
2	5	10	7.65865e-06	0.1	8e-06	0	0	n.a.	n.a.	n.a.	n.a.
2	7	1	0.00409429	64.5	0.0042655	0.2	0.000253	0.059075	2.02167e-05	172.622	0.110452
2	7	3	0.00184857	29.1	0.001927	0.1	8.9e-05	0.0461009	6.6474e-08	31971.8	0.277081
2	7	4	0.0045565	69.3	0.004585	2.6	0.003917	0.853735	0.108006	6.74834	0.80108
2	7	5	0.00166233	21.7	0.001432	4.6	0.00683	4.79548	0.881499	26.088	0.000763037
2	7	6	0.00408125	63.6	0.004209	0.8	0.001215	0.287802	0.00739248	11.2046	0.232908
2	7	7	0.00218991	32.1	0.0021235	2.5	0.00368	1.7357	0.197698	15.2386	0.397659
2	7	8	0.000460587	6.6	0.0004365	0.7	0.001001	2.29454	0.0341399	154.215	0.503944
2	7	9	0.00186706	28.5	0.0018815	1	0.001543	0.819812	0.0306129	21.9545	0.842122
2	7	10	0.000278105	4.4	0.0002905	0	0	n.a.	n.a.	n.a.	n.a.
2	8	1	0.00018888	2.9	0.000194	0	7.4e-05	0.381398	1.34304e-07	1.0831e+06	0.824458
2	8	2	0.00220508	33.1	0.0021865	1.8	0.002622	1.1997	0.0942527	15.2704	0.813557
2	8	3	0.00834837	126.7	0.0083795	5.2	0.00765	0.912271	0.206834	4.0237	0.838619
2	8	4	0.00104738	16.4	0.0010835	0.2	0.000237	0.21855	5.5738e-05	856.943	0.506206
2	8	5	0.00036427	5.7	0.0003785	0	4.5e-05	0.118851	7.0378e-10	2.00709e+07	0.657086
2	8	6	0.000787807	10.4	0.0006905	2	0.002971	4.31252	0.339489	54.7818	0.0389535
2	8	7	0.000137377	2.2	0.0001435	0	0	n.a.	n.a.	n.a.	n.a.
2	8	8	7.13212e-05	1.1	7.45e-05	0	0	n.a.	n.a.	n.a.	n.a.
2	8	9	0.000111529	1.8	0.0001165	0	0	n.a.	n.a.	n.a.	n.a.
2	8	10	4.16439e-05	0.7	4.35e-05	0	0	n.a.	n.a.	n.a.	n.a.
2	12	0	1.436e-06	0	1.5e-06	0	0	n.a.	n.a.	n.a.	n.a.
2	12	1	0.00510092	79.6	0.0052615	1	0.001498	0.283637	0.0104821	7.67494	0.179609
2	12	2	0.00660428	104.3	0.006894	0.1	0.000104	0.0149831	5.9685e-08	3761.32	0.0332213
2	12	3	0.000769342	11.8	0.0007805	0.3	0.000519	0.664784	0.0023457	188.403	0.81066
2	12	6	0.00771337	116.7	0.007717	5.1	0.007632	0.988901	0.223283	4.37975	0.98031
2	12	7	0.00564648	85.8	0.005672	3.4	0.005074	0.894032	0.144985	5.51295	0.839352
2	12	8	0.00129479	20.5	0.0013525	0	0	n.a.	n.a.	n.a.	n.a.
2	12	9	0.000435586	6.9	0.000455	0	0	n.a.	n.a.	n.a.	n.a.
2	12	10	3.82932e-06	0.1	4e-06	0	0	n.a.	n.a.	n.a.	n.a.
2	13	1	6.89278e-05	1.1	7.2e-05	0	0	n.a.	n.a.	n.a.	n.a.
2	13	2	0.00112361	16	0.001055	1.8	0.002663	2.52824	0.18894	33.8308	0.22276
2	13	3	9.46362e-05	1.4	9.15e-05	0.1	0.000165	1.80341	6.33271e-05	51357	0.847798
2	13	4	0.00035517	5.6	0.000371	0	0	n.a.	n.a.	n.a.	n.a.
2	13	5	0.000132106	1.9	0.0001285	0.1	0.000213	1.65773	0.000204469	13440	0.851848
2	13	6	0.000508343	8	0.000531	0	0	n.a.	n.a.	n.a.	n.a.
2	13	7	0.00515954	81.5	0.0053895	0	0	n.a.	n.a.	n.a.	n.a.
2	13	8	0.000416439	6.6	0.000435	0	0	n.a.	n.a.	n.a.	n.a.
2	14	1	0.000120624	1.9	0.000126	0	0	n.a.	n.a.	n.a.	n.a.
2	14	2	3.49426e-05	0.6	3.65e-05	0	0	n.a.	n.a.	n.a.	n.a.
2	14	3	2.10613e-05	0.3	2.2e-05	0	0	n.a.	n.a.	n.a.	n.a.
2	14	4	0.000355528	4.7	0.00031	0.9	0.001377	4.44668	0.105552	187.33	0.150521
2	14	5	1.55393e-05	0.1	5e-06	0.2	0.000252	50.4125	2.84845e-05	8.9221e+07	0.111464
2	14	6	0.000428278	5.5	0.000365	1.2	0.001848	5.07054	0.193346	132.976	0.0686564
2	14	7	0.00119843	18.3	0.0012095	0.6	0.00095	0.785245	0.0119464	51.6145	0.848897
2	14	8	0.000265659	4.2	0.0002775	0	0	n.a.	n.a.	n.a.	n.a.
2	15	0	1.91466e-06	0	2e-06	0	0	n.a.	n.a.	n.a.	n.a.
2	15	1	0.00537471	82.3	0.005444	2.6	0.00382	0.700546	0.0869463	5.64446	0.572612
2	15	2	0.00296928	45.1	0.002984	1.8	0.002639	0.884077	0.0712205	10.9743	0.872042
2	15	3	0.00249636	39.4	0.002605	0	5.9e-05	0.0225911	1.52693e-09	334237	0.194972
2	15	5	0.00326329	50.5	0.003338	1.1	0.001587	0.474601	0.0190053	11.8517	0.43546
2	15	7	0.00198713	30.6	0.002026	0.8	0.001115	0.549844	0.0117685	25.6897	0.603318
2	15	8	0.000313047	4.9	0.000327	0	0	n.a.	n.a.	n.a.	n.a.
2	15	9	7.03638e-05	1.1	7.35e-05	0	0	n.a.	n.a.	n.a.	n.a.
2	16	1	0.000903683	14.2	0.000942	0	4.4e-05	0.0466672	2.30041e-10	9.46713e+06	0.447765
2	16	2	0.00111143	17.2	0.0011365	0.4	0.000549	0.482778	0.00203541	114.51	0.654234
2	16	3	0.000253214	4	0.0002645	0	0	n.a.	n.a.	n.a.	n.a.
2	16	4	0.000740496	11.7	0.0007735	0	0	n.a.	n.a.	n.a.	n.a.
2	16	5	0.000657241	9.5	0.000631	0.8	0.001246	1.97586	0.0465795	83.8142	0.542153
2	16	6	0.00305708	46.4	0.0030705	1.9	0.002756	0.897291	0.0762349	10.5612	0.884941
2	16	7	0.000468545	7.3	0.0004835	0.1	0.000133	0.274981	4.33286e-06	17451.4	0.680772
2	16	8	0.00176912	27	0.0017825	1	0.001469	0.823865	0.0283435	23.9474	0.849703
2	16	9	1.436e-06	0	1.5e-06	0	0	n.a.	n.a.	n.a.	n.a.
2	16	10	7.65865e-06	0.1	8e-06	0	0	n.a.	n.a.	n.a.	n.a.
2	17	1	7.36509e-05	1	6.9e-05	0.1	0.000178	2.57999	0.000113422	58686.4	0.74697
2	17	2	0.000390591	6.2	0.000408	0	0	n.a.	n.a.	n.a.	n.a.
2	17	3	8.04158e-05	1.3	8.4e-05	0	0	n.a.	n.a.	n.a.	n.a.
2	17	4	0.000288157	4.6	0.000301	0	0	n.a.	n.a.	n.a.	n.a.
2	17	5	0.000806551	12.7	0.0008425	0	0	n.a.	n.a.	n.a.	n.a.
2	17	6	0.00102799	16.2	0.0010685	0.1	0.000119	0.111265	9.71739e-07	12740	0.451668
2	17	7	0.00788103	121.5	0.008036	3	0.004404	0.546035	0.078668	3.79003	0.296782
2	17	8	3.39852e-05	0.5	3.55e-05	0	0	n.a.	n.a.	n.a.	n.a.
2	17	10	6.36625e-05	1	6.65e-05	0	0	n.a.	n.a.	n.a.	n.a.
2	18	1	0.000191154	3	0.000197	0	6e-05	0.304527	2.13316e-08	4.34738e+06	0.801252
2	18	2	0.000547621	8.5	0.000562	0.2	0.000225	0.400221	7.93584e-05	2018.4	0.714435
2	18	3	0.00151674	22.4	0.0014825	1.5	0.002285	1.54256	0.0991924	23.9885	0.600406
2	18	4	0.000492547	7.8	0.0005145	0	0	n.a.	n.a.	n.a.	n.a.
2	18	5	0.00367988	47.4	0.003135	10.7	0.015905	5.1392	1.67601	15.7584	8.45357e-08
2	18	6	0.000594551	7.7	0.000509	1.7	0.002514	4.94902	0.302374	81.0019	0.0366768
2	18	7	0.000153657	2.4	0.0001585	0	4.5e-05	0.283879	1.56865e-09	5.13737e+07	0.81607
2	18	8	0.00188259	29.7	0.0019665	0	0	n.a.	n.a.	n.a.	n.a.
2	18	9	1.436e-06	0	1.5e-06	0	0	n.a.	n.a.	n.a.	n.a.
2	18	10	9.57331e-06	0.2	1e-05	0	0	n.a.	n.a.	n.a.	n.a.
2	21	1	0.000199765	3.1	0.000208	0	1.5e-05	0.0721015	4.19169e-16	1.24022e+13	0.728668
2	21	2	2.53693e-05	0.4	2.65e-05	0	0	n.a.	n.a.	n.a.	n.a.
2	21	3	0.000517437	8.2	0.0005405	0	0	n.a.	n.a.	n.a.	n.a.
2	21	4	0.000100163	0.6	4e-05	1	0.00145	36.3012	0.166466	7916.18	0.000345066
2	21	5	0.000612048	9.2	0.00061	0.4	0.000658	1.07874	0.00684431	170.022	0.960681
2	21	6	0.000524303	7.1	0.0004715	1.2	0.001709	3.6291	0.132936	99.0731	0.169695
2	21	7	0.00196304	30.8	0.002034	0.3	0.000371	0.182096	0.000245668	134.974	0.339898
2	21	8	7.85011e-05	1.2	8.2e-05	0	0	n.a.	n.a.	n.a.	n.a.
2	22	1	0.000345596	5.5	0.000361	0	0	n.a.	n.a.	n.a.	n.a.
2	22	2	0.000625589	9.8	0.0006475	0.1	0.000134	0.206844	3.45339e-06	12389.1	0.601903
2	22	3	0.000106264	1.7	0.000111	0	0	n.a.	n.a.	n.a.	n.a.
2	22	4	0.000494055	7.3	0.0004855	0.5	0.000686	1.41326	0.00960919	207.854	0.818722
2	22	5	0.000617478	9.8	0.000645	0	0	n.a.	n.a.	n.a.	n.a.
2	22	6	0.00115381	17.2	0.0011345	1.1	0.001587	1.39949	0.0525626	37.2616	0.734925
2	22	7	1.5796e-05	0.2	1.65e-05	0	0	n.a.	n.a.	n.a.	n.a.
2	22	8	6.45826e-05	1	6.55e-05	0	4.4e-05	0.671741	2.54283e-09	1.77454e+08	0.945817
2	27	1	0.00413216	61.5	0.004067	3.8	0.005594	1.37757	0.239237	7.93235	0.545405
2	27	2	0.00263738	40	0.002646	1.6	0.002444	0.923471	0.0672812	12.6751	0.920308
2	27	3	0.000760842	11.8	0.00078	0.2	0.000331	0.424168	0.000374094	480.945	0.679136
2	27	4	0.00200752	31.7	0.002097	0	0	n.a.	n.a.	n.a.	n.a.
2	27	5	0.00171215	27	0.0017845	0.1	8.9e-05	0.0497893	7.17133e-08	34567.9	0.297532
2	27	6	0.00156109	23.1	0.001527	1.6	0.002326	1.52447	0.100537	23.1159	0.607194
2	27	7	0.000801992	12.5	0.0008245	0.2	0.000297	0.360028	0.000216899	597.607	0.635971
2	27	8	0.000982222	15.5	0.001026	0	0	n.a.	n.a.	n.a.	n.a.
2	27	9	0.000265659	4.2	0.0002775	0	0	n.a.	n.a.	n.a.	n.a.
2	35	1	0.00489225	70.9	0.00469	6.4	0.00943	2.02028	0.514067	7.9397	0.0844124
2	35	2	0.000617077	6.4	0.000424	3.3	0.004949	11.7252	1.26684	108.523	3.68257e-06
2	35	3	0.000699107	10	0.0006635	1	0.001498	2.25961	0.072597	70.3313	0.422561
2	35	4	0.00188517	29.5	0.001954	0.2	0.000341	0.174232	0.000177077	171.433	0.344884
2	35	5	0.00186022	29.3	0.0019385	0.1	0.000104	0.0535513	2.11056e-07	13587.6	0.279504
2	35	6	0.00157494	23.6	0.0015605	1.3	0.001899	1.21733	0.0612669	24.1875	0.828337
2	35	7	6.07905e-05	1	6.35e-05	0	0	n.a.	n.a.	n.a.	n.a.
2	35	8	1.43282e-05	0.2	1.1e-05	0.1	8.9e-05	8.09154	1.2641e-06	5.1794e+07	0.600671
2	35	9	1.10093e-05	0.2	1.15e-05	0	0	n.a.	n.a.	n.a.	n.a.
2	35	10	1.91466e-06	0	2e-06	0	0	n.a.	n.a.	n.a.	n.a.
2	37	1	0.000132112	2.1	0.000138	0	0	n.a.	n.a.	n.a.	n.a.
2	37	2	0.000201362	3.2	0.000209	0	3e-05	0.143515	1.18796e-11	1.73377e+09	0.748622
2	37	3	3.35066e-06	0.1	3.5e-06	0	0	n.a.	n.a.	n.a.	n.a.
2	37	4	0.000400164	6.3	0.000418	0	0	n.a.	n.a.	n.a.	n.a.
2	37	5	0.000246034	3.9	0.000257	0	0	n.a.	n.a.	n.a.	n.a.
2	37	6	0.000316877	5	0.000331	0	0	n.a.	n.a.	n.a.	n.a.
2	37	7	8.04158e-05	1.3	8.4e-05	0	0	n.a.	n.a.	n.a.	n.a.
2	37	8	0.000246513	3.9	0.0002575	0	0	n.a.	n.a.	n.a.	n.a.
2	37	10	0.00116076	18.3	0.0012125	0	0	n.a.	n.a.	n.a.	n.a.
2	40	1	0.00346491	51.4	0.003398	3.3	0.004966	1.46375	0.227688	9.41009	0.497885
2	40	2	0.00541901	79.9	0.0052865	5.7	0.008392	1.59241	0.3782	6.70485	0.282592
2	40	3	0.00193419	28.2	0.0018665	2.3	0.003453	1.85293	0.195718	17.5423	0.35903
2	40	4	0.00851423	132.5	0.00876	2	0.003	0.340487	0.0329541	3.51797	0.111282
2	40	5	0.00106212	10.7	0.0007085	6.1	0.008996	12.8034	2.39271	68.5113	1.02703e-10
2	40	7	0.00179915	28.4	0.001878	0	3e-05	0.0159449	1.40944e-12	1.80384e+08	0.267993
2	40	8	0.00284375	44.9	0.0029705	0	0	n.a.	n.a.	n.a.	n.a.
2	40	9	0.00198886	31.4	0.0020775	0	0	n.a.	n.a.	n.a.	n.a.
2	40	10	0.000358623	4.9	0.000325	0.8	0.001113	3.42732	0.0578965	202.888	0.290433
2	41	1	0.000173672	2.3	0.0001495	0.5	0.000716	4.79201	0.0259258	885.734	0.274821
2	41	2	1.1488e-05	0.2	1.2e-05	0	0	n.a.	n.a.	n.a.	n.a.
2	41	3	0.000106473	1.2	8.1e-05	0.5	0.000678	8.37537	0.0278751	2516.47	0.141635
2	41	4	0.000177974	2.6	0.000172	0.2	0.000312	1.81421	0.00104315	3155.2	0.789782
2	41	6	0.000281455	4.4	0.000294	0	0	n.a.	n.a.	n.a.	n.a.
2	41	7	0.00232382	36.6	0.0024175	0.1	0.000222	0.0916287	1.81826e-05	461.75	0.246766
2	41	8	5.74399e-06	0.1	6e-06	0	0	n.a.	n.a.	n.a.	n.a.
2	42	2	6.41412e-05	1	6.7e-05	0	0	n.a.	n.a.	n.a.	n.a.
2	42	6	5.45679e-05	0.9	5.7e-05	0	0	n.a.	n.a.	n.a.	n.a.
2	46	4	4.78665e-05	0.8	5e-05	0	0	n.a.	n.a.	n.a.	n.a.
2	46	5	6.31838e-05	1	6.6e-05	0	0	n.a.	n.a.	n.a.	n.a.
2	46	6	6.07905e-05	1	6.35e-05	0	0	n.a.	n.a.	n.a.	n.a.
2	46	8	2.39333e-06	0	2.5e-06	0	0	n.a.	n.a.	n.a.	n.a.
2	46	9	0.000126846	2	0.0001325	0	0	n.a.	n.a.	n.a.	n.a.
2	47	5	8.04158e-05	1.3	8.4e-05	0	0	n.a.	n.a.	n.a.	n.a.
2	47	6	1.436e-06	0	1.5e-06	0	0	n.a.	n.a.	n.a.	n.a.
2	47	7	1.96253e-05	0.3	2.05e-05	0	0	n.a.	n.a.	n.a.	n.a.
2	53	5	9.57331e-07	0	1e-06	0	0	n.a.	n.a.	n.a.	n.a.
2	53	6	8.56811e-05	1.4	8.95e-05	0	0	n.a.	n.a.	n.a.	n.a.
2	70	1	0.000737731	9.7	0.000641	2	0.002908	4.54698	0.344426	60.0274	0.0339287
2	70	3	5.26532e-06	0.1	5.5e-06	0	0	n.a.	n.a.	n.a.	n.a.
2	70	4	0.000381018	6	0.000398	0	0	n.a.	n.a.	n.a.	n.a.
2	70	5	0.000144078	2.3	0.0001505	0	0	n.a.	n.a.	n.a.	n.a.
2	70	6	0.000450424	7.1	0.0004705	0	0	n.a.	n.a.	n.a.	n.a.
2	70	7	0.00019386	3.1	0.0002025	0	0	n.a.	n.a.	n.a.	n.a.
2	73	4	0.00019003	3	0.0001985	0	0	n.a.	n.a.	n.a.	n.a.
3	5	1	0.000483936	7.6	0.0005035	0	4.5e-05	0.0893334	5.35592e-10	1.49003e+07	0.59642
3	5	2	0.00102887	14	0.000928	2.2	0.003292	3.55583	0.328824	38.4519	0.06106
3	5	3	2.31373e-05	0.4	2.35e-05	0	1.5e-05	0.638292	2.46341e-15	1.65388e+14	0.964197
3	5	4	0.00121306	19.1	0.0012645	0	5.9e-05	0.0466025	3.1222e-09	695597	0.379005
3	5	5	0.000870338	13.7	0.0009065	0	5.9e-05	0.0650303	4.32741e-09	977245	0.465367
3	5	6	0.000748219	11.7	0.0007735	0.1	0.000181	0.233863	1.80225e-05	3034.64	0.582028
3	5	7	0.000180457	2.9	0.0001885	0	0	n.a.	n.a.	n.a.	n.a.
3	5	8	9.5043e-06	0.1	4e-06	0.1	0.000133	33.2543	1.00477e-06	1.1006e+09	0.287827
3	5	9	7.75438e-05	1.2	8.1e-05	0	0	n.a.	n.a.	n.a.	n.a.
3	7	1	0.00377945	58.9	0.003897	0.8	0.001142	0.292238	0.00668799	12.7696	0.254083
3	7	3	0.00202374	30.5	0.002019	1.4	0.00213	1.0551	0.0633253	17.5795	0.949973
3	7	4	0.00462595	73	0.0048275	0.1	0.000104	0.0214415	8.52591e-08	5392.23	0.0770276
3	7	5	0.00163611	24.9	0.0016465	0.9	0.001403	0.851903	0.0270466	26.8329	0.878366
3	7	6	0.0068977	108.9	0.0072005	0.1	0.000104	0.0143409	5.71369e-08	3599.46	0.0294067
3	7	7	0.00220751	34.4	0.0022735	0.5	0.000727	0.319276	0.00280146	36.3872	0.402578
3	7	8	0.00138165	21.4	0.001416	0.4	0.000611	0.43115	0.00243063	76.478	0.581976
3	7	9	5.31319e-05	0.8	5.55e-05	0	0	n.a.	n.a.	n.a.	n.a.
3	7	10	0.000129718	2	0.0001355	0	0	n.a.	n.a.	n.a.	n.a.
3	8	1	8.17603e-05	1.1	7.6e-05	0.1	0.000211	2.77669	0.00026671	28907.8	0.704492
3	8	2	9.28077e-05	1.1	7.35e-05	0.4	0.000526	7.1597	0.0125287	4091.5	0.232797
3	8	3	0.00328033	50.2	0.0033205	1.6	0.002379	0.715782	0.0509291	10.06	0.675764
3	8	4	0.000302038	4.8	0.0003155	0	0	n.a.	n.a.	n.a.	n.a.
3	8	5	0.000128126	2	0.0001325	0	3e-05	0.226392	1.7959e-11	2.85391e+09	0.818065
3	8	6	0.000264702	4.2	0.0002765	0	0	n.a.	n.a.	n.a.	n.a.
3	8	7	5.74399e-06	0.1	6e-06	0	0	n.a.	n.a.	n.a.	n.a.
3	8	8	2.39333e-05	0.4	2.5e-05	0	0	n.a.	n.a.	n.a.	n.a.
3	8	10	2.48906e-05	0.4	2.6e-05	0	0	n.a.	n.a.	n.a.	n.a.
3	12	1	0.000167054	2.6	0.0001745	0	0	n.a.	n.a.	n.a.	n.a.
3	12	2	0.00130563	19.9	0.001318	0.7	0.001028	0.779743	0.0139522	43.5772	0.838352
3	12	3	0.000356216	4.7	0.000308	1	0.001438	4.67411	0.118367	184.574	0.128233
3	12	4	0.00237952	37.4	0.002471	0.2	0.000327	0.132051	0.000116748	149.36	0.263658
3	12	5	0.00333382	51.6	0.003409	1.1	0.001647	0.48228	0.0204769	11.3589	0.437475
3	12	6	0.000728609	10.3	0.0006805	1.2	0.001808	2.65987	0.113408	62.3848	0.288498
3	12	7	0.00145739	22.4	0.00148	0.6	0.00095	0.641551	0.00988751	41.6271	0.724154
3	12	8	1.2924e-05	0.2	1.35e-05	0	0	n.a.	n.a.	n.a.	n.a.
3	12	9	1.53173e-05	0.2	1.6e-05	0	0	n.a.	n.a.	n.a.	n.a.
3	12	10	0.000102434	1.6	0.000107	0	0	n.a.	n.a.	n.a.	n.a.
3	13	1	1.24453e-05	0.2	1.3e-05	0	0	n.a.	n.a.	n.a.	n.a.
3	13	2	2.87199e-06	0	3e-06	0	0	n.a.	n.a.	n.a.	n.a.
3	13	4	0.000242683	3.8	0.0002535	0	0	n.a.	n.a.	n.a.	n.a.
3	13	5	5.74399e-06	0.1	6e-06	0	0	n.a.	n.a.	n.a.	n.a.
3	13	6	3.49426e-05	0.6	3.65e-05	0	0	n.a.	n.a.	n.a.	n.a.
3	13	7	0.000393942	6.2	0.0004115	0	0	n.a.	n.a.	n.a.	n.a.
3	14	1	0.000198646	3.1	0.0002075	0	0	n.a.	n.a.	n.a.	n.a.
3	14	2	0.000424144	4.5	0.0002965	2.2	0.003288	11.1227	0.743702	166.348	0.000223813
3	14	3	3.81026e-05	0.2	1.6e-05	0.4	0.000534	33.3923	0.00583817	190992	0.0330332
3	14	4	0.000889839	14.1	0.0009295	0	0	n.a.	n.a.	n.a.	n.a.
3	14	5	1.06564e-05	0.1	4e-06	0.1	0.00016	40.0062	2.20022e-06	7.27428e+08	0.224786
3	14	6	0.00146117	23	0.001523	0	7.4e-05	0.0485179	1.9048e-08	123582	0.335247
3	14	7	0.000553337	8.7	0.000578	0	0	n.a.	n.a.	n.a.	n.a.
3	14	8	8.52025e-05	1.3	8.9e-05	0	0	n.a.	n.a.	n.a.	n.a.
3	14	10	2.39333e-06	0	2.5e-06	0	0	n.a.	n.a.	n.a.	n.a.
3	15	1	0.00130137	19.7	0.0013025	0.9	0.001276	0.979629	0.0260496	36.8402	0.985103
3	15	2	0.000549512	5.9	0.0003885	2.8	0.004162	10.7536	0.983782	117.546	4.31146e-05
3	15	3	0.000934811	12.9	0.0008515	1.9	0.002804	3.29946	0.253413	42.9593	0.10461
3	15	4	0.0028151	43.4	0.0028685	1.1	0.001617	0.563003	0.0230887	13.7285	0.548501
3	15	5	0.000340971	5.4	0.0003555	0	1.5e-05	0.0421797	2.50619e-16	7.09894e+12	0.63944
3	15	6	0.00233437	32.8	0.002168	4.1	0.006067	2.80941	0.49776	15.8566	0.0401422
3	15	7	0.000206746	3.2	0.000214	0	4.4e-05	0.205573	9.47231e-10	4.46143e+07	0.763906
3	15	8	3.01559e-05	0.5	3.15e-05	0	0	n.a.	n.a.	n.a.	n.a.
3	15	9	0.000246513	3.9	0.0002575	0	0	n.a.	n.a.	n.a.	n.a.
3	16	1	0.0012409	19	0.001254	0.6	0.000947	0.754951	0.011441	49.8166	0.824693
3	16	2	0.0002746	3.4	0.000226	0.9	0.001365	6.04671	0.126499	289.036	0.0807761
3	16	3	2.74423e-05	0.1	9.5e-06	0.3	0.00043	45.2822	0.0011079	1.85079e+06	0.0414476
3	16	4	0.00053359	8.2	0.0005395	0.3	0.000401	0.743178	0.00119271	463.073	0.878916
3	16	5	0.000216766	3.3	0.0002205	0.1	0.000133	0.603122	8.7764e-06	41447	0.879991
3	16	6	0.00104592	13.7	0.0009085	2.8	0.004129	4.55955	0.52219	39.8121	0.0113793
3	16	7	6.65345e-05	1.1	6.95e-05	0	0	n.a.	n.a.	n.a.	n.a.
3	16	8	0.000249863	3.9	0.000261	0	0	n.a.	n.a.	n.a.	n.a.
3	16	9	1.436e-06	0	1.5e-06	0	0	n.a.	n.a.	n.a.	n.a.
3	16	10	1.05306e-05	0.2	1.1e-05	0	0	n.a.	n.a.	n.a.	n.a.
3	17	1	7.95881e-05	1.2	7.85e-05	0.1	0.000104	1.32487	3.69133e-06	475518	0.942117
3	17	2	0.000273442	4.3	0.000283	0	5.9e-05	0.208434	1.31598e-08	3.30131e+06	0.730741
3	17	3	0.000114401	1.8	0.0001195	0	0	n.a.	n.a.	n.a.	n.a.
3	17	4	0.000133069	2.1	0.000139	0	0	n.a.	n.a.	n.a.	n.a.
3	17	5	3.82932e-06	0.1	4e-06	0	0	n.a.	n.a.	n.a.	n.a.
3	17	6	0.000297032	4.6	0.000301	0.1	0.000208	0.690966	9.20484e-05	5186.77	0.890959
3	17	7	0.00142016	21.4	0.001415	1	0.001536	1.08564	0.0394914	29.845	0.93495
3	17	8	3.35066e-06	0.1	3.5e-06	0	0	n.a.	n.a.	n.a.	n.a.
3	18	1	0.000311133	4.9	0.000325	0	0	n.a.	n.a.	n.a.	n.a.
3	18	2	0.000372893	3.1	0.0002045	2.8	0.004151	20.3787	1.34496	308.776	2.07685e-07
3	18	3	0.00107795	17	0.001126	0	0	n.a.	n.a.	n.a.	n.a.
3	18	4	0.00085011	13.4	0.000888	0	0	n.a.	n.a.	n.a.	n.a.
3	18	5	0.000599602	8	0.0005305	1.4	0.00215	4.05936	0.207645	79.3585	0.0928586
3	18	6	0.00107522	15.6	0.001032	1.4	0.002045	1.9836	0.106257	37.0297	0.432364
3	18	7	2.39333e-05	0.4	2.5e-05	0	0	n.a.	n.a.	n.a.	n.a.
3	18	8	9.09464e-06	0.1	9.5e-06	0	0	n.a.	n.a.	n.a.	n.a.
3	18	9	0.00130149	20.6	0.0013595	0	0	n.a.	n.a.	n.a.	n.a.
3	21	1	4.54478e-05	0.4	2.55e-05	0.3	0.000493	19.3424	0.00800636	46728.8	0.0781445
3	21	2	1.61847e-05	0	3e-06	0.2	0.000312	104.032	4.16042e-06	2.60134e+09	0.0510501
3	21	3	1.34026e-05	0.2	1.4e-05	0	0	n.a.	n.a.	n.a.	n.a.
3	21	4	0.000147908	2.3	0.0001545	0	0	n.a.	n.a.	n.a.	n.a.
3	21	5	0.000199604	3.2	0.0002085	0	0	n.a.	n.a.	n.a.	n.a.
3	21	6	0.000322142	5.1	0.0003365	0	0	n.a.	n.a.	n.a.	n.a.
3	21	7	0.000230717	3.6	0.000241	0	0	n.a.	n.a.	n.a.	n.a.
3	21	8	3.82932e-06	0.1	4e-06	0	0	n.a.	n.a.	n.a.	n.a.
3	21	9	4.30799e-06	0.1	4.5e-06	0	0	n.a.	n.a.	n.a.	n.a.
3	22	1	0.00141637	22.4	0.0014795	0	0	n.a.	n.a.	n.a.	n.a.
3	22	2	0.000361871	5.7	0.000378	0	0	n.a.	n.a.	n.a.	n.a.
3	22	3	3.60241e-05	0.5	3.5e-05	0	5.9e-05	1.68575	6.25118e-08	4.54597e+07	0.919095
3	22	4	7.22487e-05	0.2	1.2e-05	1	0.001424	118.834	0.0260849	541373	2.44471e-05
3	22	5	0.000223537	3.5	0.0002335	0	0	n.a.	n.a.	n.a.	n.a.
3	22	6	0.000998496	15.8	0.001043	0	0	n.a.	n.a.	n.a.	n.a.
3	22	7	0.000121102	1.9	0.0001265	0	0	n.a.	n.a.	n.a.	n.a.
3	22	8	2.39333e-06	0	2.5e-06	0	0	n.a.	n.a.	n.a.	n.a.
3	27	1	0.000755142	10.6	0.000703	1.3	0.001925	2.74162	0.128192	58.6345	0.258472
3	27	2	0.00150282	23.7	0.001569	0	1.8e-05	0.0114545	1.20573e-15	1.08818e+11	0.309126
3	27	3	0.000408984	5.9	0.0003875	0.6	0.000891	2.30051	0.0265908	199.03	0.527026
3	27	4	0.00165987	24.6	0.00163	1.6	0.00233	1.43045	0.0950603	21.5252	0.662256
3	27	5	0.00146542	22.4	0.001483	0.7	0.001071	0.721887	0.0140828	37.004	0.784402
3	27	6	0.000210071	3.2	0.0002115	0.1	0.000178	0.841579	5.27513e-05	13426.3	0.953177
3	27	7	3.87054e-05	0.2	1.4e-05	0.4	0.000593	42.3817	0.00610132	294396	0.0180749
3	27	8	0.000347032	5.5	0.0003625	0	0	n.a.	n.a.	n.a.	n.a.
3	27	10	8.90318e-05	1.4	9.3e-05	0	0	n.a.	n.a.	n.a.	n.a.
3	35	0	5.74399e-06	0.1	6e-06	0	0	n.a.	n.a.	n.a.	n.a.
3	35	2	0.00217929	31	0.00205	3.4	0.00508	2.4856	0.379876	16.2637	0.0988371
3	35	3	0.00194578	30.7	0.0020325	0	0	n.a.	n.a.	n.a.	n.a.
3	35	4	0.00532779	79.7	0.005271	4.4	0.006602	1.25419	0.251171	6.26266	0.642336
3	35	5	0.00155695	23.3	0.001538	1.3	0.001982	1.28926	0.0688106	24.156	0.774838
3	35	6	0.00301273	45	0.0029735	2.6	0.003893	1.31044	0.161462	10.6356	0.669981
3	35	7	0.00173851	27.5	0.001816	0	0	n.a.	n.a.	n.a.	n.a.
3	35	8	0.000472921	7.5	0.000494	0	0	n.a.	n.a.	n.a.	n.a.
3	35	9	0.000501641	7.9	0.000524	0	0	n.a.	n.a.	n.a.	n.a.
3	35	10	8.28091e-05	1.3	8.65e-05	0	0	n.a.	n.a.	n.a.	n.a.
3	37	1	0.000323099	5.1	0.0003375	0	0	n.a.	n.a.	n.a.	n.a.
3	37	2	7.17998e-06	0.1	7.5e-06	0	0	n.a.	n.a.	n.a.	n.a.
3	37	3	7.75438e-05	1.2	8.1e-05	0	0	n.a.	n.a.	n.a.	n.a.
3	37	4	0.00110508	16.5	0.0010935	0.9	0.001365	1.24862	0.0366965	42.4854	0.835562
3	37	5	7.86645e-05	0.3	2.2e-05	0.9	0.00135	61.4452	0.0780907	48347.8	0.000142649
3	37	6	0.000278993	4.3	0.0002855	0.1	0.000133	0.465778	7.0069e-06	30962.3	0.816577
3	37	7	3.87719e-05	0.6	4.05e-05	0	0	n.a.	n.a.	n.a.	n.a.
3	37	8	6.36625e-05	1	6.65e-05	0	0	n.a.	n.a.	n.a.	n.a.
3	37	9	9.57331e-07	0	1e-06	0	0	n.a.	n.a.	n.a.	n.a.
3	37	10	0.0009827	15.5	0.0010265	0	0	n.a.	n.a.	n.a.	n.a.
3	40	1	0.000549024	8.3	0.000548	0.4	0.000572	1.04382	0.00460752	236.475	0.979237
3	40	2	0.00114465	18.1	0.001195	0	1.5e-05	0.0125375	7.61209e-17	2.06499e+12	0.375374
3	40	3	0.000628392	9.7	0.0006445	0.2	0.000267	0.414118	0.000164811	1040.55	0.701981
3	40	4	0.00216907	31.9	0.002111	2.3	0.003472	1.64696	0.176698	15.351	0.457415
3	40	5	0.000532222	7.5	0.0004935	0.9	0.001401	2.84149	0.0779183	103.622	0.317559
3	40	6	0.00361096	53.3	0.0035265	3.7	0.005506	1.56443	0.266123	9.19666	0.401872
3	40	7	0.00013346	1.6	0.000105	0.5	0.000772	7.35729	0.0383052	1413.11	0.142459
3	40	8	3.73359e-05	0.6	3.9e-05	0	0	n.a.	n.a.	n.a.	n.a.
3	40	9	5.26532e-06	0.1	5.5e-06	0	0	n.a.	n.a.	n.a.	n.a.
3	40	10	4.78665e-05	0.8	5e-05	0	0	n.a.	n.a.	n.a.	n.a.
3	41	2	4.78665e-07	0	5e-07	0	0	n.a.	n.a.	n.a.	n.a.
3	41	4	7.65865e-06	0.1	8e-06	0	0	n.a.	n.a.	n.a.	n.a.
3	41	6	1.38813e-05	0.2	1.45e-05	0	0	n.a.	n.a.	n.a.	n.a.
3	41	7	7.32358e-05	1.2	7.65e-05	0	0	n.a.	n.a.	n.a.	n.a.
3	47	1	3.63786e-05	0.6	3.8e-05	0	0	n.a.	n.a.	n.a.	n.a.
3	47	2	1.436e-06	0	1.5e-06	0	0	n.a.	n.a.	n.a.	n.a.
3	47	3	4.78665e-05	0.8	5e-05	0	0	n.a.	n.a.	n.a.	n.a.
3	47	4	0.000131154	2.1	0.000137	0	0	n.a.	n.a.	n.a.	n.a.
3	47	5	1.0052e-05	0.2	1.05e-05	0	0	n.a.	n.a.	n.a.	n.a.
3	47	6	0.000392984	6.2	0.0004105	0	0	n.a.	n.a.	n.a.	n.a.
3	47	7	0.00122251	19.3	0.001277	0	0	n.a.	n.a.	n.a.	n.a.
3	53	6	2.77626e-05	0.4	2.9e-05	0	0	n.a.	n.a.	n.a.	n.a.
3	67	6	4.11652e-05	0.7	4.3e-05	0	0	n.a.	n.a.	n.a.	n.a.
3	70	4	0.000138334	2.2	0.0001445	0	0	n.a.	n.a.	n.a.	n.a.
3	70	5	3.63786e-05	0.6	3.8e-05	0	0	n.a.	n.a.	n.a.	n.a.
3	70	6	0.000186201	2.9	0.0001945	0	0	n.a.	n.a.	n.a.	n.a.
3	70	7	3.01559e-05	0.5	3.15e-05	0	0	n.a.	n.a.	n.a.	n.a.
9	5	1	0.000736989	10.2	0.0006745	1.4	0.002139	3.17589	0.169473	59.5156	0.170431
9	5	2	0.00103387	15.9	0.0010545	0.4	0.000571	0.541227	0.00252056	116.215	0.70234
9	5	3	5.74399e-06	0.1	6e-06	0	0	n.a.	n.a.	n.a.	n.a.
9	5	4	0.000590424	8.8	0.000583	0.5	0.000757	1.29868	0.0113502	148.595	0.855621
9	5	5	0.0004241	6.4	0.0004225	0.3	0.00046	1.0888	0.00256043	463.001	0.963099
9	5	6	0.00186291	28.3	0.001874	1.1	0.001614	0.861035	0.0344894	21.4959	0.878273
9	5	7	0.000235757	3.6	0.000239	0.1	0.000163	0.681957	2.86339e-05	16241.8	0.899933
9	5	8	4.59519e-05	0.7	4.8e-05	0	0	n.a.	n.a.	n.a.	n.a.
9	5	9	0.000817082	12.9	0.0008535	0	0	n.a.	n.a.	n.a.	n.a.
9	5	10	0.000151258	2.4	0.000158	0	0	n.a.	n.a.	n.a.	n.a.
9	7	1	0.00184663	28.7	0.0019005	0.4	0.000638	0.335277	0.00213392	52.6781	0.455081
9	7	2	0.00797296	117	0.0077345	9	0.013323	1.7323	0.550217	5.45395	0.110446
9	7	3	0.000605578	9	0.0005925	0.6	0.000899	1.51777	0.0192064	119.94	0.751643
9	7	4	0.00172225	25.3	0.0016715	1.9	0.002861	1.71368	0.146151	20.0935	0.466183
9	7	5	0.00098653	15.6	0.0010305	0	0	n.a.	n.a.	n.a.	n.a.
9	7	6	0.00186042	29.4	0.001942	0	3e-05	0.0154185	1.36328e-12	1.7438e+08	0.259716
9	7	7	0.000209655	3.3	0.000219	0	0	n.a.	n.a.	n.a.	n.a.
9	7	8	0.000802306	10.8	0.000713	1.9	0.002806	3.94374	0.293697	52.9563	0.0604174
9	7	9	0.000168082	0.7	4.4e-05	2	0.002952	67.2866	0.635858	7120.28	1.21133e-08
9	7	10	1.38813e-05	0.2	1.45e-05	0	0	n.a.	n.a.	n.a.	n.a.
9	8	1	0.000150081	2.2	0.0001475	0.1	0.000208	1.41025	0.000163711	12148.4	0.900164
9	8	2	0.000198168	3.1	0.000207	0	0	n.a.	n.a.	n.a.	n.a.
9	8	3	0.00274359	40.1	0.0026485	3.3	0.004877	1.84554	0.278142	12.2457	0.27916
9	8	4	5.31319e-05	0.8	5.55e-05	0	0	n.a.	n.a.	n.a.	n.a.
9	8	5	1.436e-06	0	1.5e-06	0	0	n.a.	n.a.	n.a.	n.a.
9	8	6	0.000824741	13	0.0008615	0	0	n.a.	n.a.	n.a.	n.a.
9	8	7	5.79185e-05	0.9	6.05e-05	0	0	n.a.	n.a.	n.a.	n.a.
9	8	8	0.000119666	1.9	0.000125	0	0	n.a.	n.a.	n.a.	n.a.
9	12	1	0.000636146	10	0.0006645	0	0	n.a.	n.a.	n.a.	n.a.
9	12	2	0.00132134	20.1	0.00133	0.8	0.001127	0.847196	0.0180586	39.7451	0.887119
9	12	3	0.000382416	6	0.0003975	0	4.4e-05	0.110653	5.30816e-10	2.30664e+07	0.646042
9	12	4	0.00228482	35.6	0.0023535	0.5	0.000744	0.315616	0.0029252	34.0535	0.391836
9	12	5	0.0011443	18	0.00119	0.1	0.000119	0.0998929	8.74983e-07	11404.3	0.420998
9	12	6	0.00253942	39.7	0.0026235	0.4	0.000653	0.248413	0.00169216	36.4677	0.31996
9	12	7	0.0056683	87.2	0.0057665	2.3	0.003465	0.599497	0.0673831	5.33363	0.436146
9	12	8	0.000274754	4.3	0.000287	0	0	n.a.	n.a.	n.a.	n.a.
9	12	9	0.000226887	3.6	0.000237	0	0	n.a.	n.a.	n.a.	n.a.
9	12	10	9.57331e-06	0.2	1e-05	0	0	n.a.	n.a.	n.a.	n.a.
9	13	1	6.03119e-05	1	6.3e-05	0	0	n.a.	n.a.	n.a.	n.a.
9	13	2	4.02079e-05	0.6	4.2e-05	0	0	n.a.	n.a.	n.a.	n.a.
9	13	4	0.000153652	2.4	0.0001605	0	0	n.a.	n.a.	n.a.	n.a.
9	13	6	2.63266e-05	0.4	2.75e-05	0	0	n.a.	n.a.	n.a.	n.a.
9	13	7	0.00129527	20.5	0.001353	0	0	n.a.	n.a.	n.a.	n.a.
9	13	8	1.91466e-06	0	2e-06	0	0	n.a.	n.a.	n.a.	n.a.
9	14	1	0.000549298	6.7	0.0004435	2	0.002923	6.60715	0.457702	95.3772	0.00718665
9	14	2	0.000324535	5.1	0.000339	0	0	n.a.	n.a.	n.a.	n.a.
9	14	4	3.06346e-05	0.5	3.2e-05	0	0	n.a.	n.a.	n.a.	n.a.
9	14	5	7.65865e-06	0.1	8e-06	0	0	n.a.	n.a.	n.a.	n.a.
9	14	6	8.23305e-05	1.3	8.6e-05	0	0	n.a.	n.a.	n.a.	n.a.
9	14	7	0.000356606	5.6	0.0003725	0	0	n.a.	n.a.	n.a.	n.a.
9	14	8	1.91466e-06	0	2e-06	0	0	n.a.	n.a.	n.a.	n.a.
9	14	9	1.24453e-05	0.2	1.3e-05	0	0	n.a.	n.a.	n.a.	n.a.
9	15	1	0.00150664	20.9	0.001382	2.9	0.004303	3.12274	0.395629	24.6481	0.0557476
9	15	2	0.000701724	11.1	0.000733	0	0	n.a.	n.a.	n.a.	n.a.
9	15	3	0.000325014	5.1	0.0003395	0	0	n.a.	n.a.	n.a.	n.a.
9	15	4	0.00515823	81.4	0.0053815	0.1	0.000149	0.0275426	8.46038e-07	896.641	0.063536
9	15	5	0.00230386	35.1	0.002324	1.2	0.001852	0.796525	0.0396625	15.9963	0.802527
9	15	6	0.00404353	61.2	0.0040485	2.7	0.003932	0.97111	0.122706	7.68551	0.962806
9	15	7	0.000369654	5.8	0.0003835	0	5.9e-05	0.153796	9.90644e-09	2.38767e+06	0.668066
9	15	8	6.07905e-05	1	6.35e-05	0	0	n.a.	n.a.	n.a.	n.a.
9	15	9	0.00134409	21.2	0.001404	0	0	n.a.	n.a.	n.a.	n.a.
9	15	10	3.30279e-05	0.5	3.45e-05	0	0	n.a.	n.a.	n.a.	n.a.
9	16	1	0.00188211	29.7	0.001966	0	0	n.a.	n.a.	n.a.	n.a.
9	16	2	0.00041979	6.6	0.0004385	0	0	n.a.	n.a.	n.a.	n.a.
9	16	4	0.000163225	2.6	0.0001705	0	0	n.a.	n.a.	n.a.	n.a.
9	16	5	0.000496367	7.4	0.0004905	0.4	0.000628	1.2805	0.00705231	232.503	0.875396
9	16	6	0.00137954	21.1	0.0013945	0.7	0.001044	0.748393	0.013849	40.4428	0.810429
9	16	7	5.16959e-05	0.8	5.4e-05	0	0	n.a.	n.a.	n.a.	n.a.
9	16	8	0.00238567	37.7	0.002492	0	0	n.a.	n.a.	n.a.	n.a.
9	16	9	8.42451e-05	1.3	8.8e-05	0	0	n.a.	n.a.	n.a.	n.a.
9	16	10	0.000136898	2.2	0.000143	0	0	n.a.	n.a.	n.a.	n.a.
9	17	1	0.000242205	3.8	0.000253	0	0	n.a.	n.a.	n.a.	n.a.
9	17	2	0.00012924	2	0.000135	0	0	n.a.	n.a.	n.a.	n.a.
9	17	4	1.60497e-05	0.1	9.5e-06	0.1	0.000163	17.1605	3.2117e-05	9.16908e+06	0.330412
9	17	5	7.70651e-05	1.2	8.05e-05	0	0	n.a.	n.a.	n.a.	n.a.
9	17	6	1.1488e-05	0.2	1.2e-05	0	0	n.a.	n.a.	n.a.	n.a.
9	17	7	0.00133194	20.4	0.001347	0.7	0.000994	0.737675	0.0123755	43.971	0.805793
9	17	8	1.91466e-06	0	2e-06	0	0	n.a.	n.a.	n.a.	n.a.
9	18	1	0.000356127	5.6	0.000372	0	0	n.a.	n.a.	n.a.	n.a.
9	18	2	0.000461439	7.3	0.00048	0	4.5e-05	0.0937092	5.60795e-10	1.56589e+07	0.606896
9	18	3	0.000894946	13.8	0.000915	0.3	0.000445	0.48611	0.00111843	211.28	0.689702
9	18	4	0.00072805	11.5	0.0007605	0	0	n.a.	n.a.	n.a.	n.a.
9	18	5	0.00154362	23.6	0.0015605	0.8	0.001165	0.74626	0.0170844	32.5972	0.798027
9	18	6	0.000345149	3.9	0.000259	1.5	0.002278	8.81317	0.383052	202.771	0.00576216
9	18	7	1.19666e-05	0.2	1.25e-05	0	0	n.a.	n.a.	n.a.	n.a.
9	18	8	1.77106e-05	0.3	1.85e-05	0	0	n.a.	n.a.	n.a.	n.a.
9	18	9	8.23305e-05	1.3	8.6e-05	0	0	n.a.	n.a.	n.a.	n.a.
9	21	1	0.000147263	2.1	0.0001405	0.2	0.000299	2.12845	0.000992399	4565	0.740041
9	21	2	0.000738637	10	0.0006645	1.6	0.002402	3.62104	0.222478	58.936	0.10426
9	21	3	0.00013642	2.2	0.0001425	0	0	n.a.	n.a.	n.a.	n.a.
9	21	4	0.000523081	8.1	0.0005365	0.1	0.000222	0.413663	7.72529e-05	2215.02	0.726796
9	21	5	0.000539725	6.6	0.0004335	2	0.002923	6.75963	0.465015	98.2604	0.00647453
9	21	6	0.000205087	2.2	0.0001455	1	0.001542	10.6128	0.210851	534.173	0.0132384
9	21	7	1.66634e-05	0.1	3.5e-06	0.2	0.000312	89.1704	1.00093e-05	7.94398e+08	0.0548932
9	21	8	0.00015796	2.5	0.000165	0	0	n.a.	n.a.	n.a.	n.a.
9	21	9	4.40372e-05	0.7	4.6e-05	0	0	n.a.	n.a.	n.a.	n.a.
9	22	1	8.42451e-05	1.3	8.8e-05	0	0	n.a.	n.a.	n.a.	n.a.
9	22	2	0.0017341	27.2	0.0018015	0.1	0.000222	0.123036	2.42705e-05	623.715	0.334887
9	22	3	6.27052e-05	1	6.55e-05	0	0	n.a.	n.a.	n.a.	n.a.
9	22	4	0.000969043	14.8	0.0009805	0.5	0.000712	0.725965	0.00580945	90.7186	0.826493
9	22	5	0.000363786	5.7	0.00038	0	0	n.a.	n.a.	n.a.	n.a.
9	22	6	0.00275211	42.4	0.002806	1	0.001543	0.549197	0.0209038	14.4289	0.540278
9	22	7	0.000180457	2.9	0.0001885	0	0	n.a.	n.a.	n.a.	n.a.
9	22	8	6.47886e-05	0.1	5.5e-06	0.9	0.001395	253.989	0.00171695	3.75728e+07	1.15907e-05
9	27	1	0.000353223	5.5	0.000365	0.1	8.9e-05	0.243768	3.31362e-07	179329	0.709076
9	27	2	0.000465742	7.4	0.0004865	0	0	n.a.	n.a.	n.a.	n.a.
9	27	3	4.06866e-05	0.6	4.25e-05	0	0	n.a.	n.a.	n.a.	n.a.
9	27	4	0.00112439	17.8	0.0011745	0	0	n.a.	n.a.	n.a.	n.a.
9	27	5	0.00136864	20.6	0.0013635	1	0.001484	1.08851	0.0373764	31.7004	0.934015
9	27	6	0.000239774	3.8	0.0002485	0	4.4e-05	0.177026	8.25629e-10	3.79569e+07	0.737241
9	27	7	5.74399e-06	0.1	6e-06	0	0	n.a.	n.a.	n.a.	n.a.
9	27	8	0.00056209	7.9	0.000521	1	0.001484	2.85112	0.0865115	93.9628	0.302042
9	27	9	1.19666e-05	0.2	1.25e-05	0	0	n.a.	n.a.	n.a.	n.a.
9	27	10	0.00013977	2.2	0.000146	0	0	n.a.	n.a.	n.a.	n.a.
9	35	1	0.00119986	18.9	0.001252	0	3e-05	0.0239324	2.1068e-12	2.71862e+08	0.3699
9	35	2	0.000675337	9.2	0.000606	1.5	0.002231	3.68751	0.203284	66.8904	0.11208
9	35	3	0.000317678	5	0.0003305	0	3e-05	0.0907443	7.71814e-12	1.06691e+09	0.668409
9	35	4	0.000921856	12.6	0.000834	1.9	0.002893	3.47599	0.2754	43.8724	0.0848161
9	35	5	0.00293371	43.1	0.002852	3.2	0.004767	1.67467	0.248651	11.279	0.368433
9	35	6	0.00194788	23.8	0.001577	6.9	0.010269	6.56892	1.57726	27.3581	5.51345e-07
9	35	7	0.000327886	5.2	0.0003425	0	0	n.a.	n.a.	n.a.	n.a.
9	35	8	0.000381658	6	0.000398	0	1.5e-05	0.037674	2.24584e-16	6.31983e+12	0.618422
9	35	9	2.20186e-05	0.3	2.3e-05	0	0	n.a.	n.a.	n.a.	n.a.
9	35	10	7.27572e-05	1.1	7.6e-05	0	0	n.a.	n.a.	n.a.	n.a.
9	37	1	0.000143922	2.3	0.000149	0	3e-05	0.201318	1.61768e-11	2.50538e+09	0.801052
9	37	2	2.42188e-05	0.3	2.2e-05	0	7.4e-05	3.36381	4.62174e-07	2.44826e+07	0.788386
9	37	4	6.70132e-06	0.1	7e-06	0	0	n.a.	n.a.	n.a.	n.a.
9	37	5	1.03112e-05	0	1.5e-06	0.1	0.000208	138.695	8.21317e-09	2.34214e+12	0.102356
9	37	6	2.78286e-05	0.2	1.65e-05	0.2	0.000282	17.0954	0.0007616	383737	0.201089
9	37	7	1.1488e-05	0.2	1.2e-05	0	0	n.a.	n.a.	n.a.	n.a.
9	37	10	2.86432e-05	0.3	1.9e-05	0.2	0.000245	12.8977	0.000497844	334139	0.283421
9	40	0	1.436e-06	0	1.5e-06	0	0	n.a.	n.a.	n.a.	n.a.
9	40	1	0.00209672	33.1	0.0021895	0	1.5e-05	0.00683598	4.16773e-17	1.12125e+12	0.227219
9	40	2	0.000596896	9.4	0.0006235	0	0	n.a.	n.a.	n.a.	n.a.
9	40	3	0.000301403	4.7	0.0003135	0	3e-05	0.0956666	8.11622e-12	1.12763e+09	0.678242
9	40	4	0.00182291	26.7	0.001763	2.1	0.003167	1.7989	0.17255	18.7542	0.403116
9	40	5	0.000849989	12.3	0.000815	1.1	0.001635	2.00778	0.0759838	53.0533	0.474765
9	40	6	0.0018997	28.8	0.001907	1.2	0.001736	0.910174	0.0407648	20.3219	0.92054
9	40	7	0.000277911	4.3	0.000287	0	7.4e-05	0.257785	9.4508e-08	703147	0.745484
9	40	8	1.5796e-05	0.2	1.65e-05	0	0	n.a.	n.a.	n.a.	n.a.
9	40	9	6.22265e-06	0.1	6.5e-06	0	0	n.a.	n.a.	n.a.	n.a.
9	41	1	6.07905e-05	1	6.35e-05	0	0	n.a.	n.a.	n.a.	n.a.
9	41	2	3.35066e-06	0.1	3.5e-06	0	0	n.a.	n.a.	n.a.	n.a.
9	41	3	6.33208e-05	0	0	1	0.001484	n.a.	n.a.	n.a.	n.a.
9	41	4	0.000443278	6.8	0.0004465	0.3	0.000371	0.830844	0.00102031	676.562	0.927405
9	41	5	0.000221622	3.5	0.0002315	0	0	n.a.	n.a.	n.a.	n.a.
9	41	6	9.57331e-07	0	1e-06	0	0	n.a.	n.a.	n.a.	n.a.
9	41	7	2.47054e-05	0	0	0.4	0.000579	n.a.	n.a.	n.a.	n.a.
9	41	8	6.57142e-05	0	2.5e-06	1	0.001484	594.481	1.93429e-05	1.82706e+10	3.44299e-06
9	46	4	1.5796e-05	0.2	1.65e-05	0	0	n.a.	n.a.	n.a.	n.a.
9	47	5	7.32358e-05	1.2	7.65e-05	0	0	n.a.	n.a.	n.a.	n.a.
9	47	6	9.62118e-05	1.5	0.0001005	0	0	n.a.	n.a.	n.a.	n.a.
9	47	7	5.60039e-05	0.9	5.85e-05	0	0	n.a.	n.a.	n.a.	n.a.
9	53	5	0.000133548	2.1	0.0001395	0	0	n.a.	n.a.	n.a.	n.a.
9	53	6	7.03638e-05	1.1	7.35e-05	0	0	n.a.	n.a.	n.a.	n.a.
9	67	6	2.15399e-05	0.3	2.25e-05	0	0	n.a.	n.a.	n.a.	n.a.
9	70	6	4.78665e-07	0	5e-07	0	0	n.a.	n.a.	n.a.	n.a.
9	70	7	0.000184765	2.9	0.000193	0	0	n.a.	n.a.	n.a.	n.a.
10	5	1	0.000646079	9	0.0005975	1.2	0.001736	2.90875	0.114423	73.9438	0.255066
10	5	2	0.00011488	1.8	0.00012	0	0	n.a.	n.a.	n.a.	n.a.
10	5	3	1.436e-06	0	1.5e-06	0	0	n.a.	n.a.	n.a.	n.a.
10	5	4	0.000277147	4.4	0.0002895	0	0	n.a.	n.a.	n.a.	n.a.
10	5	5	0.000593037	8.4	0.000556	1	0.001424	2.56338	0.073804	89.0318	0.365112
10	5	6	0.000273348	3.9	0.000255	0.5	0.000685	2.68743	0.0159628	452.446	0.508779
10	5	7	1.436e-06	0	1.5e-06	0	0	n.a.	n.a.	n.a.	n.a.
10	5	8	5.36105e-05	0.8	5.6e-05	0	0	n.a.	n.a.	n.a.	n.a.
10	5	9	2.48906e-05	0.4	2.6e-05	0	0	n.a.	n.a.	n.a.	n.a.
10	7	1	0.000285763	4.5	0.0002985	0	0	n.a.	n.a.	n.a.	n.a.
10	7	2	0.00269489	42.6	0.002815	0	0	n.a.	n.a.	n.a.	n.a.
10	7	3	7.80225e-05	1.2	8.15e-05	0	0	n.a.	n.a.	n.a.	n.a.
10	7	4	0.000201043	1.4	9.1e-05	1.8	0.00267	29.4165	0.706834	1224.24	3.82383e-06
10	7	5	0.000429842	6.8	0.000449	0	0	n.a.	n.a.	n.a.	n.a.
10	7	6	3.68572e-05	0.6	3.85e-05	0	0	n.a.	n.a.	n.a.	n.a.
10	7	7	6.46198e-05	1	6.75e-05	0	0	n.a.	n.a.	n.a.	n.a.
10	8	1	3.35066e-05	0.5	3.5e-05	0	0	n.a.	n.a.	n.a.	n.a.
10	8	2	0.000363307	5.7	0.0003795	0	0	n.a.	n.a.	n.a.	n.a.
10	8	3	0.000835643	9.2	0.0006105	4	0.005887	9.6941	1.33909	70.1789	3.50938e-06
10	8	4	4.30799e-06	0.1	4.5e-06	0	0	n.a.	n.a.	n.a.	n.a.
10	8	6	1.436e-06	0	1.5e-06	0	0	n.a.	n.a.	n.a.	n.a.
10	12	1	0.000499254	7.9	0.0005195	0	4.5e-05	0.0865806	5.19689e-10	1.44244e+07	0.589496
10	12	2	0.000624375	9.8	0.000651	0	2.7e-05	0.0414488	1.03303e-12	1.66307e+09	0.525729
10	12	3	4.54414e-05	0.7	4.35e-05	0.1	8.9e-05	2.04607	1.64301e-06	2.54801e+06	0.863864
10	12	4	0.000616752	7.7	0.000512	2	0.002967	5.80919	0.425737	79.2666	0.0120105
10	12	5	7.43301e-05	0.2	1.15e-05	1	0.001484	129.234	0.0250102	667783	1.43391e-05
10	12	6	0.000612187	8.2	0.0005395	1.5	0.002243	4.16465	0.225397	76.9502	0.0802184
10	12	7	0.000599719	7.5	0.0004955	2	0.002938	5.94389	0.427382	82.6657	0.0112684
10	12	8	1.436e-06	0	1.5e-06	0	0	n.a.	n.a.	n.a.	n.a.
10	12	10	3.82932e-05	0.6	4e-05	0	0	n.a.	n.a.	n.a.	n.a.
10	13	1	1.5796e-05	0.2	1.65e-05	0	0	n.a.	n.a.	n.a.	n.a.
10	13	2	4.78665e-07	0	5e-07	0	0	n.a.	n.a.	n.a.	n.a.
10	13	3	4.78665e-07	0	5e-07	0	0	n.a.	n.a.	n.a.	n.a.
10	13	4	4.30799e-06	0.1	4.5e-06	0	0	n.a.	n.a.	n.a.	n.a.
10	13	6	1.436e-06	0	1.5e-06	0	0	n.a.	n.a.	n.a.	n.a.
10	13	7	9.01261e-05	0.4	2.8e-05	1	0.001484	53.0773	0.127117	22162.3	9.78027e-05
10	14	1	3.6734e-06	0	2.5e-06	0	3e-05	12.0003	4.25024e-12	3.38823e+13	0.715508
10	14	2	4.78665e-07	0	5e-07	0	0	n.a.	n.a.	n.a.	n.a.
10	14	3	0.000164661	2.6	0.000172	0	0	n.a.	n.a.	n.a.	n.a.
10	14	4	8.32878e-05	1.3	8.7e-05	0	0	n.a.	n.a.	n.a.	n.a.
10	14	6	1.19666e-05	0.2	1.25e-05	0	0	n.a.	n.a.	n.a.	n.a.
10	14	7	0.000239811	3.8	0.0002505	0	0	n.a.	n.a.	n.a.	n.a.
10	15	1	0.000427448	6.8	0.0004465	0	0	n.a.	n.a.	n.a.	n.a.
10	15	2	0.00046287	7.3	0.0004835	0	0	n.a.	n.a.	n.a.	n.a.
10	15	3	2.39333e-06	0	2.5e-06	0	0	n.a.	n.a.	n.a.	n.a.
10	15	4	0.000350862	5.5	0.0003665	0	0	n.a.	n.a.	n.a.	n.a.
10	15	5	0.000186201	2.9	0.0001945	0	0	n.a.	n.a.	n.a.	n.a.
10	15	6	0.000142579	2.1	0.000141	0.1	0.000178	1.26246	7.25343e-05	21973	0.937258
10	15	7	5.74399e-06	0.1	6e-06	0	0	n.a.	n.a.	n.a.	n.a.
10	15	9	1.91466e-06	0	2e-06	0	0	n.a.	n.a.	n.a.	n.a.
10	15	10	7.65865e-06	0.1	8e-06	0	0	n.a.	n.a.	n.a.	n.a.
10	16	1	0.00043032	6.8	0.0004495	0	0	n.a.	n.a.	n.a.	n.a.
10	16	2	0.00115071	18.2	0.001202	0	0	n.a.	n.a.	n.a.	n.a.
10	16	3	0.00022593	3.6	0.000236	0	0	n.a.	n.a.	n.a.	n.a.
10	16	4	0.000280498	4.4	0.000293	0	0	n.a.	n.a.	n.a.	n.a.
10	16	5	0.000562755	8.9	0.0005865	0	3e-05	0.0511224	4.43777e-12	5.88923e+08	0.551136
10	16	6	0.000915533	14.4	0.0009505	0.1	0.000131	0.137709	2.06329e-06	9191.05	0.49127
10	16	7	0.000122895	1.1	7.15e-05	0.9	0.001276	17.8677	0.15364	2077.93	0.00577805
10	16	8	0.000387875	5.3	0.0003515	0.8	0.001204	3.42824	0.0677592	173.45	0.271442
10	17	1	2.39333e-06	0	2.5e-06	0	0	n.a.	n.a.	n.a.	n.a.
10	17	2	1.53173e-05	0.2	1.6e-05	0	0	n.a.	n.a.	n.a.	n.a.
10	17	3	1.91466e-06	0	2e-06	0	0	n.a.	n.a.	n.a.	n.a.
10	17	4	0.000233589	3.7	0.000244	0	0	n.a.	n.a.	n.a.	n.a.
10	17	5	2.72839e-05	0.4	2.85e-05	0	0	n.a.	n.a.	n.a.	n.a.
10	17	6	1.77106e-05	0.3	1.85e-05	0	0	n.a.	n.a.	n.a.	n.a.
10	17	7	0.000580621	9.2	0.0006065	0	0	n.a.	n.a.	n.a.	n.a.
10	17	8	0.000126846	2	0.0001325	0	0	n.a.	n.a.	n.a.	n.a.
10	18	1	1.38813e-05	0.2	1.45e-05	0	0	n.a.	n.a.	n.a.	n.a.
10	18	2	0.00148576	21.2	0.0014	2.3	0.00341	2.44063	0.247412	24.0759	0.18498
10	18	3	0.000353734	5.6	0.0003695	0	0	n.a.	n.a.	n.a.	n.a.
10	18	4	0.000319749	5.1	0.000334	0	0	n.a.	n.a.	n.a.	n.a.
10	18	5	0.000721032	11.4	0.0007525	0	1.5e-05	0.0199189	1.20287e-16	3.29844e+12	0.48523
10	18	6	0.00041596	6.6	0.0004345	0	0	n.a.	n.a.	n.a.	n.a.
10	18	7	7.99371e-05	1.3	8.35e-05	0	0	n.a.	n.a.	n.a.	n.a.
10	18	8	1.36541e-06	0	0	0	3.2e-05	n.a.	n.a.	n.a.	n.a.
10	21	1	0.000132112	2.1	0.000138	0	0	n.a.	n.a.	n.a.	n.a.
10	21	2	2.58479e-05	0.4	2.7e-05	0	0	n.a.	n.a.	n.a.	n.a.
10	21	3	1.24453e-05	0.2	1.3e-05	0	0	n.a.	n.a.	n.a.	n.a.
10	21	4	0.000173756	2.7	0.0001815	0	0	n.a.	n.a.	n.a.	n.a.
10	21	5	0.000188116	3	0.0001965	0	0	n.a.	n.a.	n.a.	n.a.
10	21	6	0.000217314	3.4	0.000227	0	0	n.a.	n.a.	n.a.	n.a.
10	21	7	4.78665e-07	0	5e-07	0	0	n.a.	n.a.	n.a.	n.a.
10	22	1	7.17998e-06	0.1	7.5e-06	0	0	n.a.	n.a.	n.a.	n.a.
10	22	2	0.000464784	7.3	0.0004855	0	0	n.a.	n.a.	n.a.	n.a.
10	22	3	0.000185722	2.9	0.000194	0	0	n.a.	n.a.	n.a.	n.a.
10	22	4	0.000284806	4.5	0.0002975	0	0	n.a.	n.a.	n.a.	n.a.
10	22	5	0.0004016	6.3	0.0004195	0	0	n.a.	n.a.	n.a.	n.a.
10	22	6	0.000164661	2.6	0.000172	0	0	n.a.	n.a.	n.a.	n.a.
10	22	7	2.20186e-05	0.3	2.3e-05	0	0	n.a.	n.a.	n.a.	n.a.
10	22	8	5.12172e-05	0.8	5.35e-05	0	0	n.a.	n.a.	n.a.	n.a.
10	27	0	1.436e-06	0	1.5e-06	0	0	n.a.	n.a.	n.a.	n.a.
10	27	1	0.000777353	12.3	0.000812	0	0	n.a.	n.a.	n.a.	n.a.
10	27	2	1.436e-06	0	1.5e-06	0	0	n.a.	n.a.	n.a.	n.a.
10	27	3	4.78665e-07	0	5e-07	0	0	n.a.	n.a.	n.a.	n.a.
10	27	4	0.000351245	5.4	0.000355	0.2	0.000267	0.752046	0.000282534	2001.79	0.905043
10	27	5	7.89798e-05	1.2	8.25e-05	0	0	n.a.	n.a.	n.a.	n.a.
10	27	6	0.000402079	6.4	0.00042	0	0	n.a.	n.a.	n.a.	n.a.
10	27	8	6.22265e-06	0.1	6.5e-06	0	0	n.a.	n.a.	n.a.	n.a.
10	35	0	1.436e-06	0	1.5e-06	0	0	n.a.	n.a.	n.a.	n.a.
10	35	1	0.000280001	4	0.000264	0.4	0.000639	2.42136	0.0123413	475.071	0.569124
10	35	2	1.10093e-05	0.2	1.15e-05	0	0	n.a.	n.a.	n.a.	n.a.
10	35	4	7.37145e-05	1.2	7.7e-05	0	0	n.a.	n.a.	n.a.	n.a.
10	35	5	0.000467178	7.4	0.000488	0	0	n.a.	n.a.	n.a.	n.a.
10	35	6	0.000378375	4.9	0.0003225	1.1	0.001632	5.0671	0.156776	163.772	0.0871994
10	35	7	6.22265e-06	0.1	6.5e-06	0	0	n.a.	n.a.	n.a.	n.a.
10	35	8	7.65865e-06	0.1	8e-06	0	0	n.a.	n.a.	n.a.	n.a.
10	37	1	0.000314005	5	0.000328	0	0	n.a.	n.a.	n.a.	n.a.
10	37	2	2.96773e-05	0.5	3.1e-05	0	0	n.a.	n.a.	n.a.	n.a.
10	37	3	1.28007e-06	0	0	0	3e-05	n.a.	n.a.	n.a.	n.a.
10	37	4	2.96216e-05	0	5e-07	0.5	0.000683	1366.93	3.68635e-14	5.06871e+19	0.00144548
10	37	6	6.22265e-06	0.1	6.5e-06	0	0	n.a.	n.a.	n.a.	n.a.
10	37	9	5.16959e-05	0.8	5.4e-05	0	0	n.a.	n.a.	n.a.	n.a.
10	37	10	0.000342724	5.4	0.000358	0	0	n.a.	n.a.	n.a.	n.a.
10	40	1	1.05306e-05	0.2	1.1e-05	0	0	n.a.	n.a.	n.a.	n.a.
10	40	2	4.78665e-07	0	5e-07	0	0	n.a.	n.a.	n.a.	n.a.
10	40	4	0.00027093	4.2	0.000281	0	4.5e-05	0.160105	9.31791e-10	2.75099e+07	0.715669
10	40	5	6.51361e-06	0	1.5e-06	0.1	0.000119	79.3427	1.42078e-09	4.43086e+12	0.242214
10	40	6	0.000274754	4.3	0.000287	0	0	n.a.	n.a.	n.a.	n.a.
10	40	7	4.0332e-05	0.6	3.95e-05	0	5.9e-05	1.4937	5.93019e-08	3.76234e+07	0.93783
10	40	8	4.78665e-07	0	5e-07	0	0	n.a.	n.a.	n.a.	n.a.
10	40	9	9.09464e-06	0.1	9.5e-06	0	0	n.a.	n.a.	n.a.	n.a.
10	41	3	1.77076e-05	0	0	0.3	0.000415	n.a.	n.a.	n.a.	n.a.
10	41	5	2.72839e-05	0.4	2.85e-05	0	0	n.a.	n.a.	n.a.	n.a.
10	41	6	0.000803939	12.6	0.0008305	0.1	0.000208	0.250296	3.63159e-05	1725.08	0.576906
10	41	7	0.000158917	2.5	0.000166	0	0	n.a.	n.a.	n.a.	n.a.
10	42	6	6.31838e-05	1	6.6e-05	0	0	n.a.	n.a.	n.a.	n.a.
11	5	1	6.15919e-05	1	6.3e-05	0	3e-05	0.476175	3.32415e-11	6.82107e+09	0.914937
11	5	2	0.000501385	7.8	0.0005125	0.2	0.000252	0.491579	0.0001534	1575.29	0.767542
11	5	3	0.000358999	5.7	0.000375	0	0	n.a.	n.a.	n.a.	n.a.
11	5	4	0.00129	20.4	0.0013475	0	0	n.a.	n.a.	n.a.	n.a.
11	5	5	0.000261351	4.1	0.000273	0	0	n.a.	n.a.	n.a.	n.a.
11	5	6	0.000874167	13.8	0.0009105	0	5.9e-05	0.0647444	4.30884e-09	972846	0.464243
11	5	7	0.000407823	6.4	0.000426	0	0	n.a.	n.a.	n.a.	n.a.
11	5	8	0.000558124	8.8	0.000583	0	0	n.a.	n.a.	n.a.	n.a.
11	5	9	6.22265e-06	0.1	6.5e-06	0	0	n.a.	n.a.	n.a.	n.a.
11	5	10	4.78665e-07	0	5e-07	0	0	n.a.	n.a.	n.a.	n.a.
11	7	2	0.00224733	35.5	0.0023475	0	0	n.a.	n.a.	n.a.	n.a.
11	7	3	0.000197017	3.1	0.0002025	0	7.4e-05	0.365385	1.29338e-07	1.03223e+06	0.816095
11	7	4	0.00122682	18.8	0.001245	0.6	0.000819	0.657551	0.00733986	58.9076	0.75722
11	7	5	0.000407188	6.4	0.000424	0	3e-05	0.0707268	6.07789e-12	8.2303e+08	0.619841
11	7	6	0.00121784	14.3	0.000948	4.9	0.007272	7.71975	1.37319	43.3985	4.10517e-06
11	7	7	1.0052e-05	0.2	1.05e-05	0	0	n.a.	n.a.	n.a.	n.a.
11	7	8	2.23414e-05	0.3	2.2e-05	0	3e-05	1.36365	6.07865e-11	3.05912e+10	0.965707
11	7	9	1.436e-06	0	1.5e-06	0	0	n.a.	n.a.	n.a.	n.a.
11	7	10	1.436e-06	0	1.5e-06	0	0	n.a.	n.a.	n.a.	n.a.
11	8	2	4.45159e-05	0.7	4.65e-05	0	0	n.a.	n.a.	n.a.	n.a.
11	8	3	0.00165968	24.3	0.001606	1.9	0.002864	1.78556	0.151924	20.9857	0.432432
11	8	4	0.000109614	1.7	0.0001145	0	0	n.a.	n.a.	n.a.	n.a.
11	8	5	9.57331e-06	0.2	1e-05	0	0	n.a.	n.a.	n.a.	n.a.
11	8	6	9.09464e-06	0.1	9.5e-06	0	0	n.a.	n.a.	n.a.	n.a.
11	8	7	1.91466e-06	0	2e-06	0	0	n.a.	n.a.	n.a.	n.a.
11	8	10	1.28007e-06	0	0	0	3e-05	n.a.	n.a.	n.a.	n.a.
11	12	1	3.06346e-05	0.5	3.2e-05	0	0	n.a.	n.a.	n.a.	n.a.
11	12	2	5.64825e-05	0.9	5.9e-05	0	0	n.a.	n.a.	n.a.	n.a.
11	12	3	2.87199e-06	0	3e-06	0	0	n.a.	n.a.	n.a.	n.a.
11	12	4	0.000801286	12.7	0.000837	0	0	n.a.	n.a.	n.a.	n.a.
11	12	5	0.000521745	8.2	0.000545	0	0	n.a.	n.a.	n.a.	n.a.
11	12	6	0.000373838	5.9	0.0003905	0	0	n.a.	n.a.	n.a.	n.a.
11	12	7	0.000471007	7.4	0.000492	0	0	n.a.	n.a.	n.a.	n.a.
11	12	8	0.000257009	3.9	0.0002575	0.2	0.000246	0.955329	0.000249009	3665.14	0.98546
11	12	9	0.000158438	2.5	0.0001655	0	0	n.a.	n.a.	n.a.	n.a.
11	12	10	6.06774e-05	0.5	3.45e-05	0.4	0.000648	18.7941	0.0220066	16050.6	0.0454282
11	13	1	0.000104349	1.6	0.000109	0	0	n.a.	n.a.	n.a.	n.a.
11	13	4	3.11133e-05	0.5	3.25e-05	0	0	n.a.	n.a.	n.a.	n.a.
11	13	5	6.57142e-05	0	2.5e-06	1	0.001484	594.481	1.93429e-05	1.82706e+10	3.44299e-06
11	13	6	0.000122538	1.9	0.000128	0	0	n.a.	n.a.	n.a.	n.a.
11	13	7	7.13212e-05	1.1	7.45e-05	0	0	n.a.	n.a.	n.a.	n.a.
11	14	1	0.000268531	4.2	0.0002805	0	0	n.a.	n.a.	n.a.	n.a.
11	14	3	0.000142642	2.3	0.000149	0	0	n.a.	n.a.	n.a.	n.a.
11	14	4	1.53763e-05	0.2	1e-05	0.1	0.000136	13.6017	1.41692e-05	1.30569e+07	0.414372
11	14	5	0.000155088	2.4	0.000162	0	0	n.a.	n.a.	n.a.	n.a.
11	14	6	0.000133735	2	0.0001335	0.1	0.000139	1.0412	1.7427e-05	62208.5	0.99036
11	14	7	9.28611e-05	1.5	9.7e-05	0	0	n.a.	n.a.	n.a.	n.a.
11	14	8	1.436e-06	0	1.5e-06	0	0	n.a.	n.a.	n.a.	n.a.
11	15	1	0.000170638	2	0.0001355	0.6	0.000959	7.08332	0.0646826	775.688	0.109269
11	15	2	0.000779148	11.1	0.0007365	1.2	0.001736	2.35945	0.0961342	57.9089	0.362865
11	15	3	4.30799e-06	0.1	4.5e-06	0	0	n.a.	n.a.	n.a.	n.a.
11	15	4	0.00103185	16.3	0.0010765	0	3e-05	0.0278389	2.44577e-12	3.16876e+08	0.407685
11	15	5	0.000506144	5.5	0.000367	2.4	0.003628	9.91791	0.790849	124.379	0.000230635
11	15	6	0.000857977	13.3	0.000882	0.2	0.000319	0.361474	0.000282413	462.669	0.625233
11	15	7	2.39333e-06	0	2.5e-06	0	0	n.a.	n.a.	n.a.	n.a.
11	15	8	0.000163963	2.4	0.000162	0.1	0.000208	1.28401	0.000152677	10798.5	0.927286
11	15	10	2.51747e-06	0	0	0	5.9e-05	n.a.	n.a.	n.a.	n.a.
11	16	1	0.000203015	3	0.0002015	0.2	0.000237	1.17622	0.000252325	5482.99	0.949532
11	16	2	0.000299279	2.7	0.000181	2	0.002953	16.3603	0.76096	351.738	4.68488e-05
11	16	3	1.436e-06	0	1.5e-06	0	0	n.a.	n.a.	n.a.	n.a.
11	16	4	0.000370008	5.8	0.0003865	0	0	n.a.	n.a.	n.a.	n.a.
11	16	5	4.21226e-05	0.7	4.4e-05	0	0	n.a.	n.a.	n.a.	n.a.
11	16	6	0.000192902	3	0.0002015	0	0	n.a.	n.a.	n.a.	n.a.
11	16	7	2.72839e-05	0.4	2.85e-05	0	0	n.a.	n.a.	n.a.	n.a.
11	16	8	6.31502e-06	0	0	0.1	0.000148	n.a.	n.a.	n.a.	n.a.
11	16	10	1.28007e-06	0	0	0	3e-05	n.a.	n.a.	n.a.	n.a.
11	17	1	0.000338416	5.3	0.0003535	0	0	n.a.	n.a.	n.a.	n.a.
11	17	2	3.73359e-05	0.6	3.9e-05	0	0	n.a.	n.a.	n.a.	n.a.
11	17	3	0.000203911	3.2	0.000213	0	0	n.a.	n.a.	n.a.	n.a.
11	17	4	1.91466e-05	0.3	2e-05	0	0	n.a.	n.a.	n.a.	n.a.
11	17	5	5.31319e-05	0.8	5.55e-05	0	0	n.a.	n.a.	n.a.	n.a.
11	17	6	0.000385804	6.1	0.000403	0	0	n.a.	n.a.	n.a.	n.a.
11	17	7	0.000542328	8.6	0.0005665	0	0	n.a.	n.a.	n.a.	n.a.
11	17	8	0.000208219	3.3	0.0002175	0	0	n.a.	n.a.	n.a.	n.a.
11	17	10	1.92011e-06	0	0	0	4.5e-05	n.a.	n.a.	n.a.	n.a.
11	18	1	0.000147429	2.3	0.000154	0	0	n.a.	n.a.	n.a.	n.a.
11	18	2	5.02599e-05	0.8	5.25e-05	0	0	n.a.	n.a.	n.a.	n.a.
11	18	3	8.08945e-05	1.3	8.45e-05	0	0	n.a.	n.a.	n.a.	n.a.
11	18	4	4.78665e-06	0.1	5e-06	0	0	n.a.	n.a.	n.a.	n.a.
11	18	5	0.000782139	12.4	0.000817	0	0	n.a.	n.a.	n.a.	n.a.
11	18	6	3.25493e-05	0.5	3.4e-05	0	0	n.a.	n.a.	n.a.	n.a.
11	18	7	1.1488e-05	0.2	1.2e-05	0	0	n.a.	n.a.	n.a.	n.a.
11	18	8	1.34026e-05	0.2	1.4e-05	0	0	n.a.	n.a.	n.a.	n.a.
11	21	1	1.34026e-05	0.2	1.4e-05	0	0	n.a.	n.a.	n.a.	n.a.
11	21	2	2.51747e-06	0	0	0	5.9e-05	n.a.	n.a.	n.a.	n.a.
11	21	3	0.000189552	3	0.000198	0	0	n.a.	n.a.	n.a.	n.a.
11	21	4	1.96253e-05	0.3	2.05e-05	0	0	n.a.	n.a.	n.a.	n.a.
11	21	5	0.000100041	1.6	0.0001045	0	0	n.a.	n.a.	n.a.	n.a.
11	21	6	9.57331e-06	0.2	1e-05	0	0	n.a.	n.a.	n.a.	n.a.
11	21	7	3.35066e-06	0.1	3.5e-06	0	0	n.a.	n.a.	n.a.	n.a.
11	22	1	0.000913772	14.4	0.0009545	0	0	n.a.	n.a.	n.a.	n.a.
11	22	2	0.000415482	6.6	0.000434	0	0	n.a.	n.a.	n.a.	n.a.
11	22	3	9.33398e-05	1.5	9.75e-05	0	0	n.a.	n.a.	n.a.	n.a.
11	22	4	7.32358e-05	1.2	7.65e-05	0	0	n.a.	n.a.	n.a.	n.a.
11	22	5	0.000592588	9.4	0.000619	0	0	n.a.	n.a.	n.a.	n.a.
11	22	6	0.00307686	48.6	0.003214	0	0	n.a.	n.a.	n.a.	n.a.
11	22	7	5.02599e-05	0.8	5.25e-05	0	0	n.a.	n.a.	n.a.	n.a.
11	22	8	4.40372e-05	0.7	4.6e-05	0	0	n.a.	n.a.	n.a.	n.a.
11	22	10	8.13731e-06	0.1	8.5e-06	0	0	n.a.	n.a.	n.a.	n.a.
11	27	1	0.00132866	18.2	0.0012055	2.8	0.004092	3.40428	0.404577	28.645	0.0441293
11	27	2	0.000301559	4.8	0.000315	0	0	n.a.	n.a.	n.a.	n.a.
11	27	4	0.000362828	5.7	0.000379	0	0	n.a.	n.a.	n.a.	n.a.
11	27	5	0.000471486	7.4	0.0004925	0	0	n.a.	n.a.	n.a.	n.a.
11	27	6	3.06346e-05	0.5	3.2e-05	0	0	n.a.	n.a.	n.a.	n.a.
11	27	7	7.80225e-05	1.2	8.15e-05	0	0	n.a.	n.a.	n.a.	n.a.
11	27	9	0.000192424	3	0.000201	0	0	n.a.	n.a.	n.a.	n.a.
11	27	10	6.70132e-05	1.1	7e-05	0	0	n.a.	n.a.	n.a.	n.a.
11	35	0	1.436e-06	0	1.5e-06	0	0	n.a.	n.a.	n.a.	n.a.
11	35	1	0.00467758	68.6	0.004534	5.3	0.007899	1.74808	0.395496	7.72645	0.210308
11	35	2	0.000659387	10.2	0.0006775	0.2	0.000253	0.373273	0.000120845	1152.99	0.674441
11	35	3	9.35011e-05	1.5	9.7e-05	0	1.5e-05	0.154626	8.46559e-16	2.8243e+13	0.82944
11	35	4	0.00456432	68.2	0.0045125	3.9	0.005727	1.27069	0.226076	7.14211	0.647181
11	35	5	0.00148211	23.4	0.0015475	0	1.5e-05	0.0096782	5.88834e-17	1.59073e+12	0.311579
11	35	6	0.00153103	20.4	0.0013515	3.7	0.005559	4.13061	0.647034	26.3695	0.00626568
11	35	7	6.79461e-05	0.1	5.5e-06	1	0.001469	267.482	0.00185281	3.86154e+07	6.47972e-06
11	35	8	0.000340177	5.3	0.0003495	0.1	0.000131	0.374739	5.29751e-06	26508.6	0.763432
11	35	10	4.12894e-05	0.6	4.05e-05	0	5.9e-05	1.45682	5.86024e-08	3.62155e+07	0.941699
11	37	1	0.000109429	0.7	4.95e-05	1	0.001454	29.4151	0.188012	4602.06	0.000648011
11	37	2	3.97937e-05	0.5	3.35e-05	0.1	0.000181	5.40378	0.000149545	195264	0.552541
11	37	3	5.24402e-05	0	0	0.8	0.001229	n.a.	n.a.	n.a.	n.a.
11	37	4	0.000150687	1.9	0.000125	0.5	0.000727	5.8195	0.0297376	1138.85	0.212833
11	37	5	1.91466e-06	0	2e-06	0	0	n.a.	n.a.	n.a.	n.a.
11	37	6	0.000365769	5.3	0.000349	0.5	0.000742	2.12691	0.0163173	277.237	0.601621
11	37	7	1.24453e-05	0.2	1.3e-05	0	0	n.a.	n.a.	n.a.	n.a.
11	37	10	0.000163721	2.3	0.000149	0.3	0.000494	3.31658	0.00735881	1494.77	0.493371
11	40	1	4.63073e-06	0.1	3.5e-06	0	3e-05	8.57166	1.31322e-11	5.5949e+12	0.754424
11	40	2	4.7921e-06	0	3e-06	0	4.5e-05	15.0006	3.77117e-10	5.96683e+11	0.626004
11	40	3	2.39333e-05	0.4	2.5e-05	0	0	n.a.	n.a.	n.a.	n.a.
11	40	4	0.000574594	7.4	0.000489	1.7	0.002495	5.11251	0.306505	85.2769	0.0334736
11	40	5	0.000161394	2.2	0.0001455	0.3	0.000518	3.56146	0.00886437	1430.9	0.456353
11	40	6	0.00181175	28.6	0.0018925	0	0	n.a.	n.a.	n.a.	n.a.
11	40	7	2.29759e-05	0.4	2.4e-05	0	0	n.a.	n.a.	n.a.	n.a.
11	40	8	0.000105785	1.7	0.0001105	0	0	n.a.	n.a.	n.a.	n.a.
11	40	9	7.03638e-05	1.1	7.35e-05	0	0	n.a.	n.a.	n.a.	n.a.
11	40	10	3.79754e-06	0	0	0.1	8.9e-05	n.a.	n.a.	n.a.	n.a.
11	41	3	5.74399e-06	0.1	6e-06	0	0	n.a.	n.a.	n.a.	n.a.
11	41	6	3.35066e-06	0.1	3.5e-06	0	0	n.a.	n.a.	n.a.	n.a.
11	41	7	1.1488e-05	0.2	1.2e-05	0	0	n.a.	n.a.	n.a.	n.a.
11	41	8	6.40035e-07	0	0	0	1.5e-05	n.a.	n.a.	n.a.	n.a.
11	47	2	4.78665e-06	0.1	5e-06	0	0	n.a.	n.a.	n.a.	n.a.
11	47	6	7.17998e-06	0.1	7.5e-06	0	0	n.a.	n.a.	n.a.	n.a.
11	47	7	4.26012e-05	0.7	4.45e-05	0	0	n.a.	n.a.	n.a.	n.a.
11	53	1	9.57331e-06	0.2	1e-05	0	0	n.a.	n.a.	n.a.	n.a.
11	53	5	5.26532e-05	0.8	5.5e-05	0	0	n.a.	n.a.	n.a.	n.a.
11	53	7	0.000126846	2	0.0001325	0	0	n.a.	n.a.	n.a.	n.a.
11	70	1	0.000171362	2.7	0.000179	0	0	n.a.	n.a.	n.a.	n.a.
11	70	2	9.42971e-05	1.5	9.85e-05	0	0	n.a.	n.a.	n.a.	n.a.
11	70	3	1.19666e-05	0.2	1.25e-05	0	0	n.a.	n.a.	n.a.	n.a.
11	70	5	2.96773e-05	0.5	3.1e-05	0	0	n.a.	n.a.	n.a.	n.a.
19	5	1	0.00220229	33.4	0.0022105	1.4	0.002018	0.91274	0.0511742	16.2796	0.916922
19	5	2	0.0012297	16.5	0.0010925	2.9	0.004308	3.95598	0.485445	32.2381	0.0197719
19	5	3	0.000207268	3.2	0.0002145	0	4.5e-05	0.209755	1.1956e-09	3.67992e+07	0.764867
19	5	4	0.00209803	31.7	0.002095	1.5	0.002166	1.03396	0.0636073	16.8075	0.968559
19	5	5	0.00157261	21.8	0.0014445	3	0.004447	3.08786	0.405136	23.535	0.0542604
19	5	6	0.00120215	18.2	0.001203	0.8	0.001183	0.983355	0.0227326	42.5374	0.988302
19	5	7	0.000273292	4.2	0.0002795	0.1	0.000134	0.479358	7.49219e-06	30669.8	0.823069
19	5	9	1.91466e-06	0	2e-06	0	0	n.a.	n.a.	n.a.	n.a.
19	5	10	1.2924e-05	0.2	1.35e-05	0	0	n.a.	n.a.	n.a.	n.a.
19	7	1	0.000169926	2.7	0.0001775	0	0	n.a.	n.a.	n.a.	n.a.
19	7	2	0.00323219	48.3	0.003194	2.8	0.004089	1.28136	0.166281	9.8742	0.688764
19	7	3	0.00015796	2.5	0.000165	0	0	n.a.	n.a.	n.a.	n.a.
19	7	4	0.00161645	25.5	0.0016885	0	0	n.a.	n.a.	n.a.	n.a.
19	7	5	0.000431407	6.7	0.000446	0.1	0.000104	0.233104	8.74282e-07	62151.1	0.675693
19	7	6	0.000535698	5.8	0.0003845	2.6	0.003928	10.2522	0.890811	117.991	0.000100243
19	7	7	0.000100456	1.5	9.7e-05	0.1	0.000178	1.8352	9.37757e-05	35915.1	0.837341
19	7	8	1.91466e-05	0.3	2e-05	0	0	n.a.	n.a.	n.a.	n.a.
19	7	9	0.000895583	14.1	0.0009355	0	0	n.a.	n.a.	n.a.	n.a.
19	7	10	0.00077959	12.3	0.000813	0	3e-05	0.0368715	3.22427e-12	4.21647e+08	0.47608
19	8	1	0.000303797	4.8	0.000316	0	3e-05	0.0949096	8.05513e-12	1.11827e+09	0.676773
19	8	2	2.68053e-05	0.4	2.8e-05	0	0	n.a.	n.a.	n.a.	n.a.
19	8	3	0.00266241	39.9	0.002636	2.2	0.003255	1.23559	0.125679	12.1475	0.760263
19	8	4	0.000232045	3.6	0.000239	0.1	7.6e-05	0.31794	1.39119e-07	726615	0.785745
19	8	5	2.45361e-05	0.3	2.3e-05	0	5.9e-05	2.56531	6.98331e-08	9.42364e+07	0.853531
19	8	6	0.00021494	1.2	7.65e-05	2.2	0.003321	43.5531	1.00387	1889.56	1.8867e-08
19	8	7	4.78665e-05	0.8	5e-05	0	0	n.a.	n.a.	n.a.	n.a.
19	8	9	0.000108657	1.7	0.0001135	0	0	n.a.	n.a.	n.a.	n.a.
19	12	1	0.00133466	20.1	0.001328	1	0.001484	1.11764	0.0382971	32.6168	0.913567
19	12	2	0.0017584	27.6	0.0018275	0.1	0.000208	0.113632	1.69324e-05	762.579	0.326151
19	12	3	0.000510995	7.9	0.0005245	0.1	0.000208	0.396443	5.59095e-05	2811.09	0.722032
19	12	4	0.00443587	66.2	0.0043765	3.9	0.005768	1.31979	0.235835	7.38588	0.594804
19	12	5	0.00647299	95.7	0.0063305	6.5	0.00967	1.53268	0.401964	5.84404	0.290151
19	12	6	0.00171215	27	0.0017845	0.1	8.9e-05	0.0497893	7.17133e-08	34567.9	0.297532
19	12	8	0.000285517	3.7	0.000244	0.8	0.001217	4.99256	0.0897308	277.783	0.14349
19	12	9	0.000603597	9.5	0.0006305	0	0	n.a.	n.a.	n.a.	n.a.
19	12	10	0.000206598	2.3	0.000151	1	0.001454	9.6417	0.180915	513.847	0.0212808
19	13	1	0.000549029	8.7	0.0005735	0	0	n.a.	n.a.	n.a.	n.a.
19	13	2	0.000309218	4.9	0.000323	0	0	n.a.	n.a.	n.a.	n.a.
19	13	3	0.000192902	3	0.0002015	0	0	n.a.	n.a.	n.a.	n.a.
19	13	4	0.000382932	6	0.0004	0	0	n.a.	n.a.	n.a.	n.a.
19	13	5	0.000127804	2	0.0001335	0	0	n.a.	n.a.	n.a.	n.a.
19	13	6	0.000730444	11.5	0.000763	0	0	n.a.	n.a.	n.a.	n.a.
19	13	7	0.006005	93.9	0.0062065	1	0.001484	0.237973	0.00868817	6.51821	0.120497
19	13	8	1.48386e-05	0.2	1.55e-05	0	0	n.a.	n.a.	n.a.	n.a.
19	14	1	0.00157685	24.9	0.0016445	0	5.9e-05	0.0358203	2.40935e-09	532546	0.310096
19	14	2	0.000164571	2.4	0.000158	0.2	0.000312	1.97499	0.00110792	3520.64	0.760398
19	14	3	4.79961e-05	0.7	4.55e-05	0.1	0.000104	2.28585	4.93015e-06	1.05983e+06	0.830158
19	14	4	0.000636625	10.1	0.000665	0	0	n.a.	n.a.	n.a.	n.a.
19	14	5	9.57331e-06	0.2	1e-05	0	0	n.a.	n.a.	n.a.	n.a.
19	14	6	7.37145e-05	1.2	7.7e-05	0	0	n.a.	n.a.	n.a.	n.a.
19	14	7	0.00169471	24.8	0.001638	2	0.002967	1.81377	0.160884	20.448	0.411793
19	14	8	1.436e-05	0.2	1.5e-05	0	0	n.a.	n.a.	n.a.	n.a.
19	15	1	0.000261451	2.7	0.0001775	1.4	0.002145	12.1083	0.405283	361.751	0.00199302
19	15	2	0.00080808	12.7	0.0008375	0.1	0.000148	0.176595	5.06004e-06	6163.12	0.537648
19	15	3	3.78146e-05	0.6	3.95e-05	0	0	n.a.	n.a.	n.a.	n.a.
19	15	4	0.00140144	22	0.001452	0.2	0.000267	0.183666	7.6045e-05	443.597	0.421032
19	15	5	0.00118068	18.6	0.001228	0.1	0.000119	0.0967981	8.48553e-07	11042.2	0.412034
19	15	6	0.00355018	54.8	0.0036215	1.3	0.00195	0.537549	0.0293605	9.84177	0.475312
19	15	7	0.000375274	5.9	0.000392	0	0	n.a.	n.a.	n.a.	n.a.
19	15	10	1.01126e-05	0	0	0.2	0.000237	n.a.	n.a.	n.a.	n.a.
19	16	1	0.000237452	2.9	0.0001925	0.8	0.001246	6.47955	0.109782	382.435	0.0824157
19	16	2	7.20878e-05	0.8	5.15e-05	0.4	0.000534	10.3739	0.0136472	7885.77	0.148855
19	16	3	0.000416378	6.1	0.0004065	0.4	0.000638	1.56986	0.00872893	282.332	0.773161
19	16	4	0.000596896	9.4	0.0006235	0	0	n.a.	n.a.	n.a.	n.a.
19	16	5	0.000472254	7.4	0.0004925	0	1.8e-05	0.0365309	3.7817e-15	3.52885e+11	0.579053
19	16	6	0.00122443	19.3	0.001279	0	0	n.a.	n.a.	n.a.	n.a.
19	16	7	0.000286721	4.5	0.0002995	0	0	n.a.	n.a.	n.a.	n.a.
19	16	8	0.000318791	5	0.000333	0	0	n.a.	n.a.	n.a.	n.a.
19	17	1	0.000109235	0.1	7e-06	1.6	0.002403	344.11	0.0100633	1.17667e+07	5.75975e-09
19	17	2	0.000280019	4.4	0.0002925	0	0	n.a.	n.a.	n.a.	n.a.
19	17	3	0.000308261	4.9	0.000322	0	0	n.a.	n.a.	n.a.	n.a.
19	17	4	0.000206305	3.3	0.0002155	0	0	n.a.	n.a.	n.a.	n.a.
19	17	5	0.000205347	3.2	0.0002145	0	0	n.a.	n.a.	n.a.	n.a.
19	17	6	0.000931962	14.7	0.0009735	0	0	n.a.	n.a.	n.a.	n.a.
19	17	7	0.00134821	21.2	0.001405	0	7.4e-05	0.0525989	2.06226e-08	134156	0.356836
19	17	8	0.000533233	8.4	0.000557	0	0	n.a.	n.a.	n.a.	n.a.
19	17	9	1.91466e-06	0	2e-06	0	0	n.a.	n.a.	n.a.	n.a.
19	17	10	8.87516e-06	0	0	0.1	0.000208	n.a.	n.a.	n.a.	n.a.
19	18	1	1.436e-06	0	1.5e-06	0	0	n.a.	n.a.	n.a.	n.a.
19	18	2	5.55252e-05	0.9	5.8e-05	0	0	n.a.	n.a.	n.a.	n.a.
19	18	3	0.00286887	44.8	0.002963	0.5	0.000757	0.25492	0.00247517	26.2545	0.294779
19	18	4	0.000794907	12.5	0.000829	0	3e-05	0.0361593	3.16315e-12	4.13351e+08	0.471433
19	18	5	0.000974086	14.5	0.000958	0.9	0.001335	1.39405	0.0389622	49.8788	0.758856
19	18	6	5.10939e-06	0.1	4e-06	0	3e-05	7.5002	1.8461e-11	3.04712e+12	0.770149
19	18	7	1.19666e-05	0.2	1.25e-05	0	0	n.a.	n.a.	n.a.	n.a.
19	18	8	9.86051e-05	1.6	0.000103	0	0	n.a.	n.a.	n.a.	n.a.
19	18	9	4.30799e-05	0.7	4.5e-05	0	0	n.a.	n.a.	n.a.	n.a.
19	21	1	0.000460596	6.6	0.000437	0.7	0.00099	2.2667	0.0330277	155.564	0.512677
19	21	2	3.82932e-06	0.1	4e-06	0	0	n.a.	n.a.	n.a.	n.a.
19	21	3	1.34026e-05	0.2	1.4e-05	0	0	n.a.	n.a.	n.a.	n.a.
19	21	4	0.000401919	4.9	0.000322	1.5	0.002195	6.82957	0.310201	150.364	0.0176132
19	21	5	0.000342925	4.5	0.0003	0.9	0.001306	4.35772	0.0941702	201.653	0.167533
19	21	6	7.55084e-06	0.1	4.5e-06	0.1	7.6e-05	16.8901	7.3804e-08	3.86531e+09	0.508642
19	21	7	1.81893e-05	0.3	1.9e-05	0	0	n.a.	n.a.	n.a.	n.a.
19	21	8	0.000199604	3.2	0.0002085	0	0	n.a.	n.a.	n.a.	n.a.
19	22	1	0.000212049	3.3	0.0002215	0	0	n.a.	n.a.	n.a.	n.a.
19	22	2	0.000177585	2.8	0.0001855	0	0	n.a.	n.a.	n.a.	n.a.
19	22	3	7.08425e-05	1.1	7.4e-05	0	0	n.a.	n.a.	n.a.	n.a.
19	22	4	0.000658805	9.8	0.0006485	0.6	0.00089	1.37273	0.0172201	109.429	0.811044
19	22	5	3.35066e-06	0.1	3.5e-06	0	0	n.a.	n.a.	n.a.	n.a.
19	22	6	0.00104339	16.3	0.0010775	0.2	0.000278	0.257798	0.000123163	539.609	0.529318
19	22	8	0.000161789	2.6	0.000169	0	0	n.a.	n.a.	n.a.	n.a.
19	27	1	0.00129907	20.2	0.001335	0.3	0.000493	0.368977	0.00116663	116.698	0.552647
19	27	2	0.000623701	9.9	0.0006515	0	0	n.a.	n.a.	n.a.	n.a.
19	27	3	0.000263266	4.2	0.000275	0	0	n.a.	n.a.	n.a.	n.a.
19	27	4	0.00250677	39.6	0.0026185	0	0	n.a.	n.a.	n.a.	n.a.
19	27	5	0.000426012	6.7	0.000445	0	0	n.a.	n.a.	n.a.	n.a.
19	27	6	0.000963554	15.2	0.0010065	0	0	n.a.	n.a.	n.a.	n.a.
19	27	8	0.000252257	4	0.0002635	0	0	n.a.	n.a.	n.a.	n.a.
19	27	10	1.91466e-06	0	2e-06	0	0	n.a.	n.a.	n.a.	n.a.
19	35	1	0.00159189	23.5	0.0015515	1.7	0.002498	1.61158	0.116328	22.3265	0.546459
19	35	2	0.00010052	1.6	0.000105	0	0	n.a.	n.a.	n.a.	n.a.
19	35	3	0.00032677	4.9	0.0003215	0.3	0.000445	1.38431	0.00283116	676.864	0.862202
19	35	4	0.000481537	7.6	0.000503	0	0	n.a.	n.a.	n.a.	n.a.
19	35	5	0.000507898	7.8	0.000514	0.3	0.000371	0.721687	0.00090031	578.503	0.87192
19	35	6	0.0007742	11.2	0.0007435	1	0.001463	1.96914	0.0619894	62.5511	0.511115
19	35	7	0.000136898	2.2	0.000143	0	0	n.a.	n.a.	n.a.	n.a.
19	35	8	0.000109614	1.7	0.0001145	0	0	n.a.	n.a.	n.a.	n.a.
19	37	1	3.54212e-05	0.6	3.7e-05	0	0	n.a.	n.a.	n.a.	n.a.
19	37	2	1.436e-06	0	1.5e-06	0	0	n.a.	n.a.	n.a.	n.a.
19	37	3	1.10093e-05	0.2	1.15e-05	0	0	n.a.	n.a.	n.a.	n.a.
19	37	4	0.000169448	2.7	0.000177	0	0	n.a.	n.a.	n.a.	n.a.
19	37	5	0.00044743	6.2	0.0004105	0.9	0.001276	3.1111	0.0704198	137.446	0.29853
19	37	6	2.39333e-05	0.4	2.5e-05	0	0	n.a.	n.a.	n.a.	n.a.
19	37	7	2.39333e-06	0	2.5e-06	0	0	n.a.	n.a.	n.a.	n.a.
19	37	8	5.45679e-05	0.9	5.7e-05	0	0	n.a.	n.a.	n.a.	n.a.
19	37	10	4.65092e-05	0	0	0.7	0.00109	n.a.	n.a.	n.a.	n.a.
19	40	1	0.000702681	11.1	0.000734	0	0	n.a.	n.a.	n.a.	n.a.
19	40	2	0.000604076	9.5	0.000631	0	0	n.a.	n.a.	n.a.	n.a.
19	40	3	0.000541849	8.6	0.000566	0	0	n.a.	n.a.	n.a.	n.a.
19	40	4	0.00766487	119.5	0.007901	1.6	0.002367	0.297921	0.0215659	4.1156	0.106999
19	40	5	0.00141947	22.3	0.0014715	0.2	0.000252	0.171045	5.64836e-05	517.962	0.410628
19	40	6	0.00331725	51.6	0.003415	0.8	0.001124	0.328381	0.00727042	14.8319	0.311495
19	40	7	0.000382454	6	0.0003995	0	0	n.a.	n.a.	n.a.	n.a.
19	40	8	0.000481685	7	0.0004605	0.6	0.000957	2.07921	0.0286486	150.901	0.565439
19	40	9	2.39333e-06	0	2.5e-06	0	0	n.a.	n.a.	n.a.	n.a.
19	40	10	1.47487e-05	0	1.5e-06	0.2	0.000312	208.065	2.14216e-08	2.02089e+12	0.0399995
19	41	1	0.000223058	3.5	0.000233	0	0	n.a.	n.a.	n.a.	n.a.
19	41	2	3.82932e-06	0.1	4e-06	0	0	n.a.	n.a.	n.a.	n.a.
19	41	4	1.0052e-05	0.2	1.05e-05	0	0	n.a.	n.a.	n.a.	n.a.
19	41	5	4.78665e-07	0	5e-07	0	0	n.a.	n.a.	n.a.	n.a.
19	41	6	8.13731e-06	0.1	8.5e-06	0	0	n.a.	n.a.	n.a.	n.a.
19	41	7	9.57331e-06	0.2	1e-05	0	0	n.a.	n.a.	n.a.	n.a.
19	42	6	8.61598e-06	0.1	9e-06	0	0	n.a.	n.a.	n.a.	n.a.
19	46	6	6.31838e-05	1	6.6e-05	0	0	n.a.	n.a.	n.a.	n.a.
19	47	2	2.0104e-05	0.3	2.1e-05	0	0	n.a.	n.a.	n.a.	n.a.
19	47	5	1.77106e-05	0.3	1.85e-05	0	0	n.a.	n.a.	n.a.	n.a.
19	47	6	0.000126368	2	0.000132	0	0	n.a.	n.a.	n.a.	n.a.
19	53	4	1.19666e-05	0.2	1.25e-05	0	0	n.a.	n.a.	n.a.	n.a.
19	53	6	0.000212527	3.4	0.000222	0	0	n.a.	n.a.	n.a.	n.a.
19	53	8	5.31319e-05	0.8	5.55e-05	0	0	n.a.	n.a.	n.a.	n.a.
19	70	1	1.91466e-06	0	2e-06	0	0	n.a.	n.a.	n.a.	n.a.
19	70	6	2.39333e-06	0	2.5e-06	0	0	n.a.	n.a.	n.a.	n.a.
28	5	1	0.000390112	6.2	0.0004075	0	0	n.a.	n.a.	n.a.	n.a.
28	5	2	5.79185e-05	0.9	6.05e-05	0	0	n.a.	n.a.	n.a.	n.a.
28	5	3	0.000195774	3.1	0.0002045	0	0	n.a.	n.a.	n.a.	n.a.
28	5	4	0.00188827	28.8	0.001905	1	0.001513	0.793914	0.0287541	21.9203	0.818586
28	5	5	0.000673651	7.4	0.0004925	3.2	0.004738	9.66134	1.06535	87.6162	3.23285e-05
28	5	6	0.00134411	16.7	0.001107	4.5	0.006664	6.05355	1.0484	34.9539	0.000116778
28	5	7	3.6894e-05	0	1.5e-06	0.6	0.000831	554.46	1.16128e-07	2.64731e+12	0.000522346
28	5	8	2.12065e-05	0	0	0.3	0.000497	n.a.	n.a.	n.a.	n.a.
28	7	1	3.44639e-05	0.5	3.6e-05	0	0	n.a.	n.a.	n.a.	n.a.
28	7	2	0.00188367	29.7	0.001965	0	5.9e-05	0.0299682	2.02007e-09	444585	0.264173
28	7	3	6.87378e-05	0.9	5.95e-05	0.2	0.000276	4.63966	0.00106239	20262.3	0.507113
28	7	4	0.000116033	0.3	2.15e-05	1.5	0.002237	104.278	0.179605	60542.8	1.74377e-07
28	7	5	6.45122e-05	0.6	3.65e-05	0.5	0.000693	18.9988	0.0273528	13196.2	0.0378668
28	7	6	0.000992737	13.3	0.000878	2.4	0.003567	4.07361	0.404358	41.0386	0.0300862
28	7	7	6.27052e-05	1	6.55e-05	0	0	n.a.	n.a.	n.a.	n.a.
28	8	1	0.000255607	4	0.000267	0	0	n.a.	n.a.	n.a.	n.a.
28	8	2	1.91466e-05	0.3	2e-05	0	0	n.a.	n.a.	n.a.	n.a.
28	8	3	0.00184286	29.1	0.001925	0	0	n.a.	n.a.	n.a.	n.a.
28	8	4	5.26532e-06	0.1	5.5e-06	0	0	n.a.	n.a.	n.a.	n.a.
28	8	5	3.99069e-06	0.1	3.5e-06	0	1.5e-05	4.28576	1.32178e-15	1.38963e+16	0.88374
28	8	6	8.38111e-05	0.4	2.8e-05	0.9	0.001336	47.7768	0.103683	22015.4	0.000284068
28	8	7	6.03119e-05	1	6.3e-05	0	0	n.a.	n.a.	n.a.	n.a.
28	12	1	0.00111864	17.7	0.0011685	0	0	n.a.	n.a.	n.a.	n.a.
28	12	2	0.000504513	8	0.000527	0	0	n.a.	n.a.	n.a.	n.a.
28	12	3	0.000391548	6.2	0.000409	0	0	n.a.	n.a.	n.a.	n.a.
28	12	4	0.000997539	15.8	0.001042	0	0	n.a.	n.a.	n.a.	n.a.
28	12	5	0.00208875	30.9	0.002041	2.1	0.00316	1.55	0.150083	16.0078	0.533554
28	12	6	0.00351483	52.1	0.003444	3.4	0.005104	1.48447	0.236619	9.31309	0.476159
28	12	7	0.00152535	23.8	0.0015735	0.3	0.000445	0.28249	0.000667745	119.507	0.462626
28	12	8	4.88971e-05	0.1	4.5e-06	0.7	0.001045	232.464	0.000425921	1.26877e+08	0.000156937
28	12	9	6.70132e-06	0.1	7e-06	0	0	n.a.	n.a.	n.a.	n.a.
28	12	10	0.000143121	2.3	0.0001495	0	0	n.a.	n.a.	n.a.	n.a.
28	13	3	4.78665e-07	0	5e-07	0	0	n.a.	n.a.	n.a.	n.a.
28	13	6	1.91466e-06	0	2e-06	0	0	n.a.	n.a.	n.a.	n.a.
28	13	7	9.57331e-06	0.2	1e-05	0	0	n.a.	n.a.	n.a.	n.a.
28	14	1	2.44119e-05	0.4	2.55e-05	0	0	n.a.	n.a.	n.a.	n.a.
28	14	2	2.39333e-06	0	2.5e-06	0	0	n.a.	n.a.	n.a.	n.a.
28	14	4	0.000336981	5.3	0.000352	0	0	n.a.	n.a.	n.a.	n.a.
28	14	5	0.000203911	3.2	0.000213	0	0	n.a.	n.a.	n.a.	n.a.
28	14	6	0.000924321	11.8	0.0007785	2.8	0.004196	5.40835	0.609585	47.9839	0.00428122
28	14	7	0.000191466	3	0.0002	0	0	n.a.	n.a.	n.a.	n.a.
28	15	1	9.29243e-05	0.6	3.85e-05	0.9	0.001314	34.1735	0.132396	8820.69	0.000775991
28	15	2	0.000490095	7.6	0.000502	0.2	0.000223	0.444099	8.40698e-05	2345.95	0.748811
28	15	3	2.35788e-05	0.3	2.2e-05	0	5.9e-05	2.68192	7.01047e-08	1.02599e+08	0.846523
28	15	4	0.00140186	22.1	0.001463	0	3e-05	0.0204764	1.80578e-12	2.3219e+08	0.330612
28	15	5	0.000450915	6.4	0.0004235	0.7	0.001066	2.51874	0.041908	151.38	0.442042
28	15	6	0.00134594	20.6	0.0013655	0.6	0.000907	0.663921	0.00926098	47.5965	0.750733
28	15	7	0.000144078	2.3	0.0001505	0	0	n.a.	n.a.	n.a.	n.a.
28	16	1	4.78665e-07	0	5e-07	0	0	n.a.	n.a.	n.a.	n.a.
28	16	2	0.00014695	2.3	0.0001535	0	0	n.a.	n.a.	n.a.	n.a.
28	16	3	0.000123017	1.9	0.0001285	0	0	n.a.	n.a.	n.a.	n.a.
28	16	4	7.65865e-06	0.1	8e-06	0	0	n.a.	n.a.	n.a.	n.a.
28	16	5	2.72839e-05	0.4	2.85e-05	0	0	n.a.	n.a.	n.a.	n.a.
28	16	6	0.000221622	3.5	0.0002315	0	0	n.a.	n.a.	n.a.	n.a.
28	16	7	9.33398e-05	1.5	9.75e-05	0	0	n.a.	n.a.	n.a.	n.a.
28	17	2	1.91466e-06	0	2e-06	0	0	n.a.	n.a.	n.a.	n.a.
28	17	4	9.09464e-06	0.1	9.5e-06	0	0	n.a.	n.a.	n.a.	n.a.
28	17	5	4.78665e-07	0	5e-07	0	0	n.a.	n.a.	n.a.	n.a.
28	17	6	2.82413e-05	0.4	2.95e-05	0	0	n.a.	n.a.	n.a.	n.a.
28	17	7	2.10613e-05	0.3	2.2e-05	0	0	n.a.	n.a.	n.a.	n.a.
28	17	8	1.436e-06	0	1.5e-06	0	0	n.a.	n.a.	n.a.	n.a.
28	18	1	0.000110882	0	1.5e-06	1.7	0.002565	1714.39	4.82345e-07	6.09346e+12	6.23943e-10
28	18	2	0.000141685	2.2	0.000148	0	0	n.a.	n.a.	n.a.	n.a.
28	18	3	0.000743668	11.3	0.0007445	0.5	0.000725	0.973789	0.00793384	119.522	0.985503
28	18	4	0.000247949	3.9	0.000259	0	0	n.a.	n.a.	n.a.	n.a.
28	18	5	0.000426012	6.7	0.000445	0	0	n.a.	n.a.	n.a.	n.a.
28	18	6	4.30799e-06	0.1	4.5e-06	0	0	n.a.	n.a.	n.a.	n.a.
28	21	3	1.34026e-05	0.2	1.4e-05	0	0	n.a.	n.a.	n.a.	n.a.
28	21	4	1.96253e-05	0.3	2.05e-05	0	0	n.a.	n.a.	n.a.	n.a.
28	21	5	1.81257e-05	0.2	1.1e-05	0.1	0.000178	16.1845	6.25037e-05	4.19077e+06	0.319056
28	22	1	1.436e-06	0	1.5e-06	0	0	n.a.	n.a.	n.a.	n.a.
28	22	2	1.81893e-05	0.3	1.9e-05	0	0	n.a.	n.a.	n.a.	n.a.
28	22	4	5.74399e-06	0.1	6e-06	0	0	n.a.	n.a.	n.a.	n.a.
28	22	5	0.000116794	1.8	0.000122	0	0	n.a.	n.a.	n.a.	n.a.
28	22	6	8.23305e-05	1.3	8.6e-05	0	0	n.a.	n.a.	n.a.	n.a.
28	22	8	2.63266e-05	0.4	2.75e-05	0	0	n.a.	n.a.	n.a.	n.a.
28	27	1	0.000211091	3.3	0.0002205	0	0	n.a.	n.a.	n.a.	n.a.
28	27	2	0.000567219	9	0.0005925	0	0	n.a.	n.a.	n.a.	n.a.
28	27	3	2.64975e-05	0	0	0.4	0.000621	n.a.	n.a.	n.a.	n.a.
28	27	4	9.62118e-05	1.5	0.0001005	0	0	n.a.	n.a.	n.a.	n.a.
28	27	5	0.000259915	4.1	0.0002715	0	0	n.a.	n.a.	n.a.	n.a.
28	27	6	0.000833187	12.1	0.0007995	1.1	0.001589	1.98906	0.0719115	55.0173	0.487017
28	27	7	3.15751e-06	0	0	0	7.4e-05	n.a.	n.a.	n.a.	n.a.
28	27	8	0.000398728	6.3	0.0004165	0	0	n.a.	n.a.	n.a.	n.a.
28	27	9	4.78665e-07	0	5e-07	0	0	n.a.	n.a.	n.a.	n.a.
28	35	1	0.00130903	20.1	0.001331	0.5	0.000816	0.612757	0.00681332	55.1084	0.717495
28	35	2	3.50086e-05	0.4	2.4e-05	0.2	0.000282	11.753	0.00105577	130836	0.268015
28	35	3	5.27816e-05	0	0	0.8	0.001237	n.a.	n.a.	n.a.	n.a.
28	35	4	0.000408112	6.3	0.000414	0.2	0.000276	0.666575	0.000289187	1536.45	0.862215
28	35	5	0.000650506	10.3	0.0006795	0	0	n.a.	n.a.	n.a.	n.a.
28	35	6	0.000511693	8.1	0.0005345	0	0	n.a.	n.a.	n.a.	n.a.
28	35	7	0.00013642	2.2	0.0001425	0	0	n.a.	n.a.	n.a.	n.a.
28	35	8	0.00117608	18.6	0.0012285	0	0	n.a.	n.a.	n.a.	n.a.
28	35	9	1.2924e-05	0.2	1.35e-05	0	0	n.a.	n.a.	n.a.	n.a.
28	35	10	1.0052e-05	0.2	1.05e-05	0	0	n.a.	n.a.	n.a.	n.a.
28	37	1	8.08945e-05	1.3	8.45e-05	0	0	n.a.	n.a.	n.a.	n.a.
28	37	2	0.000133043	2	0.000133	0.1	0.000134	1.00752	1.38723e-05	73174.4	0.998243
28	37	5	3.87719e-05	0.6	4.05e-05	0	0	n.a.	n.a.	n.a.	n.a.
28	37	6	1.43282e-05	0.2	1.1e-05	0.1	8.9e-05	8.09154	1.2641e-06	5.1794e+07	0.600671
28	37	7	7.65865e-06	0.1	8e-06	0	0	n.a.	n.a.	n.a.	n.a.
28	37	8	6.98852e-05	1.1	7.3e-05	0	0	n.a.	n.a.	n.a.	n.a.
28	37	10	4.78665e-07	0	5e-07	0	0	n.a.	n.a.	n.a.	n.a.
28	40	2	0.000181893	2.9	0.00019	0	0	n.a.	n.a.	n.a.	n.a.
28	40	3	1.436e-06	0	1.5e-06	0	0	n.a.	n.a.	n.a.	n.a.
28	40	4	0.000789425	11.4	0.0007545	1.1	0.001573	2.08653	0.0736871	59.0826	0.45913
28	40	5	0.00068318	10.8	0.000711	0	5.9e-05	0.0829276	5.48224e-09	1.25441e+06	0.526176
28	40	6	0.0019668	31	0.0020505	0.1	8.9e-05	0.0433189	6.25146e-08	30017.4	0.260761
28	40	7	1.19666e-05	0.2	1.25e-05	0	0	n.a.	n.a.	n.a.	n.a.
28	40	8	0.000114245	1.8	0.000118	0	3e-05	0.254215	1.98804e-11	3.25071e+09	0.834334
28	41	4	1.91466e-06	0	2e-06	0	0	n.a.	n.a.	n.a.	n.a.
28	41	6	3.11133e-05	0.5	3.25e-05	0	0	n.a.	n.a.	n.a.	n.a.
28	41	7	1.436e-06	0	1.5e-06	0	0	n.a.	n.a.	n.a.	n.a.
28	47	7	1.77106e-05	0.3	1.85e-05	0	0	n.a.	n.a.	n.a.	n.a.
28	53	3	4.78665e-07	0	5e-07	0	0	n.a.	n.a.	n.a.	n.a.
28	53	6	0.00105354	16.6	0.0011005	0	0	n.a.	n.a.	n.a.	n.a.
28	53	7	6.84492e-05	1.1	7.15e-05	0	0	n.a.	n.a.	n.a.	n.a.
28	70	3	6.60558e-05	1	6.9e-05	0	0	n.a.	n.a.	n.a.	n.a.
28	70	4	0.000123974	2	0.0001295	0	0	n.a.	n.a.	n.a.	n.a.
28	70	5	9.09464e-06	0.1	9.5e-06	0	0	n.a.	n.a.	n.a.	n.a.
28	70	6	0.000187158	3	0.0001955	0	0	n.a.	n.a.	n.a.	n.a.
36	7	2	2.48906e-05	0.4	2.6e-05	0	0	n.a.	n.a.	n.a.	n.a.
36	7	3	1.91466e-06	0	2e-06	0	0	n.a.	n.a.	n.a.	n.a.
36	7	6	6.22265e-06	0.1	6.5e-06	0	0	n.a.	n.a.	n.a.	n.a.
36	27	1	1.91466e-06	0	2e-06	0	0	n.a.	n.a.	n.a.	n.a.
36	27	2	1.10093e-05	0.2	1.15e-05	0	0	n.a.	n.a.	n.a.	n.a.
36	27	5	5.74399e-06	0.1	6e-06	0	0	n.a.	n.a.	n.a.	n.a.
36	27	6	1.05306e-05	0.2	1.1e-05	0	0	n.a.	n.a.	n.a.	n.a.
36	40	3	2.91986e-05	0.5	3.05e-05	0	0	n.a.	n.a.	n.a.	n.a.
36	40	7	1.91466e-06	0	2e-06	0	0	n.a.	n.a.	n.a.	n.a.
36	70	3	6.31838e-05	1	6.6e-05	0	0	n.a.	n.a.	n.a.	n.a.
36	70	7	3.25493e-05	0.5	3.4e-05	0	0	n.a.	n.a.	n.a.	n.a.
43	14	4	6.22265e-05	1	6.5e-05	0	0	n.a.	n.a.	n.a.	n.a.
43	27	3	1.436e-06	0	1.5e-06	0	0	n.a.	n.a.	n.a.	n.a.
80	12	5	3.82932e-06	0.1	4e-06	0	0	n.a.	n.a.	n.a.	n.a.
80	12	6	4.49946e-05	0.7	4.7e-05	0	0	n.a.	n.a.	n.a.	n.a.
80	27	5	1.436e-06	0	1.5e-06	0	0	n.a.	n.a.	n.a.	n.a.
80	27	6	1.34026e-05	0.2	1.4e-05	0	0	n.a.	n.a.	n.a.	n.a.

## Sheet: EBV stratified versus controls
Haplotypes with a frequency >1%										CONTROLS VERSUS EBV+ CHL				CONTROLS VERSUS EBV- CHL
A	B	DR	All	controls		EBV+ cHL		EBV- cHL		OR	99.9%CI		p-value	OR	99.9%CI		p-value
			%	n	%	n	%	n	%		lower	upper			lower	upper
1	8	3	0.0846993	1286.5	0.0850745	16.9	0.108081	34.3	0.07268	1.3032	0.554821	3.06103	0.306115	0.842891	0.466659	1.52245	0.340911
3	7	2	0.0386628	583.5	0.038583	9	0.057489	19.5	0.04122	1.5199	0.485951	4.75374	0.223659	1.07128	0.493824	2.32401	0.769803
2	7	2	0.0325839	476.6	0.0315185	4.3	0.027827	31.5	0.066718	0.879526	0.17597	4.396	0.792782	2.19662	1.1746	4.10791	2.21977e-05
2	15	4	0.0249094	376.2	0.0248795	1.9	0.012181	12.2	0.025867	0.483306	0.0435013	5.36961	0.309799	1.04075	0.394733	2.74401	0.89217
2	40	6	0.0205402	319.4	0.0211245	0.3	0.001733	0.9	0.001819	0.0804439	0.000142387	45.4482	0.0922963	0.0844431	0.00240308	2.96729	0.0035919
3	35	1	0.0198656	305.3	0.020192	1.7	0.010681	4.4	0.009409	0.523887	0.0400985	6.84457	0.399665	0.460904	0.0949043	2.23839	0.0982769
19	12	7	0.0126255	194.2	0.0128455	0	0	2.6	0.005576	n.a.	n.a.	n.a.	0.154251	0.430909	0.0555943	3.33995	0.163634
2	15	6	0.0121784	180.9	0.0119635	1	0.00641	9	0.019063	0.532802	0.019449	14.596	0.524636	1.60496	0.516075	4.99134	0.16611
2	12	4	0.0115872	178.5	0.0118025	1	0.006219	2.2	0.004689	0.523962	0.018194	15.0893	0.51959	0.394449	0.0423785	3.67144	0.155005
2	12	5	0.01027	155.6	0.0102905	0	0	4.5	0.009614	n.a.	n.a.	n.a.	0.202836	0.933622	0.193333	4.50854	0.885851
rest	rest	rest	0.732078	11065.2	0.731726	120	0.769379	350.9	0.743345	1.22313	0.652506	2.29276	0.290743	1.06187	0.746809	1.50984	0.574604
Other haplotypes of interest
1	8	x	0.106805	1618.2	0.107009	22.5	0.144297	47.3	0.100257	1.40722	0.661589	2.99319	0.134511	0.929872	0.557456	1.55108	0.640004
1	37	10	0.00237418	35	0.002316	4.9	0.031348	2	0.004238	13.9411	2.7836	69.821	1.5794e-12	1.83341	0.166817	20.1502	0.398162
Haplotypes with frequency <1%
1	5	1	0.000777326	11.7	0.000771	1.8	0.011369	0.5	0.00098	14.9039	1.03684	214.233	8.86075e-06	1.27134	0.00913593	176.918	0.872535
1	5	2	0.00105652	16.5	0.0010895	0	0	0	0	n.a.	n.a.	n.a.	n.a.	n.a.	n.a.	n.a.	n.a.
1	5	3	2.42107e-05	0.3	2.3e-05	0	0.000256	0	6.3e-05	11.133	3.12846e-07	3.96183e+08	0.56548	2.73924	6.35569e-09	1.18059e+09	0.861926
1	5	4	0.000108431	1.3	8.8e-05	1.4	0.008752	0.4	0.000763	100.324	1.8062	5572.41	4.44089e-16	8.67631	0.0179158	4201.79	0.16547
1	5	5	0.000695733	9	0.000596	0.3	0.001794	1.8	0.003891	3.01368	0.00541678	1676.69	0.545982	6.55012	0.454307	94.4385	0.00750617
1	5	6	0.000438888	3.6	0.000237	1.5	0.009741	3.3	0.006907	41.4957	1.69748	1014.38	1.02877e-10	29.3392	2.35323	365.79	9.55547e-12
1	5	7	3.87893e-06	0.1	4e-06	0.2	0.001345	0	0	336.702	8.53385e-05	1.32845e+09	7.44507e-05	n.a.	n.a.	n.a.	n.a.
1	5	8	0.000435895	6.8	0.0004495	0	0.0003	0	0	0.667308	1.56605e-07	2.84346e+06	0.930043	n.a.	n.a.	n.a.	n.a.
1	5	9	1.93946e-06	0	2e-06	0	0	0	0	n.a.	n.a.	n.a.	n.a.	n.a.	n.a.	n.a.	n.a.
1	7	1	0.00044851	6.3	0.000418	0	0	0.7	0.001426	n.a.	n.a.	n.a.	n.a.	3.41493	0.0501055	232.743	0.308432
1	7	2	0.0070473	103.3	0.006831	2.1	0.013209	6.6	0.013977	1.94618	0.189293	20.0093	0.338226	2.06094	0.544836	7.79589	0.0676076
1	7	3	0.000717718	11.1	0.0007355	0.1	0.000766	0.1	0.000148	1.0415	7.2426e-05	14977	0.988848	0.201105	7.57121e-07	53417.4	0.638829
1	7	4	0.000700446	10.9	0.000719	0	2e-06	0.1	0.000106	0.00277965	3.45376e-84	2.23711e+78	0.738311	0.147337	5.81278e-08	373454	0.620103
1	7	5	0.000998641	15.6	0.0010285	0	6.4e-05	0	4.2e-05	0.0621665	3.06537e-16	1.26076e+13	0.707138	0.0407959	2.84583e-12	5.84821e+08	0.504006
1	7	6	0.00134621	17.9	0.0011845	1	0.006335	3.1	0.006527	5.37597	0.177547	162.78	0.0686444	5.53997	0.723671	42.4106	0.00182519
1	7	7	0.000303825	4.7	0.00031	0	0	0.1	0.000106	n.a.	n.a.	n.a.	n.a.	0.341866	1.29006e-07	905945	0.802257
1	7	8	0.000202189	3.2	0.0002085	0	0	0	0	n.a.	n.a.	n.a.	n.a.	n.a.	n.a.	n.a.	n.a.
1	7	9	6.4972e-05	1	6.7e-05	0	0	0	0	n.a.	n.a.	n.a.	n.a.	n.a.	n.a.	n.a.	n.a.
1	7	10	8.72759e-05	1.4	9e-05	0	0	0	0	n.a.	n.a.	n.a.	n.a.	n.a.	n.a.	n.a.	n.a.
1	8	1	0.00310235	47.5	0.003143	0	6.3e-05	0.8	0.0018	0.0199828	7.64934e-17	5.22022e+12	0.491967	0.571931	0.0155498	21.036	0.605396
1	8	2	0.00413515	60.9	0.00403	0.6	0.003914	3.5	0.007504	0.971103	0.0139853	67.4308	0.981846	1.86855	0.307288	11.3623	0.246785
1	8	4	0.00312279	46.9	0.0031025	0.1	0.000383	1.8	0.003773	0.123113	1.73404e-07	87407.7	0.541622	1.21693	0.0982235	15.0771	0.797101
1	8	5	0.00305738	47.6	0.0031495	1.8	0.011543	0.1	0.000106	3.69615	0.299715	45.5817	0.0662596	0.0335537	1.35875e-08	82859.1	0.23824
1	8	6	0.00427083	60.8	0.004023	2.1	0.013327	5.8	0.012211	3.34394	0.323392	34.577	0.0710233	3.06046	0.723364	12.9484	0.00722573
1	8	7	0.0021255	33.1	0.0021905	0	6.3e-05	0	4.3e-05	0.0286994	1.09696e-16	7.50849e+12	0.56984	0.0195881	1.81005e-12	2.11979e+08	0.318468
1	8	8	0.00100881	14.7	0.0009735	1.1	0.006923	1	0.00214	7.15406	0.266207	192.259	0.0214487	2.20082	0.0743334	65.1608	0.431789
1	8	9	0.000803908	12.5	0.000829	0	0	0	0	n.a.	n.a.	n.a.	n.a.	n.a.	n.a.	n.a.	n.a.
1	8	10	0.000478563	7.5	0.0004935	0	0	0	0	n.a.	n.a.	n.a.	n.a.	n.a.	n.a.	n.a.	n.a.
1	12	1	0.00068061	8.8	0.0005795	0	0	1.9	0.00392	n.a.	n.a.	n.a.	n.a.	6.78714	0.471577	97.6833	0.00613728
1	12	2	0.000118124	1.8	0.0001205	0.1	0.000448	0	4.2e-05	3.71906	1.1505e-05	1.2022e+06	0.714583	0.34852	2.17384e-11	5.58764e+09	0.877189
1	12	3	0.000516935	7	0.000461	0.2	0.001578	1.1	0.002309	3.42682	0.00399894	2936.56	0.522985	5.01795	0.168658	149.296	0.081969
1	12	4	0.000918821	14.3	0.0009475	0	0.000128	0	0	0.134982	1.02216e-11	1.7825e+09	0.739551	n.a.	n.a.	n.a.	n.a.
1	12	5	0.000220278	3.4	0.0002245	0	0	0	8.5e-05	n.a.	n.a.	n.a.	n.a.	0.378566	2.51886e-08	5.68959e+06	0.840613
1	12	6	0.000764481	11.9	0.000787	0	0	0	4.3e-05	n.a.	n.a.	n.a.	n.a.	0.0545972	4.98187e-12	5.98341e+08	0.564678
1	12	7	0.00118647	18.5	0.0012235	0	0.000129	0	0	0.10532	8.76182e-12	1.26598e+09	0.695913	n.a.	n.a.	n.a.	n.a.
1	12	8	6.30326e-05	1	6.5e-05	0.1	0.000512	0	0	7.88045	4.33842e-05	1.43143e+06	0.505422	n.a.	n.a.	n.a.	n.a.
1	12	9	3.87893e-06	0.1	4e-06	0	0	0	0	n.a.	n.a.	n.a.	n.a.	n.a.	n.a.	n.a.	n.a.
1	12	10	7.27299e-06	0.1	7.5e-06	0	0	0	0	n.a.	n.a.	n.a.	n.a.	n.a.	n.a.	n.a.	n.a.
1	13	1	4.84866e-07	0	5e-07	0	0	0	0	n.a.	n.a.	n.a.	n.a.	n.a.	n.a.	n.a.	n.a.
1	13	2	7.17602e-05	1.1	7.4e-05	0	0	0	0	n.a.	n.a.	n.a.	n.a.	n.a.	n.a.	n.a.	n.a.
1	13	3	1.4546e-06	0	1.5e-06	0	0	0	0	n.a.	n.a.	n.a.	n.a.	n.a.	n.a.	n.a.	n.a.
1	13	4	5.4305e-05	0.8	5.6e-05	0	0	0	0	n.a.	n.a.	n.a.	n.a.	n.a.	n.a.	n.a.	n.a.
1	13	6	0.000141096	2.2	0.0001455	0	0	0	0	n.a.	n.a.	n.a.	n.a.	n.a.	n.a.	n.a.	n.a.
1	13	7	0.00101337	15.8	0.001045	0	0	0	0	n.a.	n.a.	n.a.	n.a.	n.a.	n.a.	n.a.	n.a.
1	13	8	1.30914e-05	0.2	1.35e-05	0	0	0	0	n.a.	n.a.	n.a.	n.a.	n.a.	n.a.	n.a.	n.a.
1	13	10	1.98795e-05	0.3	2.05e-05	0	0	0	0	n.a.	n.a.	n.a.	n.a.	n.a.	n.a.	n.a.	n.a.
1	14	1	5.81839e-06	0.1	6e-06	0	0	0	0	n.a.	n.a.	n.a.	n.a.	n.a.	n.a.	n.a.	n.a.
1	14	2	3.20841e-06	0	0	0	0	0.1	0.000106	n.a.	n.a.	n.a.	n.a.	n.a.	n.a.	n.a.	n.a.
1	14	3	0.000236615	3.7	0.000244	0	0	0	0	n.a.	n.a.	n.a.	n.a.	n.a.	n.a.	n.a.	n.a.
1	14	5	3.39406e-06	0.1	3.5e-06	0	0	0	0	n.a.	n.a.	n.a.	n.a.	n.a.	n.a.	n.a.	n.a.
1	14	6	0.000136329	1.2	8e-05	0.1	0.000835	0.9	0.001941	10.4454	0.000708076	154088	0.316444	24.3077	0.254342	2323.11	0.000649169
1	14	7	2.58279e-05	0.1	8e-06	0.2	0.001475	0.3	0.000597	184.646	0.00154868	2.2015e+07	0.00014308	74.669	0.000913291	6.1048e+06	0.0131547
1	15	1	0.000939116	14.5	0.0009605	0	0	0.1	0.000254	n.a.	n.a.	n.a.	n.a.	0.264259	1.89336e-05	3688.3	0.621686
1	15	2	0.000144975	2.3	0.0001495	0	0	0	0	n.a.	n.a.	n.a.	n.a.	n.a.	n.a.	n.a.	n.a.
1	15	3	4.84866e-07	0	5e-07	0	0	0	0	n.a.	n.a.	n.a.	n.a.	n.a.	n.a.	n.a.	n.a.
1	15	4	0.00195167	27.5	0.00182	0.9	0.005975	2.9	0.00617	3.29669	0.102003	106.547	0.231118	3.40495	0.445624	26.0167	0.0349735
1	15	5	0.000291703	4.5	0.000297	0	0	0.1	0.000122	n.a.	n.a.	n.a.	n.a.	0.410703	4.1674e-07	404752	0.82646
1	15	6	0.00220327	34	0.002251	0.1	0.000446	0.3	0.000674	0.197776	7.44145e-07	52564.4	0.634631	0.29895	0.000849663	105.184	0.471789
1	15	7	0.000103617	1.3	8.7e-05	0	0	0.3	0.000636	n.a.	n.a.	n.a.	n.a.	7.31436	0.00939407	5695.07	0.248533
1	15	9	2.1819e-05	0.3	2.25e-05	0	0	0	0	n.a.	n.a.	n.a.	n.a.	n.a.	n.a.	n.a.	n.a.
1	16	1	0.000240009	3.7	0.0002475	0	0	0	0	n.a.	n.a.	n.a.	n.a.	n.a.	n.a.	n.a.	n.a.
1	16	2	0.000394196	6.1	0.0004065	0	0	0	0	n.a.	n.a.	n.a.	n.a.	n.a.	n.a.	n.a.	n.a.
1	16	3	4.84866e-06	0.1	5e-06	0	0	0	0	n.a.	n.a.	n.a.	n.a.	n.a.	n.a.	n.a.	n.a.
1	16	4	0.000443587	6.9	0.0004535	0	0	0.1	0.000126	n.a.	n.a.	n.a.	n.a.	0.277748	3.61388e-07	213466	0.739325
1	16	5	0.000186189	2.9	0.000192	0	0	0	0	n.a.	n.a.	n.a.	n.a.	n.a.	n.a.	n.a.	n.a.
1	16	6	0.000524625	8.2	0.000541	0	0	0	0	n.a.	n.a.	n.a.	n.a.	n.a.	n.a.	n.a.	n.a.
1	16	7	4.80017e-05	0.7	4.95e-05	0	0	0	0	n.a.	n.a.	n.a.	n.a.	n.a.	n.a.	n.a.	n.a.
1	16	8	0.000509109	7.9	0.000525	0	0	0	0	n.a.	n.a.	n.a.	n.a.	n.a.	n.a.	n.a.	n.a.
1	17	1	0.00137702	21.5	0.00142	0	0	0	0	n.a.	n.a.	n.a.	n.a.	n.a.	n.a.	n.a.	n.a.
1	17	2	0.00124029	19.3	0.001279	0	0	0	0	n.a.	n.a.	n.a.	n.a.	n.a.	n.a.	n.a.	n.a.
1	17	3	0.000894093	13.9	0.000922	0	0	0	0	n.a.	n.a.	n.a.	n.a.	n.a.	n.a.	n.a.	n.a.
1	17	4	0.00181296	27.3	0.001803	1.1	0.007052	1	0.002132	3.93194	0.158534	97.519	0.129735	1.18286	0.0417608	33.5043	0.868582
1	17	5	7.75786e-06	0.1	8e-06	0	0	0	0	n.a.	n.a.	n.a.	n.a.	n.a.	n.a.	n.a.	n.a.
1	17	6	0.00113806	17.6	0.001163	1	0.006281	0.2	0.000339	5.4285	0.17654	166.924	0.0679371	0.291247	7.4967e-05	1131.5	0.601069
1	17	7	0.00697285	107.5	0.0071085	2.5	0.015799	1.2	0.002627	2.24218	0.264697	18.9928	0.201423	0.367897	0.0187609	7.21439	0.249232
1	17	8	0.00038159	6	0.0003935	0	0	0	0	n.a.	n.a.	n.a.	n.a.	n.a.	n.a.	n.a.	n.a.
1	17	9	0.000135278	2.1	0.0001395	0	0	0	0	n.a.	n.a.	n.a.	n.a.	n.a.	n.a.	n.a.	n.a.
1	17	10	4.36379e-06	0.1	4.5e-06	0	0	0	0	n.a.	n.a.	n.a.	n.a.	n.a.	n.a.	n.a.	n.a.
1	18	1	1.93946e-06	0	2e-06	0	0	0	0	n.a.	n.a.	n.a.	n.a.	n.a.	n.a.	n.a.	n.a.
1	18	2	3.78195e-05	0.6	3.9e-05	0	0	0	0	n.a.	n.a.	n.a.	n.a.	n.a.	n.a.	n.a.	n.a.
1	18	3	0.000680267	10.6	0.0007015	0	0	0	0	n.a.	n.a.	n.a.	n.a.	n.a.	n.a.	n.a.	n.a.
1	18	4	2.01136e-05	0.2	1.35e-05	0	0	0.1	0.000232	n.a.	n.a.	n.a.	n.a.	17.1889	7.62015e-05	3.87735e+06	0.297256
1	18	5	0.000527991	6.7	0.0004415	0	0	1.6	0.003299	n.a.	n.a.	n.a.	n.a.	7.49368	0.399175	140.678	0.00778528
1	18	6	0.000211402	3.3	0.000218	0	0	0	0	n.a.	n.a.	n.a.	n.a.	n.a.	n.a.	n.a.	n.a.
1	18	7	5.62445e-05	0.9	5.8e-05	0	0	0	0	n.a.	n.a.	n.a.	n.a.	n.a.	n.a.	n.a.	n.a.
1	18	8	7.80634e-05	1.2	8.05e-05	0	0	0	0	n.a.	n.a.	n.a.	n.a.	n.a.	n.a.	n.a.	n.a.
1	18	9	3.58801e-05	0.6	3.7e-05	0	0	0	0	n.a.	n.a.	n.a.	n.a.	n.a.	n.a.	n.a.	n.a.
1	21	3	0.000339406	5.3	0.00035	0	0	0	0	n.a.	n.a.	n.a.	n.a.	n.a.	n.a.	n.a.	n.a.
1	21	4	4.82986e-05	0.7	4.45e-05	0.1	0.000389	0.1	0.00017	8.74459	7.64878e-06	9.99738e+06	0.536721	3.8207	1.75588e-05	831363	0.699236
1	21	5	2.19e-05	0.2	1.4e-05	0	0.000193	0.1	0.000275	13.7882	2.17135e-08	8.75558e+09	0.576101	19.648	0.000179902	2.14585e+06	0.232783
1	21	6	0.000168248	2.6	0.0001735	0	6.5e-05	0	0	0.374599	2.26008e-15	6.20883e+13	0.918206	n.a.	n.a.	n.a.	n.a.
1	21	7	0.00028898	4.5	0.000298	0	0	0	0	n.a.	n.a.	n.a.	n.a.	n.a.	n.a.	n.a.	n.a.
1	22	1	4.84866e-07	0	5e-07	0	0	0	0	n.a.	n.a.	n.a.	n.a.	n.a.	n.a.	n.a.	n.a.
1	22	2	1.93946e-06	0	2e-06	0	0	0	0	n.a.	n.a.	n.a.	n.a.	n.a.	n.a.	n.a.	n.a.
1	22	3	3.87893e-06	0.1	4e-06	0	0	0	0	n.a.	n.a.	n.a.	n.a.	n.a.	n.a.	n.a.	n.a.
1	22	4	7.27299e-06	0.1	7.5e-06	0	0	0	0	n.a.	n.a.	n.a.	n.a.	n.a.	n.a.	n.a.	n.a.
1	22	5	8.24272e-06	0.1	8.5e-06	0	0	0	0	n.a.	n.a.	n.a.	n.a.	n.a.	n.a.	n.a.	n.a.
1	22	6	0.000334073	5.2	0.0003445	0	0	0	0	n.a.	n.a.	n.a.	n.a.	n.a.	n.a.	n.a.	n.a.
1	22	7	5.81839e-06	0.1	6e-06	0	0	0	0	n.a.	n.a.	n.a.	n.a.	n.a.	n.a.	n.a.	n.a.
1	22	8	2.08492e-05	0.3	2.15e-05	0	0	0	0	n.a.	n.a.	n.a.	n.a.	n.a.	n.a.	n.a.	n.a.
1	27	1	0.000318557	5	0.0003285	0	0	0	0	n.a.	n.a.	n.a.	n.a.	n.a.	n.a.	n.a.	n.a.
1	27	2	6.93358e-05	1.1	7.15e-05	0	0	0	0	n.a.	n.a.	n.a.	n.a.	n.a.	n.a.	n.a.	n.a.
1	27	3	1.93946e-06	0	2e-06	0	0	0	0	n.a.	n.a.	n.a.	n.a.	n.a.	n.a.	n.a.	n.a.
1	27	4	0.000466441	7.3	0.000481	0	0	0	0	n.a.	n.a.	n.a.	n.a.	n.a.	n.a.	n.a.	n.a.
1	27	5	2.71525e-05	0.4	2.8e-05	0	0	0	0	n.a.	n.a.	n.a.	n.a.	n.a.	n.a.	n.a.	n.a.
1	27	6	0.00038159	6	0.0003935	0	0	0	0	n.a.	n.a.	n.a.	n.a.	n.a.	n.a.	n.a.	n.a.
1	27	7	6.30326e-06	0.1	6.5e-06	0	0	0	0	n.a.	n.a.	n.a.	n.a.	n.a.	n.a.	n.a.	n.a.
1	27	8	0.000258434	4	0.0002665	0	0	0	0	n.a.	n.a.	n.a.	n.a.	n.a.	n.a.	n.a.	n.a.
1	27	9	9.4064e-05	1.5	9.7e-05	0	0	0	0	n.a.	n.a.	n.a.	n.a.	n.a.	n.a.	n.a.	n.a.
1	27	10	4.84866e-07	0	5e-07	0	0	0	0	n.a.	n.a.	n.a.	n.a.	n.a.	n.a.	n.a.	n.a.
1	35	1	0.00310259	48.3	0.0031915	0	0.000189	0.1	0.000254	0.059042	2.78787e-10	1.2504e+07	0.506265	0.0793526	5.84302e-06	1077.67	0.258466
1	35	2	0.000205734	3.2	0.0002115	0.1	0.000384	0	2.1e-05	1.81592	2.31617e-06	1.42371e+06	0.883293	0.0992719	4.1742e-16	2.36091e+13	0.776277
1	35	3	1.93946e-06	0	2e-06	0	0	0	0	n.a.	n.a.	n.a.	n.a.	n.a.	n.a.	n.a.	n.a.
1	35	4	0.000918754	12.3	0.0008105	0.8	0.005446	2.1	0.004387	6.75063	0.166706	273.362	0.0491252	5.43215	0.45621	64.6814	0.0115519
1	35	5	0.000790332	12.3	0.000815	0	0	0	0	n.a.	n.a.	n.a.	n.a.	n.a.	n.a.	n.a.	n.a.
1	35	6	0.000115883	1.8	0.0001195	0.1	0.000511	0	0	4.27783	2.87102e-05	637397	0.66154	n.a.	n.a.	n.a.	n.a.
1	35	7	8.72759e-06	0.1	9e-06	0	0	0	0	n.a.	n.a.	n.a.	n.a.	n.a.	n.a.	n.a.	n.a.
1	35	8	1.64854e-05	0.3	1.7e-05	0	0	0	0	n.a.	n.a.	n.a.	n.a.	n.a.	n.a.	n.a.	n.a.
1	35	10	2.86071e-05	0.4	2.95e-05	0	0	0	0	n.a.	n.a.	n.a.	n.a.	n.a.	n.a.	n.a.	n.a.
1	37	1	0.00141497	21.1	0.001393	2	0.01282	1	0.002119	9.30969	0.803935	107.808	0.00025496	1.52228	0.0522999	44.3089	0.679456
1	37	2	0.000375088	4.8	0.00032	1.6	0.01028	1	0.00214	32.4483	1.59943	658.29	1.65859e-09	6.6997	0.182534	245.905	0.0443396
1	37	3	0.000445743	6.9	0.000459	0	0	0	2.1e-05	n.a.	n.a.	n.a.	n.a.	0.0457316	1.97671e-16	1.05801e+13	0.657085
1	37	4	0.00259449	40.1	0.002651	0.1	0.000639	0.4	0.000784	0.240556	7.04527e-06	8213.61	0.625472	0.295185	0.00128566	67.7737	0.432337
1	37	5	0.000819423	12.8	0.000845	0	0	0	0	n.a.	n.a.	n.a.	n.a.	n.a.	n.a.	n.a.	n.a.
1	37	6	0.00116707	18.2	0.0012035	0	6.5e-05	0	0	0.0539476	3.43537e-16	8.47172e+12	0.681788	n.a.	n.a.	n.a.	n.a.
1	37	7	0.000188128	2.9	0.000194	0	0	0	0	n.a.	n.a.	n.a.	n.a.	n.a.	n.a.	n.a.	n.a.
1	37	8	0.000224159	3.5	0.0002305	1.9	0.012369	0	2.1e-05	54.3211	2.80199	1053.1	1.11022e-15	0.0910872	3.84623e-16	2.15715e+13	0.764635
1	37	9	3.29709e-05	0.5	3.4e-05	0	0	0	0	n.a.	n.a.	n.a.	n.a.	n.a.	n.a.	n.a.	n.a.
1	40	1	0.000489715	7.6	0.000505	0	0.00013	0	0	0.257329	2.29907e-11	2.88022e+09	0.835073	n.a.	n.a.	n.a.	n.a.
1	40	2	0.000980828	14.6	0.000963	1.9	0.012372	0.7	0.001552	12.9958	1.0304	163.906	1.57997e-05	1.61258	0.0312649	83.1736	0.687273
1	40	3	1.04837e-05	0.1	9.5e-06	0	0	0	4.2e-05	n.a.	n.a.	n.a.	n.a.	4.4212	6.57566e-11	2.97263e+11	0.829965
1	40	4	0.000626932	9.8	0.0006465	0.1	0.000384	0	0	0.593812	8.23914e-07	427972	0.897679	n.a.	n.a.	n.a.	n.a.
1	40	5	0.000166309	2.6	0.0001715	0	0	0	0	n.a.	n.a.	n.a.	n.a.	n.a.	n.a.	n.a.	n.a.
1	40	6	0.00148598	22.6	0.001496	0	0.000256	0.5	0.001165	0.170911	1.1872e-08	2.46045e+06	0.688887	0.778485	0.00870309	69.6349	0.854139
1	40	7	0.000509109	7.9	0.000525	0	0	0	0	n.a.	n.a.	n.a.	n.a.	n.a.	n.a.	n.a.	n.a.
1	40	8	0.000344255	5.4	0.000355	0	0	0	0	n.a.	n.a.	n.a.	n.a.	n.a.	n.a.	n.a.	n.a.
1	40	9	0.000240494	3.8	0.000248	0	0	0	0	n.a.	n.a.	n.a.	n.a.	n.a.	n.a.	n.a.	n.a.
1	40	10	6.93358e-05	1.1	7.15e-05	0	0	0	0	n.a.	n.a.	n.a.	n.a.	n.a.	n.a.	n.a.	n.a.
1	41	1	6.30326e-06	0.1	6.5e-06	0	0	0	0	n.a.	n.a.	n.a.	n.a.	n.a.	n.a.	n.a.	n.a.
1	41	2	8.72759e-06	0.1	9e-06	0	0	0	0	n.a.	n.a.	n.a.	n.a.	n.a.	n.a.	n.a.	n.a.
1	41	3	2.95768e-05	0.5	3.05e-05	0	0	0	0	n.a.	n.a.	n.a.	n.a.	n.a.	n.a.	n.a.	n.a.
1	41	4	0.000221584	3.5	0.0002285	0	0	0	0	n.a.	n.a.	n.a.	n.a.	n.a.	n.a.	n.a.	n.a.
1	41	5	0.00019831	3.1	0.0002045	0	0	0	0	n.a.	n.a.	n.a.	n.a.	n.a.	n.a.	n.a.	n.a.
1	41	6	7.19501e-05	0.8	5.5e-05	0	1e-06	0.3	0.000615	0.0181808	6.80219e-117	4.85936e+112	0.927542	11.1881	0.00927532	13495.3	0.157806
1	41	7	0.00104308	15.3	0.0010095	0	0	1	0.002119	n.a.	n.a.	n.a.	n.a.	2.10139	0.0701435	62.9546	0.462129
1	41	8	3.87893e-06	0.1	4e-06	1	0.006281	0	0	1580.17	0.00162333	1.53816e+09	0	n.a.	n.a.	n.a.	n.a.
1	42	4	6.40023e-05	1	6.6e-05	0	0	0	0	n.a.	n.a.	n.a.	n.a.	n.a.	n.a.	n.a.	n.a.
1	47	5	4.84866e-07	0	5e-07	0	0	0	0	n.a.	n.a.	n.a.	n.a.	n.a.	n.a.	n.a.	n.a.
1	53	2	1.93946e-06	0	2e-06	0	0	0	0	n.a.	n.a.	n.a.	n.a.	n.a.	n.a.	n.a.	n.a.
1	53	5	2.42433e-06	0	2.5e-06	0	0	0	0	n.a.	n.a.	n.a.	n.a.	n.a.	n.a.	n.a.	n.a.
1	53	6	0.000113944	1.8	0.0001175	0	0	0	0	n.a.	n.a.	n.a.	n.a.	n.a.	n.a.	n.a.	n.a.
1	70	1	0	0	0	0	0.000129	0	0	n.a.	n.a.	n.a.	n.a.	n.a.	n.a.	n.a.	n.a.
1	70	2	0.000200735	3.1	0.000207	0	0	0	0	n.a.	n.a.	n.a.	n.a.	n.a.	n.a.	n.a.	n.a.
2	5	1	0.00137378	21.4	0.001416	0	0.0003	0	2.1e-05	0.211628	5.14679e-08	870180	0.711177	0.0148098	6.50429e-17	3.37209e+12	0.420375
2	5	2	0.00192965	29.8	0.0019695	0	0.000195	0.3	0.000653	0.0988342	6.25755e-10	1.56103e+07	0.617324	0.331119	0.000854587	128.296	0.521005
2	5	3	0.000190552	3	0.0001965	0	0	0	0	n.a.	n.a.	n.a.	n.a.	n.a.	n.a.	n.a.	n.a.
2	5	4	0.00249825	37.9	0.0025075	1	0.006217	1	0.002202	2.48862	0.0835406	74.1342	0.360296	0.877897	0.0331926	23.2191	0.895832
2	5	5	0.00504498	71.7	0.0047395	0	0	7	0.014832	n.a.	n.a.	n.a.	n.a.	3.1615	0.851211	11.7422	0.00230643
2	5	6	0.00413759	64.3	0.0042515	1	0.006335	0.2	0.000488	1.49319	0.0526017	42.3866	0.691427	0.114351	0.000118726	110.137	0.209718
2	5	7	0.000891817	13.9	0.000917	0.1	0.000835	0	8.5e-05	0.910503	9.53958e-05	8690.28	0.973133	0.0926164	6.62931e-09	1.29392e+06	0.550965
2	5	8	0.00335266	52.3	0.003456	1	0.006111	0	4.2e-05	1.77295	0.0585167	53.7173	0.575493	0.0121113	8.53739e-13	1.71813e+08	0.206389
2	5	9	0.000480988	5.5	0.0003655	0	0	2	0.004181	n.a.	n.a.	n.a.	n.a.	11.483	0.746649	176.6	0.000196918
2	5	10	7.75786e-06	0.1	8e-06	0	0	0	0	n.a.	n.a.	n.a.	n.a.	n.a.	n.a.	n.a.	n.a.
2	7	1	0.00417341	64.5	0.0042655	0	0.000192	0.6	0.001223	0.0448289	2.46357e-10	8.15741e+06	0.435107	0.285846	0.00367835	22.2132	0.312642
2	7	3	0.00187125	29.1	0.001927	0	0	0	8.5e-05	n.a.	n.a.	n.a.	n.a.	0.0440288	3.19095e-09	607509	0.361843
2	7	4	0.00461648	69.3	0.004585	0.1	0.000768	2.7	0.005625	0.166863	1.22618e-05	2270.73	0.48077	1.22811	0.155977	9.66973	0.742737
2	7	5	0.00165374	21.7	0.001432	0	6.4e-05	4.1	0.008758	0.0446316	2.2073e-16	9.02451e+12	0.651459	6.16112	1.04641	36.276	0.000114623
2	7	6	0.00412246	63.6	0.004209	0.1	0.000645	0.6	0.00135	0.152697	4.71704e-06	4942.98	0.492064	0.319823	0.00506392	20.1991	0.339771
2	7	7	0.00219649	32.1	0.0021235	0	0	2.1	0.004535	n.a.	n.a.	n.a.	n.a.	2.1408	0.208719	21.9578	0.270445
2	7	8	0.000423288	6.6	0.0004365	0.7	0.004675	0	0	10.7558	0.183852	629.241	0.0161689	n.a.	n.a.	n.a.	n.a.
2	7	9	0.00189038	28.5	0.0018815	0	0	1	0.002175	n.a.	n.a.	n.a.	n.a.	1.15633	0.0422556	31.6433	0.88506
2	7	10	0.00028425	4.4	0.0002905	0	0	0	8.4e-05	n.a.	n.a.	n.a.	n.a.	0.289097	1.78436e-08	4.68386e+06	0.793262
2	8	1	0.000190701	2.9	0.000194	0	0	0	8.5e-05	n.a.	n.a.	n.a.	n.a.	0.438097	2.87108e-08	6.68489e+06	0.865888
2	8	2	0.00223219	33.1	0.0021865	0.1	0.00051	1.7	0.003696	0.232858	1.96455e-06	27600.8	0.65433	1.69293	0.130763	21.9177	0.493783
2	8	3	0.00835258	126.7	0.0083795	0	6.4e-05	3.5	0.00749	0.00757417	3.76953e-17	1.52189e+12	0.254583	0.893047	0.15045	5.301	0.83437
2	8	4	0.00106054	16.4	0.0010835	0	1e-06	0.2	0.000325	0.000921936	3.53119e-118	2.40703e+111	0.681097	0.299726	6.46227e-05	1390.16	0.618088
2	8	5	0.000367044	5.7	0.0003785	0	0	0	0	n.a.	n.a.	n.a.	n.a.	n.a.	n.a.	n.a.	n.a.
2	8	6	0.000798512	10.4	0.0006905	0	0.000133	2	0.004259	0.192507	2.25313e-11	1.64477e+09	0.791152	6.1901	0.488644	78.4156	0.00687562
2	8	7	0.000139157	2.2	0.0001435	0	0	0	0	n.a.	n.a.	n.a.	n.a.	n.a.	n.a.	n.a.	n.a.
2	8	8	7.2245e-05	1.1	7.45e-05	0	0	0	0	n.a.	n.a.	n.a.	n.a.	n.a.	n.a.	n.a.	n.a.
2	8	9	0.000112974	1.8	0.0001165	0	0	0	0	n.a.	n.a.	n.a.	n.a.	n.a.	n.a.	n.a.	n.a.
2	8	10	4.21833e-05	0.7	4.35e-05	0	0	0	0	n.a.	n.a.	n.a.	n.a.	n.a.	n.a.	n.a.	n.a.
2	12	0	1.4546e-06	0	1.5e-06	0	0	0	0	n.a.	n.a.	n.a.	n.a.	n.a.	n.a.	n.a.	n.a.
2	12	1	0.00510224	79.6	0.0052615	0	0	0	0	n.a.	n.a.	n.a.	n.a.	n.a.	n.a.	n.a.	n.a.
2	12	2	0.00670007	104.3	0.006894	0	0	0.2	0.000487	n.a.	n.a.	n.a.	n.a.	0.0701883	7.27043e-05	67.7594	0.0929104
2	12	3	0.000761991	11.8	0.0007805	0	0.000127	0.1	0.000169	0.16261	1.11991e-11	2.36107e+09	0.770265	0.216395	1.81099e-06	25857.2	0.635418
2	12	6	0.00778159	116.7	0.007717	0.3	0.002243	4.6	0.009851	0.289062	0.00109337	76.4213	0.435319	1.27928	0.267815	6.11082	0.603356
2	12	7	0.00573702	85.8	0.005672	0.1	0.000512	3.7	0.00782	0.089802	7.818e-07	10315.2	0.391025	1.38169	0.238664	7.99894	0.542877
2	12	8	0.00131156	20.5	0.0013525	0	0	0	0	n.a.	n.a.	n.a.	n.a.	n.a.	n.a.	n.a.	n.a.
2	12	9	0.000441228	6.9	0.000455	0	0	0	0	n.a.	n.a.	n.a.	n.a.	n.a.	n.a.	n.a.	n.a.
2	12	10	3.87893e-06	0.1	4e-06	0	0	0	0	n.a.	n.a.	n.a.	n.a.	n.a.	n.a.	n.a.	n.a.
2	13	1	6.98207e-05	1.1	7.2e-05	0	0	0	0	n.a.	n.a.	n.a.	n.a.	n.a.	n.a.	n.a.	n.a.
2	13	2	0.00110004	16	0.001055	0	0	1.2	0.002543	n.a.	n.a.	n.a.	n.a.	2.41402	0.106789	54.5703	0.336873
2	13	3	0.000113823	1.4	9.15e-05	0	0	0.4	0.000829	n.a.	n.a.	n.a.	n.a.	9.0668	0.0233936	3514.08	0.139139
2	13	4	0.000359771	5.6	0.000371	0	0	0	0	n.a.	n.a.	n.a.	n.a.	n.a.	n.a.	n.a.	n.a.
2	13	5	0.000149521	1.9	0.0001285	0	0	0.4	0.000823	n.a.	n.a.	n.a.	n.a.	6.40912	0.0196923	2085.93	0.224287
2	13	6	0.000514928	8	0.000531	0	0	0	0	n.a.	n.a.	n.a.	n.a.	n.a.	n.a.	n.a.	n.a.
2	13	7	0.00522637	81.5	0.0053895	0	0	0	0	n.a.	n.a.	n.a.	n.a.	n.a.	n.a.	n.a.	n.a.
2	13	8	0.000421833	6.6	0.000435	0	0	0	0	n.a.	n.a.	n.a.	n.a.	n.a.	n.a.	n.a.	n.a.
2	14	1	0.000122186	1.9	0.000126	0	0	0	0	n.a.	n.a.	n.a.	n.a.	n.a.	n.a.	n.a.	n.a.
2	14	2	3.53952e-05	0.6	3.65e-05	0	0	0	0	n.a.	n.a.	n.a.	n.a.	n.a.	n.a.	n.a.	n.a.
2	14	3	2.13341e-05	0.3	2.2e-05	0	0	0	0	n.a.	n.a.	n.a.	n.a.	n.a.	n.a.	n.a.	n.a.
2	14	4	0.000300617	4.7	0.00031	0.9	0.005692	0	0	18.4607	0.405773	839.871	0.000462882	n.a.	n.a.	n.a.	n.a.
2	14	5	1.44739e-05	0.1	5e-06	0	0	0.2	0.000318	n.a.	n.a.	n.a.	n.a.	63.6199	2.69275e-05	1.50311e+08	0.0783811
2	14	6	0.000424144	5.5	0.000365	0.2	0.001345	1.1	0.002319	3.68855	0.0024335	5590.87	0.529376	6.36587	0.202823	199.801	0.0423276
2	14	7	0.00117289	18.3	0.0012095	0.4	0.002756	0	0	2.28216	0.014139	368.361	0.582782	n.a.	n.a.	n.a.	n.a.
2	14	8	0.000269101	4.2	0.0002775	0	0	0	0	n.a.	n.a.	n.a.	n.a.	n.a.	n.a.	n.a.	n.a.
2	15	0	1.93946e-06	0	2e-06	0	0	0	0	n.a.	n.a.	n.a.	n.a.	n.a.	n.a.	n.a.	n.a.
2	15	1	0.00537605	82.3	0.005444	1	0.006282	1.5	0.003199	1.1549	0.0403489	33.0568	0.88755	0.586296	0.0391396	8.78249	0.511291
2	15	2	0.00294026	45.1	0.002984	0	0.000128	0.7	0.001539	0.0427729	3.27507e-12	5.58621e+08	0.513219	0.515004	0.0104793	25.3099	0.568022
2	15	3	0.00252679	39.4	0.002605	0	0	0	2.1e-05	n.a.	n.a.	n.a.	n.a.	0.00804059	3.54368e-17	1.82441e+12	0.270823
2	15	5	0.00330492	50.5	0.003338	0	0	1.1	0.002245	n.a.	n.a.	n.a.	n.a.	0.671822	0.0264793	17.0452	0.68369
2	15	7	0.00200699	30.6	0.002026	0	0	0.7	0.001398	n.a.	n.a.	n.a.	n.a.	0.689596	0.0114618	41.4892	0.76402
2	15	8	0.000317102	4.9	0.000327	0	0	0	0	n.a.	n.a.	n.a.	n.a.	n.a.	n.a.	n.a.	n.a.
2	15	9	7.12753e-05	1.1	7.35e-05	0	0	0	0	n.a.	n.a.	n.a.	n.a.	n.a.	n.a.	n.a.	n.a.
2	16	1	0.000913487	14.2	0.000942	0	0	0	0	n.a.	n.a.	n.a.	n.a.	n.a.	n.a.	n.a.	n.a.
2	16	2	0.0011021	17.2	0.0011365	0	0	0	0	n.a.	n.a.	n.a.	n.a.	n.a.	n.a.	n.a.	n.a.
2	16	3	0.000256494	4	0.0002645	0	0	0	0	n.a.	n.a.	n.a.	n.a.	n.a.	n.a.	n.a.	n.a.
2	16	4	0.000750088	11.7	0.0007735	0	0	0	0	n.a.	n.a.	n.a.	n.a.	n.a.	n.a.	n.a.	n.a.
2	16	5	0.000615109	9.5	0.000631	0	0	0.1	0.000106	n.a.	n.a.	n.a.	n.a.	0.167899	6.5929e-08	427583	0.650537
2	16	6	0.00310006	46.4	0.0030705	0	0	1.9	0.004047	n.a.	n.a.	n.a.	n.a.	1.31932	0.115663	15.0489	0.707064
2	16	7	0.000479762	7.3	0.0004835	0	0	0.2	0.00036	n.a.	n.a.	n.a.	n.a.	0.744479	0.000231405	2395.14	0.903962
2	16	8	0.00179396	27	0.0017825	0	0	1	0.002161	n.a.	n.a.	n.a.	n.a.	1.2128	0.0437253	33.6393	0.848245
2	16	9	1.4546e-06	0	1.5e-06	0	0	0	0	n.a.	n.a.	n.a.	n.a.	n.a.	n.a.	n.a.	n.a.
2	16	10	7.75786e-06	0.1	8e-06	0	0	0	0	n.a.	n.a.	n.a.	n.a.	n.a.	n.a.	n.a.	n.a.
2	17	1	6.88487e-05	1	6.9e-05	0	0	0	6.4e-05	n.a.	n.a.	n.a.	n.a.	0.927532	4.23327e-09	2.03227e+08	0.989714
2	17	2	0.000395651	6.2	0.000408	0	0	0	0	n.a.	n.a.	n.a.	n.a.	n.a.	n.a.	n.a.	n.a.
2	17	3	8.14575e-05	1.3	8.4e-05	0	0	0	0	n.a.	n.a.	n.a.	n.a.	n.a.	n.a.	n.a.	n.a.
2	17	4	0.000291889	4.6	0.000301	0	0	0	0	n.a.	n.a.	n.a.	n.a.	n.a.	n.a.	n.a.	n.a.
2	17	5	0.000816999	12.7	0.0008425	0	0	0	0	n.a.	n.a.	n.a.	n.a.	n.a.	n.a.	n.a.	n.a.
2	17	6	0.00103873	16.2	0.0010685	0.1	0.000322	0	8.5e-05	0.301132	1.23496e-07	734278	0.775686	0.0794725	5.70766e-09	1.10656e+06	0.513628
2	17	7	0.00796078	121.5	0.008036	0.5	0.003462	2.6	0.005551	0.428834	0.00478629	38.4219	0.52319	0.68904	0.0877818	5.4086	0.549675
2	17	8	3.44255e-05	0.5	3.55e-05	0	0	0	0	n.a.	n.a.	n.a.	n.a.	n.a.	n.a.	n.a.	n.a.
2	17	10	6.44872e-05	1	6.65e-05	0	0	0	0	n.a.	n.a.	n.a.	n.a.	n.a.	n.a.	n.a.	n.a.
2	18	1	0.000191037	3	0.000197	0.1	0.000321	0	0	1.62964	5.90918e-07	4.49426e+06	0.912854	n.a.	n.a.	n.a.	n.a.
2	18	2	0.0005834	8.5	0.000562	0	0	0.6	0.001269	n.a.	n.a.	n.a.	n.a.	2.25961	0.0276954	184.356	0.531045
2	18	3	0.00150295	22.4	0.0014825	0	0	1	0.002158	n.a.	n.a.	n.a.	n.a.	1.45663	0.0517644	40.9893	0.709105
2	18	4	0.000498927	7.8	0.0005145	0	0	0	0	n.a.	n.a.	n.a.	n.a.	n.a.	n.a.	n.a.	n.a.
2	18	5	0.00350242	47.4	0.003135	1	0.006154	7.2	0.015274	1.96896	0.065543	59.1491	0.504266	4.93215	1.31164	18.5463	1.10266e-05
2	18	6	0.000514721	7.7	0.000509	0.9	0.006089	0.3	0.000698	12.0298	0.332559	435.161	0.00355282	1.37158	0.00392549	479.232	0.858509
2	18	7	0.000160089	2.4	0.0001585	0	0	0.1	0.000211	n.a.	n.a.	n.a.	n.a.	1.3313	3.17942e-05	55744.8	0.929258
2	18	8	0.00190698	29.7	0.0019665	0	0	0	0	n.a.	n.a.	n.a.	n.a.	n.a.	n.a.	n.a.	n.a.
2	18	9	1.4546e-06	0	1.5e-06	0	0	0	0	n.a.	n.a.	n.a.	n.a.	n.a.	n.a.	n.a.	n.a.
2	18	10	9.69732e-06	0.2	1e-05	0	0	0	0	n.a.	n.a.	n.a.	n.a.	n.a.	n.a.	n.a.	n.a.
2	21	1	0.000201704	3.1	0.000208	0	0	0	0	n.a.	n.a.	n.a.	n.a.	n.a.	n.a.	n.a.	n.a.
2	21	2	2.56979e-05	0.4	2.65e-05	0	0	0	0	n.a.	n.a.	n.a.	n.a.	n.a.	n.a.	n.a.	n.a.
2	21	3	0.00052414	8.2	0.0005405	0	0	0	0	n.a.	n.a.	n.a.	n.a.	n.a.	n.a.	n.a.	n.a.
2	21	4	0.000102171	0.6	4e-05	0.2	0.001273	1	0.002094	31.8643	0.00639131	158861	0.0346184	52.4578	0.243189	11315.5	1.37592e-05
2	21	5	0.000613965	9.2	0.00061	0	0	0.3	0.000741	n.a.	n.a.	n.a.	n.a.	1.21491	0.00418649	352.566	0.909917
2	21	6	0.0004585	7.1	0.0004715	1.3	0.008339	0	4.2e-05	17.8264	0.76511	415.341	3.14358e-05	0.0890392	6.10296e-12	1.29904e+09	0.667756
2	21	7	0.00199432	30.8	0.002034	0	0	0.3	0.000723	n.a.	n.a.	n.a.	n.a.	0.354991	0.00122879	102.555	0.529553
2	21	8	7.9518e-05	1.2	8.2e-05	0	0	0	0	n.a.	n.a.	n.a.	n.a.	n.a.	n.a.	n.a.	n.a.
2	22	1	0.000350073	5.5	0.000361	0	0	0	0	n.a.	n.a.	n.a.	n.a.	n.a.	n.a.	n.a.	n.a.
2	22	2	0.000646486	9.8	0.0006475	0	0	0.3	0.000614	n.a.	n.a.	n.a.	n.a.	0.948231	0.00191653	469.152	0.977505
2	22	3	0.00010764	1.7	0.000111	0	0	0	0	n.a.	n.a.	n.a.	n.a.	n.a.	n.a.	n.a.	n.a.
2	22	4	0.000518901	7.3	0.0004855	0	0	0.8	0.001589	n.a.	n.a.	n.a.	n.a.	3.27653	0.0605012	177.446	0.299891
2	22	5	0.000625477	9.8	0.000645	0	0	0	0	n.a.	n.a.	n.a.	n.a.	n.a.	n.a.	n.a.	n.a.
2	22	6	0.00116941	17.2	0.0011345	0	0	1.1	0.002288	n.a.	n.a.	n.a.	n.a.	2.01908	0.0768783	53.0277	0.470246
2	22	7	1.85734e-05	0.2	1.65e-05	0	0	0	8.5e-05	n.a.	n.a.	n.a.	n.a.	5.15187	1.0589e-07	2.50654e+08	0.733817
2	22	8	6.60902e-05	1	6.55e-05	0	0	0	8.5e-05	n.a.	n.a.	n.a.	n.a.	1.29774	6.84267e-08	2.4612e+07	0.959071
2	27	1	0.00413435	61.5	0.004067	0.9	0.005836	3	0.006292	1.43752	0.0441011	46.8573	0.730374	1.55055	0.218179	11.0194	0.458171
2	27	2	0.00267684	40	0.002646	0	0.000191	1.7	0.003665	0.0720072	3.75518e-10	1.38077e+07	0.550734	1.38653	0.107187	17.9355	0.673075
2	27	3	0.000762172	11.8	0.00078	0	0	0.1	0.000191	n.a.	n.a.	n.a.	n.a.	0.244728	4.079e-06	14682.9	0.647947
2	27	4	0.00203353	31.7	0.002097	0	0	0	0	n.a.	n.a.	n.a.	n.a.	n.a.	n.a.	n.a.	n.a.
2	27	5	0.0017369	27	0.0017845	0	0	0.1	0.000212	n.a.	n.a.	n.a.	n.a.	0.118614	3.52893e-06	3986.84	0.419127
2	27	6	0.00156928	23.1	0.001527	0	0	1.4	0.002924	n.a.	n.a.	n.a.	n.a.	1.91755	0.106831	34.4187	0.450211
2	27	7	0.000804478	12.5	0.0008245	0	0	0.1	0.000163	n.a.	n.a.	n.a.	n.a.	0.197565	1.3406e-06	29115.2	0.617663
2	27	8	0.000994945	15.5	0.001026	0	0	0	0	n.a.	n.a.	n.a.	n.a.	n.a.	n.a.	n.a.	n.a.
2	27	9	0.000269101	4.2	0.0002775	0	0	0	0	n.a.	n.a.	n.a.	n.a.	n.a.	n.a.	n.a.	n.a.
2	35	1	0.00481749	70.9	0.00469	1	0.00641	4.2	0.008902	1.3691	0.0492826	38.0346	0.754858	1.90615	0.362667	10.0185	0.193109
2	35	2	0.000607969	6.4	0.000424	0	0	3.1	0.006502	n.a.	n.a.	n.a.	n.a.	15.4287	1.5636	152.242	1.32525e-07
2	35	3	0.000708191	10	0.0006635	0	0	1	0.00214	n.a.	n.a.	n.a.	n.a.	3.23009	0.103741	100.572	0.235057
2	35	4	0.00193657	29.5	0.001954	0	6.5e-05	0.7	0.001378	0.0332023	2.12171e-16	5.19575e+12	0.593225	0.704813	0.0113624	43.7197	0.779247
2	35	5	0.00188624	29.3	0.0019385	0	0	0.1	0.000212	n.a.	n.a.	n.a.	n.a.	0.109174	3.25305e-06	3663.94	0.394611
2	35	6	0.00157868	23.6	0.0015605	0.1	0.000389	1	0.002161	0.248987	3.85881e-07	160657	0.711224	1.38565	0.0495297	38.7649	0.746242
2	35	7	6.1578e-05	1	6.35e-05	0	0	0	0	n.a.	n.a.	n.a.	n.a.	n.a.	n.a.	n.a.	n.a.
2	35	8	1.06671e-05	0.2	1.1e-05	0	0	0	0	n.a.	n.a.	n.a.	n.a.	n.a.	n.a.	n.a.	n.a.
2	35	9	1.11519e-05	0.2	1.15e-05	0	0	0	0	n.a.	n.a.	n.a.	n.a.	n.a.	n.a.	n.a.	n.a.
2	35	10	1.93946e-06	0	2e-06	0	0	0	0	n.a.	n.a.	n.a.	n.a.	n.a.	n.a.	n.a.	n.a.
2	37	1	0.000133823	2.1	0.000138	0	0	0	0	n.a.	n.a.	n.a.	n.a.	n.a.	n.a.	n.a.	n.a.
2	37	2	0.000202674	3.2	0.000209	0	0	0	0	n.a.	n.a.	n.a.	n.a.	n.a.	n.a.	n.a.	n.a.
2	37	3	3.39406e-06	0.1	3.5e-06	0	0	0	0	n.a.	n.a.	n.a.	n.a.	n.a.	n.a.	n.a.	n.a.
2	37	4	0.000405348	6.3	0.000418	0	0	0	0	n.a.	n.a.	n.a.	n.a.	n.a.	n.a.	n.a.	n.a.
2	37	5	0.000249221	3.9	0.000257	0	0	0	0	n.a.	n.a.	n.a.	n.a.	n.a.	n.a.	n.a.	n.a.
2	37	6	0.000320981	5	0.000331	0	0	0	0	n.a.	n.a.	n.a.	n.a.	n.a.	n.a.	n.a.	n.a.
2	37	7	8.14575e-05	1.3	8.4e-05	0	0	0	0	n.a.	n.a.	n.a.	n.a.	n.a.	n.a.	n.a.	n.a.
2	37	8	0.000249706	3.9	0.0002575	0	0	0	0	n.a.	n.a.	n.a.	n.a.	n.a.	n.a.	n.a.	n.a.
2	37	10	0.00118222	18.3	0.0012125	0	0	0.1	0.000212	n.a.	n.a.	n.a.	n.a.	0.17467	5.14973e-06	5924.53	0.533347
2	40	1	0.00338813	51.4	0.003398	0.9	0.006089	1.4	0.003072	1.79679	0.0589176	54.796	0.567111	0.903766	0.0563372	14.4983	0.904463
2	40	2	0.0054397	79.9	0.0052865	0	0	4.9	0.010348	n.a.	n.a.	n.a.	n.a.	1.96745	0.421159	9.19097	0.140961
2	40	3	0.00195496	28.2	0.0018665	1	0.00641	2.3	0.004789	3.44994	0.119967	99.2114	0.196324	2.5733	0.263261	25.1532	0.156924
2	40	4	0.00861671	132.5	0.00876	0.3	0.002061	1.9	0.004026	0.233695	0.000696128	78.4528	0.369832	0.457405	0.0411221	5.08775	0.273164
2	40	5	0.000899174	10.7	0.0007085	0	0	3.3	0.007008	n.a.	n.a.	n.a.	n.a.	9.95407	1.24915	79.321	6.90748e-06
2	40	7	0.00182116	28.4	0.001878	0	0	0	0	n.a.	n.a.	n.a.	n.a.	n.a.	n.a.	n.a.	n.a.
2	40	8	0.00288059	44.9	0.0029705	0	0	0	0	n.a.	n.a.	n.a.	n.a.	n.a.	n.a.	n.a.	n.a.
2	40	9	0.00201462	31.4	0.0020775	0	0	0	0	n.a.	n.a.	n.a.	n.a.	n.a.	n.a.	n.a.	n.a.
2	40	10	0.00042546	4.9	0.000325	0	0	1.7	0.003644	n.a.	n.a.	n.a.	n.a.	11.2497	0.607185	208.429	0.000574789
2	41	1	0.000144975	2.3	0.0001495	0	0	0	0	n.a.	n.a.	n.a.	n.a.	n.a.	n.a.	n.a.	n.a.
2	41	2	1.16368e-05	0.2	1.2e-05	0	0	0	0	n.a.	n.a.	n.a.	n.a.	n.a.	n.a.	n.a.	n.a.
2	41	3	7.85483e-05	1.2	8.1e-05	0	0	0	0	n.a.	n.a.	n.a.	n.a.	n.a.	n.a.	n.a.	n.a.
2	41	4	0.00017318	2.6	0.000172	0	0	0.1	0.000211	n.a.	n.a.	n.a.	n.a.	1.22679	2.97908e-05	50519.5	0.949441
2	41	6	0.000285101	4.4	0.000294	0	0	0	0	n.a.	n.a.	n.a.	n.a.	n.a.	n.a.	n.a.	n.a.
2	41	7	0.00234626	36.6	0.0024175	0	0	0	6.4e-05	n.a.	n.a.	n.a.	n.a.	0.0264113	1.57003e-10	4.44295e+06	0.298007
2	41	8	5.81839e-06	0.1	6e-06	0	0	0	0	n.a.	n.a.	n.a.	n.a.	n.a.	n.a.	n.a.	n.a.
2	42	2	6.4972e-05	1	6.7e-05	0	0	0	0	n.a.	n.a.	n.a.	n.a.	n.a.	n.a.	n.a.	n.a.
2	42	6	5.52747e-05	0.9	5.7e-05	0	0	0	0	n.a.	n.a.	n.a.	n.a.	n.a.	n.a.	n.a.	n.a.
2	46	4	4.84866e-05	0.8	5e-05	0	0	0	0	n.a.	n.a.	n.a.	n.a.	n.a.	n.a.	n.a.	n.a.
2	46	5	6.40023e-05	1	6.6e-05	0	0	0	0	n.a.	n.a.	n.a.	n.a.	n.a.	n.a.	n.a.	n.a.
2	46	6	6.1578e-05	1	6.35e-05	0	0	0	0	n.a.	n.a.	n.a.	n.a.	n.a.	n.a.	n.a.	n.a.
2	46	8	2.42433e-06	0	2.5e-06	0	0	0	0	n.a.	n.a.	n.a.	n.a.	n.a.	n.a.	n.a.	n.a.
2	46	9	0.000128489	2	0.0001325	0	0	0	0	n.a.	n.a.	n.a.	n.a.	n.a.	n.a.	n.a.	n.a.
2	47	5	8.14575e-05	1.3	8.4e-05	0	0	0	0	n.a.	n.a.	n.a.	n.a.	n.a.	n.a.	n.a.	n.a.
2	47	6	1.4546e-06	0	1.5e-06	0	0	0	0	n.a.	n.a.	n.a.	n.a.	n.a.	n.a.	n.a.	n.a.
2	47	7	1.98795e-05	0.3	2.05e-05	0	0	0	0	n.a.	n.a.	n.a.	n.a.	n.a.	n.a.	n.a.	n.a.
2	53	5	9.69732e-07	0	1e-06	0	0	0	0	n.a.	n.a.	n.a.	n.a.	n.a.	n.a.	n.a.	n.a.
2	53	6	8.6791e-05	1.4	8.95e-05	0	0	0	0	n.a.	n.a.	n.a.	n.a.	n.a.	n.a.	n.a.	n.a.
2	70	1	0.000687007	9.7	0.000641	1	0.006281	1	0.002161	9.85437	0.298088	325.772	0.00799005	3.37643	0.109493	104.119	0.214567
2	70	3	5.33353e-06	0.1	5.5e-06	0	0	0	0	n.a.	n.a.	n.a.	n.a.	n.a.	n.a.	n.a.	n.a.
2	70	4	0.000385953	6	0.000398	0	0	0	0	n.a.	n.a.	n.a.	n.a.	n.a.	n.a.	n.a.	n.a.
2	70	5	0.000145945	2.3	0.0001505	0	0	0	0	n.a.	n.a.	n.a.	n.a.	n.a.	n.a.	n.a.	n.a.
2	70	6	0.000456259	7.1	0.0004705	0	0	0	0	n.a.	n.a.	n.a.	n.a.	n.a.	n.a.	n.a.	n.a.
2	70	7	0.000196371	3.1	0.0002025	0	0	0	0	n.a.	n.a.	n.a.	n.a.	n.a.	n.a.	n.a.	n.a.
2	73	4	0.000192492	3	0.0001985	0	0	0	0	n.a.	n.a.	n.a.	n.a.	n.a.	n.a.	n.a.	n.a.
3	5	1	0.00048826	7.6	0.0005035	0	0.000256	0	0	0.508315	3.43139e-08	7.53002e+06	0.890684	n.a.	n.a.	n.a.	n.a.
3	5	2	0.000924126	14	0.000928	1.8	0.011342	0.4	0.0008	12.3507	0.882634	172.824	5.67972e-05	0.861959	0.00378326	196.384	0.928188
3	5	3	2.27887e-05	0.4	2.35e-05	0	0	0	0	n.a.	n.a.	n.a.	n.a.	n.a.	n.a.	n.a.	n.a.
3	5	4	0.00122623	19.1	0.0012645	0	0.000193	0	0	0.152466	8.71028e-10	2.66878e+07	0.706699	n.a.	n.a.	n.a.	n.a.
3	5	5	0.000879062	13.7	0.0009065	0	0	0	0	n.a.	n.a.	n.a.	n.a.	n.a.	n.a.	n.a.	n.a.
3	5	6	0.000753296	11.7	0.0007735	0.2	0.001034	0.1	0.000106	1.33713	0.000348098	5136.23	0.907467	0.136948	5.41579e-08	346297	0.602708
3	5	7	0.000207433	2.9	0.0001885	0	0	0.4	0.000814	n.a.	n.a.	n.a.	n.a.	4.32101	0.0150905	1237.28	0.352762
3	5	8	3.87893e-06	0.1	4e-06	0	0	0	0	n.a.	n.a.	n.a.	n.a.	n.a.	n.a.	n.a.	n.a.
3	5	9	7.85483e-05	1.2	8.1e-05	0	0	0	0	n.a.	n.a.	n.a.	n.a.	n.a.	n.a.	n.a.	n.a.
3	7	1	0.00377905	58.9	0.003897	0	0	0	0	n.a.	n.a.	n.a.	n.a.	n.a.	n.a.	n.a.	n.a.
3	7	3	0.00201818	30.5	0.002019	0	1e-06	0.9	0.001992	0.000494295	1.89434e-118	1.28978e+111	0.574458	0.9866	0.0313576	31.0413	0.989731
3	7	4	0.00469164	73	0.0048275	0	0.000258	0.2	0.000339	0.0531995	3.97902e-09	711278	0.41041	0.0699074	1.85111e-05	264.007	0.159944
3	7	5	0.00167469	24.9	0.0016465	0.2	0.001213	1.2	0.002578	0.736394	0.000369385	1468.05	0.894161	1.56721	0.0735637	33.3879	0.625983
3	7	6	0.00700111	108.9	0.0072005	0	2e-06	0.3	0.000613	0.000275759	3.43461e-85	2.21403e+77	0.287624	0.0845718	0.000184554	38.7551	0.0909736
3	7	7	0.00223032	34.4	0.0022735	0	0	0.4	0.000847	n.a.	n.a.	n.a.	n.a.	0.372021	0.00197849	69.9523	0.517665
3	7	8	0.00137314	21.4	0.001416	0.3	0.001863	0	0	1.31627	0.00280614	617.417	0.882757	n.a.	n.a.	n.a.	n.a.
3	7	9	5.38201e-05	0.8	5.55e-05	0	0	0	0	n.a.	n.a.	n.a.	n.a.	n.a.	n.a.	n.a.	n.a.
3	7	10	0.000131399	2	0.0001355	0	0	0	0	n.a.	n.a.	n.a.	n.a.	n.a.	n.a.	n.a.	n.a.
3	8	1	7.87847e-05	1.1	7.6e-05	0	0	0.1	0.000168	n.a.	n.a.	n.a.	n.a.	2.21073	1.25053e-05	390819	0.824502
3	8	2	7.25466e-05	1.1	7.35e-05	0.3	0.001641	0	4.2e-05	22.3616	0.0163877	30513.2	0.0395034	0.571411	3.28772e-11	9.93119e+09	0.936933
3	8	3	0.00333925	50.2	0.0033205	0.1	0.000897	1.9	0.00394	0.269485	4.01088e-05	1810.62	0.599283	1.18731	0.10123	13.9256	0.818292
3	8	4	0.00030595	4.8	0.0003155	0	0	0	0	n.a.	n.a.	n.a.	n.a.	n.a.	n.a.	n.a.	n.a.
3	8	5	0.000129125	2	0.0001325	0	0.000128	0	2.1e-05	0.966033	6.62243e-11	1.40918e+10	0.996123	0.158473	6.46349e-16	3.88546e+13	0.833715
3	8	6	0.000269402	4.2	0.0002765	0	0	0	4.2e-05	n.a.	n.a.	n.a.	n.a.	0.151863	1.01737e-11	2.26686e+09	0.759832
3	8	7	5.81839e-06	0.1	6e-06	0	0	0	0	n.a.	n.a.	n.a.	n.a.	n.a.	n.a.	n.a.	n.a.
3	8	8	2.42433e-05	0.4	2.5e-05	0	0	0	0	n.a.	n.a.	n.a.	n.a.	n.a.	n.a.	n.a.	n.a.
3	8	10	2.5213e-05	0.4	2.6e-05	0	0	0	0	n.a.	n.a.	n.a.	n.a.	n.a.	n.a.	n.a.	n.a.
3	12	1	0.000169218	2.6	0.0001745	0	0	0	0	n.a.	n.a.	n.a.	n.a.	n.a.	n.a.	n.a.	n.a.
3	12	2	0.00127811	19.9	0.001318	0.9	0.005786	0	0	4.40971	0.126542	153.669	0.132449	n.a.	n.a.	n.a.	n.a.
3	12	3	0.000314114	4.7	0.000308	0.1	0.00067	0.2	0.00051	2.17611	7.35523e-05	64382.3	0.798857	1.65618	0.00170354	1610.13	0.807325
3	12	4	0.00239684	37.4	0.002471	0.2	0.001331	0	2.1e-05	0.538033	0.000383567	754.705	0.77488	0.00847776	3.73551e-17	1.92403e+12	0.283754
3	12	5	0.00331033	51.6	0.003409	1	0.00641	0.1	0.000149	1.886	0.0673063	52.8477	0.524171	0.0435653	1.76333e-07	10763.4	0.224662
3	12	6	0.000728581	10.3	0.0006805	1.2	0.007626	1.1	0.002269	11.2849	0.46113	276.167	0.00163478	3.33962	0.11781	94.6704	0.207844
3	12	7	0.00149592	22.4	0.00148	0	0.000193	0.9	0.002006	0.130238	7.45657e-10	2.27475e+07	0.676045	1.35612	0.0427987	42.97	0.770918
3	12	8	1.30914e-05	0.2	1.35e-05	0	0	0	0	n.a.	n.a.	n.a.	n.a.	n.a.	n.a.	n.a.	n.a.
3	12	9	1.55157e-05	0.2	1.6e-05	0	0	0	0	n.a.	n.a.	n.a.	n.a.	n.a.	n.a.	n.a.	n.a.
3	12	10	0.000103761	1.6	0.000107	0	0	0	0	n.a.	n.a.	n.a.	n.a.	n.a.	n.a.	n.a.	n.a.
3	13	1	1.26065e-05	0.2	1.3e-05	0	0	0	0	n.a.	n.a.	n.a.	n.a.	n.a.	n.a.	n.a.	n.a.
3	13	2	2.9092e-06	0	3e-06	0	0	0	0	n.a.	n.a.	n.a.	n.a.	n.a.	n.a.	n.a.	n.a.
3	13	4	0.000245827	3.8	0.0002535	0	0	0	0	n.a.	n.a.	n.a.	n.a.	n.a.	n.a.	n.a.	n.a.
3	13	5	5.81839e-06	0.1	6e-06	0	0	0	0	n.a.	n.a.	n.a.	n.a.	n.a.	n.a.	n.a.	n.a.
3	13	6	3.53952e-05	0.6	3.65e-05	0	0	0	0	n.a.	n.a.	n.a.	n.a.	n.a.	n.a.	n.a.	n.a.
3	13	7	0.000399045	6.2	0.0004115	0	0	0	0	n.a.	n.a.	n.a.	n.a.	n.a.	n.a.	n.a.	n.a.
3	14	1	0.000201219	3.1	0.0002075	0	0	0	0	n.a.	n.a.	n.a.	n.a.	n.a.	n.a.	n.a.	n.a.
3	14	2	0.000408083	4.5	0.0002965	0.4	0.002825	1.9	0.003983	9.55198	0.0526221	1733.88	0.0800583	13.4831	0.769675	236.196	9.42102e-05
3	14	3	1.55157e-05	0.2	1.6e-05	0.3	0.002238	0	0	140.186	0.0231603	848533	9.03302e-06	n.a.	n.a.	n.a.	n.a.
3	14	4	0.000901366	14.1	0.0009295	0	0	0	0	n.a.	n.a.	n.a.	n.a.	n.a.	n.a.	n.a.	n.a.
3	14	5	1.35042e-05	0.1	4e-06	0	0	0.2	0.000318	n.a.	n.a.	n.a.	n.a.	79.525	1.04166e-05	6.07129e+08	0.0675373
3	14	6	0.00148268	23	0.001523	0	0	0.1	0.000191	n.a.	n.a.	n.a.	n.a.	0.125243	2.13046e-06	7362.69	0.45892
3	14	7	0.000560505	8.7	0.000578	0	0	0	0	n.a.	n.a.	n.a.	n.a.	n.a.	n.a.	n.a.	n.a.
3	14	8	8.63061e-05	1.3	8.9e-05	0	0	0	0	n.a.	n.a.	n.a.	n.a.	n.a.	n.a.	n.a.	n.a.
3	14	10	2.42433e-06	0	2.5e-06	0	0	0	0	n.a.	n.a.	n.a.	n.a.	n.a.	n.a.	n.a.	n.a.
3	15	1	0.00130218	19.7	0.0013025	0.2	0.00117	0.6	0.001292	0.898153	0.00038988	2069.05	0.96357	0.991928	0.0137145	71.7431	0.99503
3	15	2	0.000545637	5.9	0.0003885	0	6.4e-05	2.6	0.00558	0.164683	7.98025e-16	3.39844e+13	0.837187	14.4379	1.25218	166.472	1.9731e-06
3	15	3	0.000878363	12.9	0.0008515	0	0	0.8	0.001739	n.a.	n.a.	n.a.	n.a.	2.04409	0.0481146	86.841	0.52156
3	15	4	0.00285856	43.4	0.0028685	0	0	1.2	0.00254	n.a.	n.a.	n.a.	n.a.	0.885189	0.0419063	18.6979	0.895271
3	15	5	0.000347948	5.4	0.0003555	0	0	0.1	0.000106	n.a.	n.a.	n.a.	n.a.	0.298097	1.1362e-07	782100	0.774717
3	15	6	0.0022319	32.8	0.002168	2.7	0.017499	2	0.004279	8.19744	1.01394	66.2739	7.62599e-05	1.97789	0.181123	21.599	0.338543
3	15	7	0.000212033	3.2	0.000214	0	0	0.1	0.000149	n.a.	n.a.	n.a.	n.a.	0.696216	2.48528e-06	195035	0.923909
3	15	8	3.05466e-05	0.5	3.15e-05	0	0	0	0	n.a.	n.a.	n.a.	n.a.	n.a.	n.a.	n.a.	n.a.
3	15	9	0.000249706	3.9	0.0002575	0	0	0	0	n.a.	n.a.	n.a.	n.a.	n.a.	n.a.	n.a.	n.a.
3	16	1	0.00125521	19	0.001254	0	1e-06	0.6	0.001294	0.000796449	3.05107e-118	2.07905e+111	0.658334	1.03194	0.014278	74.5831	0.980717
3	16	2	0.000276124	3.4	0.000226	0.1	0.000517	0.9	0.001882	2.28828	1.84996e-05	283045	0.811111	8.34125	0.165193	421.183	0.0329754
3	16	3	1.70216e-05	0.1	9.5e-06	0.1	0.00083	0.1	0.000258	87.4402	0.000291321	2.62452e+07	0.0158942	27.1646	7.36396e-05	1.00207e+07	0.197528
3	16	4	0.000544328	8.2	0.0005395	0	0	0.3	0.000699	n.a.	n.a.	n.a.	n.a.	1.29585	0.00374909	447.903	0.883684
3	16	5	0.000214462	3.3	0.0002205	0	0	0	2.1e-05	n.a.	n.a.	n.a.	n.a.	0.0952191	4.01215e-16	2.2598e+13	0.770683
3	16	6	0.000945139	13.7	0.0009085	2	0.012692	1	0.002119	14.137	1.14259	174.915	4.93983e-06	2.33525	0.0770522	70.7751	0.399346
3	16	7	6.73964e-05	1.1	6.95e-05	0	0	0	0	n.a.	n.a.	n.a.	n.a.	n.a.	n.a.	n.a.	n.a.
3	16	8	0.0002531	3.9	0.000261	0	0	0	0	n.a.	n.a.	n.a.	n.a.	n.a.	n.a.	n.a.	n.a.
3	16	9	1.4546e-06	0	1.5e-06	0	0	0	0	n.a.	n.a.	n.a.	n.a.	n.a.	n.a.	n.a.	n.a.
3	16	10	1.06671e-05	0.2	1.1e-05	0	0	0	0	n.a.	n.a.	n.a.	n.a.	n.a.	n.a.	n.a.	n.a.
3	17	1	7.6124e-05	1.2	7.85e-05	0	0	0	0	n.a.	n.a.	n.a.	n.a.	n.a.	n.a.	n.a.	n.a.
3	17	2	0.00027507	4.3	0.000283	0	0	0	2.1e-05	n.a.	n.a.	n.a.	n.a.	0.0741855	3.15993e-16	1.74165e+13	0.735352
3	17	3	0.000115883	1.8	0.0001195	0	0	0	0	n.a.	n.a.	n.a.	n.a.	n.a.	n.a.	n.a.	n.a.
3	17	4	0.000134793	2.1	0.000139	0	0.000139	0	0	1	1.75687e-10	5.69194e+09	1	n.a.	n.a.	n.a.	n.a.
3	17	5	3.87893e-06	0.1	4e-06	0	0	0	0	n.a.	n.a.	n.a.	n.a.	n.a.	n.a.	n.a.	n.a.
3	17	6	0.000291889	4.6	0.000301	0.1	0.000512	0	0	1.70136	1.34523e-05	215175	0.880284	n.a.	n.a.	n.a.	n.a.
3	17	7	0.00137217	21.4	0.001415	1	0.006216	0	0	4.41416	0.143428	135.85	0.118688	n.a.	n.a.	n.a.	n.a.
3	17	8	3.39406e-06	0.1	3.5e-06	0	0	0	0	n.a.	n.a.	n.a.	n.a.	n.a.	n.a.	n.a.	n.a.
3	18	1	0.000315163	4.9	0.000325	0	0	0	0	n.a.	n.a.	n.a.	n.a.	n.a.	n.a.	n.a.	n.a.
3	18	2	0.000346745	3.1	0.0002045	0.4	0.002246	2.3	0.004904	11.0054	0.0310208	3904.41	0.0910123	24.0937	1.37423	422.423	6.65249e-08
3	18	3	0.00109192	17	0.001126	0	0	0	0	n.a.	n.a.	n.a.	n.a.	n.a.	n.a.	n.a.	n.a.
3	18	4	0.000861122	13.4	0.000888	0	0	0	0	n.a.	n.a.	n.a.	n.a.	n.a.	n.a.	n.a.	n.a.
3	18	5	0.000559391	8	0.0005305	0	0	0.7	0.001485	n.a.	n.a.	n.a.	n.a.	2.80192	0.0463729	169.296	0.387781
3	18	6	0.0010521	15.6	0.001032	0	0	0.8	0.001696	n.a.	n.a.	n.a.	n.a.	1.6445	0.0377567	71.6268	0.661246
3	18	7	2.42433e-05	0.4	2.5e-05	0	0	0	0	n.a.	n.a.	n.a.	n.a.	n.a.	n.a.	n.a.	n.a.
3	18	8	9.21245e-06	0.1	9.5e-06	0	0	0	0	n.a.	n.a.	n.a.	n.a.	n.a.	n.a.	n.a.	n.a.
3	18	9	0.00131835	20.6	0.0013595	0	0	0	0	n.a.	n.a.	n.a.	n.a.	n.a.	n.a.	n.a.	n.a.
3	21	1	3.62603e-05	0.4	2.55e-05	0	0	0.2	0.000381	n.a.	n.a.	n.a.	n.a.	14.9465	0.0012396	180218	0.206563
3	21	2	5.48198e-06	0	3e-06	0	0	0	8.5e-05	n.a.	n.a.	n.a.	n.a.	28.3357	4.55301e-09	1.76347e+11	0.453689
3	21	3	1.35762e-05	0.2	1.4e-05	0	0	0	0	n.a.	n.a.	n.a.	n.a.	n.a.	n.a.	n.a.	n.a.
3	21	4	0.000149824	2.3	0.0001545	0	0	0	0	n.a.	n.a.	n.a.	n.a.	n.a.	n.a.	n.a.	n.a.
3	21	5	0.000202825	3.2	0.0002085	0	0	0	2.1e-05	n.a.	n.a.	n.a.	n.a.	0.100701	4.23116e-16	2.39665e+13	0.778176
3	21	6	0.000326315	5.1	0.0003365	0	0	0	0	n.a.	n.a.	n.a.	n.a.	n.a.	n.a.	n.a.	n.a.
3	21	7	0.000233705	3.6	0.000241	0	0	0	0	n.a.	n.a.	n.a.	n.a.	n.a.	n.a.	n.a.	n.a.
3	21	8	3.87893e-06	0.1	4e-06	0	0	0	0	n.a.	n.a.	n.a.	n.a.	n.a.	n.a.	n.a.	n.a.
3	21	9	4.36379e-06	0.1	4.5e-06	0	0	0	0	n.a.	n.a.	n.a.	n.a.	n.a.	n.a.	n.a.	n.a.
3	22	1	0.00143472	22.4	0.0014795	0	0	0	0	n.a.	n.a.	n.a.	n.a.	n.a.	n.a.	n.a.	n.a.
3	22	2	0.000366559	5.7	0.000378	0	0	0	0	n.a.	n.a.	n.a.	n.a.	n.a.	n.a.	n.a.	n.a.
3	22	3	4.29e-05	0.5	3.5e-05	0	0	0.1	0.000296	n.a.	n.a.	n.a.	n.a.	8.45935	0.00042508	168346	0.393911
3	22	4	6.74511e-05	0.2	1.2e-05	0	0	0.9	0.001844	n.a.	n.a.	n.a.	n.a.	153.949	0.0315424	751376	1.81987e-06
3	22	5	0.000226432	3.5	0.0002335	0	0	0	0	n.a.	n.a.	n.a.	n.a.	n.a.	n.a.	n.a.	n.a.
3	22	6	0.00101143	15.8	0.001043	0	0	0	0	n.a.	n.a.	n.a.	n.a.	n.a.	n.a.	n.a.	n.a.
3	22	7	0.000122671	1.9	0.0001265	0	0	0	0	n.a.	n.a.	n.a.	n.a.	n.a.	n.a.	n.a.	n.a.
3	22	8	2.42433e-06	0	2.5e-06	0	0	0	0	n.a.	n.a.	n.a.	n.a.	n.a.	n.a.	n.a.	n.a.
3	27	1	0.000780698	10.6	0.000703	0	0	1.5	0.00327	n.a.	n.a.	n.a.	n.a.	4.66347	0.272857	79.7046	0.0492635
3	27	2	0.00152278	23.7	0.001569	0	0	0	4.2e-05	n.a.	n.a.	n.a.	n.a.	0.0267278	1.87406e-12	3.81191e+08	0.402135
3	27	3	0.000433341	5.9	0.0003875	0	0	0.9	0.001902	n.a.	n.a.	n.a.	n.a.	4.91584	0.117638	205.422	0.119507
3	27	4	0.00168506	24.6	0.00163	0	0	1.6	0.003449	n.a.	n.a.	n.a.	n.a.	2.11981	0.147208	30.5255	0.342707
3	27	5	0.00148427	22.4	0.001483	0	0	0.7	0.001525	n.a.	n.a.	n.a.	n.a.	1.02836	0.0199356	53.0475	0.981379
3	27	6	0.000208307	3.2	0.0002115	0	0	0.1	0.000106	n.a.	n.a.	n.a.	n.a.	0.501129	1.8236e-07	1.37711e+06	0.875716
3	27	7	2.07498e-05	0.2	1.4e-05	0	0	0.1	0.000237	n.a.	n.a.	n.a.	n.a.	16.9323	8.83111e-05	3.24653e+06	0.29493
3	27	8	0.000351528	5.5	0.0003625	0	0	0	0	n.a.	n.a.	n.a.	n.a.	n.a.	n.a.	n.a.	n.a.
3	27	10	9.01851e-05	1.4	9.3e-05	0	0	0	0	n.a.	n.a.	n.a.	n.a.	n.a.	n.a.	n.a.	n.a.
3	35	0	5.81839e-06	0.1	6e-06	0	0	0	0	n.a.	n.a.	n.a.	n.a.	n.a.	n.a.	n.a.	n.a.
3	35	2	0.00214498	31	0.00205	0	0	2.4	0.005188	n.a.	n.a.	n.a.	n.a.	2.53871	0.284212	22.677	0.146746
3	35	3	0.00197098	30.7	0.0020325	0	0	0	0	n.a.	n.a.	n.a.	n.a.	n.a.	n.a.	n.a.	n.a.
3	35	4	0.00538732	79.7	0.005271	0	0	4.3	0.009114	n.a.	n.a.	n.a.	n.a.	1.73579	0.338038	8.9131	0.261356
3	35	5	0.00155171	23.3	0.001538	0.4	0.002445	0.9	0.001991	1.59117	0.00734619	344.645	0.774308	1.29513	0.0404747	41.442	0.80551
3	35	6	0.00288798	45	0.0029735	0	6.4e-05	0.1	0.000148	0.0214608	1.06555e-16	4.32234e+12	0.504563	0.0496323	1.92424e-07	12801.8	0.259963
3	35	7	0.00176103	27.5	0.001816	0	0	0	0	n.a.	n.a.	n.a.	n.a.	n.a.	n.a.	n.a.	n.a.
3	35	8	0.000479048	7.5	0.000494	0	0	0	0	n.a.	n.a.	n.a.	n.a.	n.a.	n.a.	n.a.	n.a.
3	35	9	0.00050814	7.9	0.000524	0	0	0	0	n.a.	n.a.	n.a.	n.a.	n.a.	n.a.	n.a.	n.a.
3	35	10	8.38818e-05	1.3	8.65e-05	0	0	0	0	n.a.	n.a.	n.a.	n.a.	n.a.	n.a.	n.a.	n.a.
3	37	1	0.000327285	5.1	0.0003375	0	0	0	0	n.a.	n.a.	n.a.	n.a.	n.a.	n.a.	n.a.	n.a.
3	37	2	7.27299e-06	0.1	7.5e-06	0	0.000127	0	0	16.9354	1.67609e-10	1.71116e+12	0.615068	n.a.	n.a.	n.a.	n.a.
3	37	3	7.85483e-05	1.2	8.1e-05	0	0	0	0	n.a.	n.a.	n.a.	n.a.	n.a.	n.a.	n.a.	n.a.
3	37	4	0.0010604	16.5	0.0010935	0.9	0.006089	0	0	5.59635	0.172068	182.015	0.0663706	n.a.	n.a.	n.a.	n.a.
3	37	5	8.48062e-05	0.3	2.2e-05	0	0	1	0.002097	n.a.	n.a.	n.a.	n.a.	95.5164	0.130439	69943.5	1.4298e-06
3	37	6	0.000277494	4.3	0.0002855	0	0	0	2.1e-05	n.a.	n.a.	n.a.	n.a.	0.0735357	3.1333e-16	1.72581e+13	0.734047
3	37	7	3.92741e-05	0.6	4.05e-05	0	0	0	0	n.a.	n.a.	n.a.	n.a.	n.a.	n.a.	n.a.	n.a.
3	37	8	6.44872e-05	1	6.65e-05	0	0	0	0	n.a.	n.a.	n.a.	n.a.	n.a.	n.a.	n.a.	n.a.
3	37	9	9.69732e-07	0	1e-06	0	0	0	0	n.a.	n.a.	n.a.	n.a.	n.a.	n.a.	n.a.	n.a.
3	37	10	0.00099543	15.5	0.0010265	0	0	0	0	n.a.	n.a.	n.a.	n.a.	n.a.	n.a.	n.a.	n.a.
3	40	1	0.000531413	8.3	0.000548	1	0.006094	0	0	11.1825	0.313897	398.374	0.00505514	n.a.	n.a.	n.a.	n.a.
3	40	2	0.00115883	18.1	0.001195	0	0	0	0	n.a.	n.a.	n.a.	n.a.	n.a.	n.a.	n.a.	n.a.
3	40	3	0.00063268	9.7	0.0006445	0	0	0.1	0.000254	n.a.	n.a.	n.a.	n.a.	0.39395	2.76908e-05	5604.62	0.739702
3	40	4	0.00211124	31.9	0.002111	1.4	0.008771	1	0.002119	4.18282	0.233631	74.8872	0.0759288	1.0038	0.0353962	28.4666	0.997025
3	40	5	0.000478563	7.5	0.0004935	0.6	0.003965	0	0	8.06245	0.102828	632.156	0.0606393	n.a.	n.a.	n.a.	n.a.
3	40	6	0.00345245	53.3	0.0035265	0.4	0.002375	0.5	0.00108	0.672695	0.00294506	153.653	0.808953	0.305503	0.00297036	31.4211	0.372212
3	40	7	0.000120164	1.6	0.000105	0	0	0.3	0.000606	n.a.	n.a.	n.a.	n.a.	5.77432	0.00721078	4624.02	0.328148
3	40	8	3.78195e-05	0.6	3.9e-05	0	0	0	0	n.a.	n.a.	n.a.	n.a.	n.a.	n.a.	n.a.	n.a.
3	40	9	5.33353e-06	0.1	5.5e-06	0	0	0	0	n.a.	n.a.	n.a.	n.a.	n.a.	n.a.	n.a.	n.a.
3	40	10	4.84866e-05	0.8	5e-05	0	0	0	0	n.a.	n.a.	n.a.	n.a.	n.a.	n.a.	n.a.	n.a.
3	41	2	4.84866e-07	0	5e-07	0	0	0	0	n.a.	n.a.	n.a.	n.a.	n.a.	n.a.	n.a.	n.a.
3	41	4	7.75786e-06	0.1	8e-06	0	0	0	0	n.a.	n.a.	n.a.	n.a.	n.a.	n.a.	n.a.	n.a.
3	41	6	1.40611e-05	0.2	1.45e-05	0	0	0	0	n.a.	n.a.	n.a.	n.a.	n.a.	n.a.	n.a.	n.a.
3	41	7	7.41845e-05	1.2	7.65e-05	0	0	0	0	n.a.	n.a.	n.a.	n.a.	n.a.	n.a.	n.a.	n.a.
3	47	1	3.68498e-05	0.6	3.8e-05	0	0	0	0	n.a.	n.a.	n.a.	n.a.	n.a.	n.a.	n.a.	n.a.
3	47	2	1.4546e-06	0	1.5e-06	0	0	0	0	n.a.	n.a.	n.a.	n.a.	n.a.	n.a.	n.a.	n.a.
3	47	3	4.84866e-05	0.8	5e-05	0	0	0	0	n.a.	n.a.	n.a.	n.a.	n.a.	n.a.	n.a.	n.a.
3	47	4	0.000132853	2.1	0.000137	0	0	0	0	n.a.	n.a.	n.a.	n.a.	n.a.	n.a.	n.a.	n.a.
3	47	5	1.01822e-05	0.2	1.05e-05	0	0	0	0	n.a.	n.a.	n.a.	n.a.	n.a.	n.a.	n.a.	n.a.
3	47	6	0.000398075	6.2	0.0004105	0	0	0	0	n.a.	n.a.	n.a.	n.a.	n.a.	n.a.	n.a.	n.a.
3	47	7	0.00123835	19.3	0.001277	0	0	0	0	n.a.	n.a.	n.a.	n.a.	n.a.	n.a.	n.a.	n.a.
3	53	6	2.81222e-05	0.4	2.9e-05	0	0	0	0	n.a.	n.a.	n.a.	n.a.	n.a.	n.a.	n.a.	n.a.
3	67	6	4.16985e-05	0.7	4.3e-05	0	0	0	0	n.a.	n.a.	n.a.	n.a.	n.a.	n.a.	n.a.	n.a.
3	70	4	0.000140126	2.2	0.0001445	0	0	0	0	n.a.	n.a.	n.a.	n.a.	n.a.	n.a.	n.a.	n.a.
3	70	5	3.68498e-05	0.6	3.8e-05	0	0	0	0	n.a.	n.a.	n.a.	n.a.	n.a.	n.a.	n.a.	n.a.
3	70	6	0.000188613	2.9	0.0001945	0	0	0	0	n.a.	n.a.	n.a.	n.a.	n.a.	n.a.	n.a.	n.a.
3	70	7	3.05466e-05	0.5	3.15e-05	0	0	0	0	n.a.	n.a.	n.a.	n.a.	n.a.	n.a.	n.a.	n.a.
9	5	1	0.000690012	10.2	0.0006745	1	0.00609	0.6	0.001187	9.07811	0.263481	312.782	0.0127063	1.76073	0.0192136	161.352	0.676274
9	5	2	0.00102388	15.9	0.0010545	0.3	0.00193	0	4.3e-05	1.83186	0.00428049	783.952	0.738543	0.0407364	3.7357e-12	4.44214e+08	0.498632
9	5	3	5.81839e-06	0.1	6e-06	0	6.4e-05	0	0	10.6673	9.10415e-15	1.24988e+16	0.778938	n.a.	n.a.	n.a.	n.a.
9	5	4	0.000565354	8.8	0.000583	0.5	0.003107	0	0	5.34282	0.041333	690.628	0.203539	n.a.	n.a.	n.a.	n.a.
9	5	5	0.000440494	6.4	0.0004225	0	0	0.5	0.001017	n.a.	n.a.	n.a.	n.a.	2.40853	0.0174587	332.272	0.544421
9	5	6	0.00185251	28.3	0.001874	0.5	0.003137	0.5	0.001164	1.67608	0.0144775	194.042	0.717623	0.62069	0.00700083	55.03	0.723904
9	5	7	0.000231766	3.6	0.000239	0.1	0.000705	0	0	2.95117	0.000124235	70103.9	0.710689	n.a.	n.a.	n.a.	n.a.
9	5	8	4.65471e-05	0.7	4.8e-05	0	0	0	0	n.a.	n.a.	n.a.	n.a.	n.a.	n.a.	n.a.	n.a.
9	5	9	0.000827666	12.9	0.0008535	0	0	0	0	n.a.	n.a.	n.a.	n.a.	n.a.	n.a.	n.a.	n.a.
9	5	10	0.000153218	2.4	0.000158	0	0	0	0	n.a.	n.a.	n.a.	n.a.	n.a.	n.a.	n.a.	n.a.
9	7	1	0.00184298	28.7	0.0019005	0	0.000191	0	0	0.100328	5.21758e-10	1.92919e+07	0.624145	n.a.	n.a.	n.a.	n.a.
9	7	2	0.00793189	117	0.0077345	1.8	0.011647	6.7	0.014256	1.51181	0.127312	17.9526	0.579895	1.85536	0.498787	6.9015	0.115755
9	7	3	0.000576503	9	0.0005925	0	0	0	6.4e-05	n.a.	n.a.	n.a.	n.a.	0.10796	6.26511e-10	1.86035e+07	0.637606
9	7	4	0.0016723	25.3	0.0016715	1.2	0.007842	0.8	0.001698	4.72077	0.221847	100.455	0.0653799	1.01588	0.0242143	42.62	0.988929
9	7	5	0.000999309	15.6	0.0010305	0	0	0	0	n.a.	n.a.	n.a.	n.a.	n.a.	n.a.	n.a.	n.a.
9	7	6	0.00188322	29.4	0.001942	0	0	0	0	n.a.	n.a.	n.a.	n.a.	n.a.	n.a.	n.a.	n.a.
9	7	7	0.000212371	3.3	0.000219	0	0	0	0	n.a.	n.a.	n.a.	n.a.	n.a.	n.a.	n.a.	n.a.
9	7	8	0.000756828	10.8	0.000713	1	0.006283	1	0.002161	8.86146	0.272557	288.106	0.0125803	3.03525	0.100066	92.0673	0.259954
9	7	9	0.000169249	0.7	4.4e-05	0	0	2	0.004182	n.a.	n.a.	n.a.	n.a.	95.4404	0.897059	10154.2	1.00691e-11
9	7	10	1.40611e-05	0.2	1.45e-05	0	0	0	0	n.a.	n.a.	n.a.	n.a.	n.a.	n.a.	n.a.	n.a.
9	8	1	0.000151874	2.2	0.0001475	0	0	0.1	0.000292	n.a.	n.a.	n.a.	n.a.	1.97995	0.000213598	18353.1	0.801911
9	8	2	0.000200735	3.1	0.000207	0	0	0	0	n.a.	n.a.	n.a.	n.a.	n.a.	n.a.	n.a.	n.a.
9	8	3	0.00274446	40.1	0.0026485	0.5	0.003336	2.7	0.005819	1.26045	0.0126887	125.208	0.868157	2.2041	0.281416	17.2629	0.194783
9	8	4	5.38201e-05	0.8	5.55e-05	0	0	0	0	n.a.	n.a.	n.a.	n.a.	n.a.	n.a.	n.a.	n.a.
9	8	5	1.4546e-06	0	1.5e-06	0	0	0	0	n.a.	n.a.	n.a.	n.a.	n.a.	n.a.	n.a.	n.a.
9	8	6	0.000835424	13	0.0008615	0	0	0	0	n.a.	n.a.	n.a.	n.a.	n.a.	n.a.	n.a.	n.a.
9	8	7	5.86688e-05	0.9	6.05e-05	0	0	0	0	n.a.	n.a.	n.a.	n.a.	n.a.	n.a.	n.a.	n.a.
9	8	8	0.000121216	1.9	0.000125	0	0	0	0	n.a.	n.a.	n.a.	n.a.	n.a.	n.a.	n.a.	n.a.
9	12	1	0.000648231	10	0.0006645	0	0	0.1	0.000127	n.a.	n.a.	n.a.	n.a.	0.191018	2.66982e-07	136668	0.651409
9	12	2	0.00129322	20.1	0.00133	0.7	0.004376	0.1	0.000115	3.30029	0.0570242	191.005	0.304595	0.0863611	6.22129e-08	119883	0.469497
9	12	3	0.000389978	6	0.0003975	0	0	0.1	0.000149	n.a.	n.a.	n.a.	n.a.	0.37475	1.42291e-06	98697.2	0.787722
9	12	4	0.00228226	35.6	0.0023535	0.4	0.00275	0	0	1.16894	0.00741021	184.396	0.919081	n.a.	n.a.	n.a.	n.a.
9	12	5	0.00115465	18	0.00119	0	0	0	2.2e-05	n.a.	n.a.	n.a.	n.a.	0.0184658	1.73105e-16	1.96982e+12	0.461846
9	12	6	0.00254921	39.7	0.0026235	0.4	0.002292	0.1	0.000169	0.873352	0.00344971	221.104	0.935776	0.0642596	5.52828e-07	7469.42	0.297697
9	12	7	0.00569145	87.2	0.0057665	1	0.006217	1.6	0.003287	1.07861	0.0370822	31.3736	0.941088	0.568598	0.0393919	8.20737	0.480709
9	12	8	0.000278313	4.3	0.000287	0	0	0	0	n.a.	n.a.	n.a.	n.a.	n.a.	n.a.	n.a.	n.a.
9	12	9	0.000229826	3.6	0.000237	0	0	0	0	n.a.	n.a.	n.a.	n.a.	n.a.	n.a.	n.a.	n.a.
9	12	10	9.69732e-06	0.2	1e-05	0	0	0	0	n.a.	n.a.	n.a.	n.a.	n.a.	n.a.	n.a.	n.a.
9	13	1	6.10931e-05	1	6.3e-05	0	0	0	0	n.a.	n.a.	n.a.	n.a.	n.a.	n.a.	n.a.	n.a.
9	13	2	4.07287e-05	0.6	4.2e-05	0	0	0	0	n.a.	n.a.	n.a.	n.a.	n.a.	n.a.	n.a.	n.a.
9	13	4	0.000155642	2.4	0.0001605	0	0	0	0	n.a.	n.a.	n.a.	n.a.	n.a.	n.a.	n.a.	n.a.
9	13	5	1.27126e-06	0	0	0	0	0	4.2e-05	n.a.	n.a.	n.a.	n.a.	n.a.	n.a.	n.a.	n.a.
9	13	6	2.66676e-05	0.4	2.75e-05	0	0	0	0	n.a.	n.a.	n.a.	n.a.	n.a.	n.a.	n.a.	n.a.
9	13	7	0.00131205	20.5	0.001353	0	0	0	0	n.a.	n.a.	n.a.	n.a.	n.a.	n.a.	n.a.	n.a.
9	13	8	1.93946e-06	0	2e-06	0	0	0	0	n.a.	n.a.	n.a.	n.a.	n.a.	n.a.	n.a.	n.a.
9	14	1	0.000532019	6.7	0.0004435	0	0	1.6	0.003368	n.a.	n.a.	n.a.	n.a.	7.61642	0.416254	139.362	0.00666134
9	14	2	0.00033001	5.1	0.000339	0	0	0	4.2e-05	n.a.	n.a.	n.a.	n.a.	0.123857	8.38252e-12	1.83007e+09	0.726464
9	14	4	3.10314e-05	0.5	3.2e-05	0	0	0	0	n.a.	n.a.	n.a.	n.a.	n.a.	n.a.	n.a.	n.a.
9	14	5	7.75786e-06	0.1	8e-06	0	0	0	0	n.a.	n.a.	n.a.	n.a.	n.a.	n.a.	n.a.	n.a.
9	14	6	8.33969e-05	1.3	8.6e-05	0	0	0	0	n.a.	n.a.	n.a.	n.a.	n.a.	n.a.	n.a.	n.a.
9	14	7	0.000361225	5.6	0.0003725	0	0	0	0	n.a.	n.a.	n.a.	n.a.	n.a.	n.a.	n.a.	n.a.
9	14	8	1.93946e-06	0	2e-06	0	0	0	0	n.a.	n.a.	n.a.	n.a.	n.a.	n.a.	n.a.	n.a.
9	14	9	1.26065e-05	0.2	1.3e-05	0	0	0	0	n.a.	n.a.	n.a.	n.a.	n.a.	n.a.	n.a.	n.a.
9	15	1	0.00152998	20.9	0.001382	0	0	3	0.006271	n.a.	n.a.	n.a.	n.a.	4.55995	0.587387	35.3994	0.00744788
9	15	2	0.000710814	11.1	0.000733	0	0	0	0	n.a.	n.a.	n.a.	n.a.	n.a.	n.a.	n.a.	n.a.
9	15	3	0.000331706	5.1	0.0003395	0	0	0	8.2e-05	n.a.	n.a.	n.a.	n.a.	0.241469	1.23394e-08	4.72531e+06	0.762248
9	15	4	0.00522252	81.4	0.0053815	0.1	0.00064	0.1	0.000129	0.118362	3.51786e-06	3982.39	0.418544	0.0238451	3.83216e-08	14837.3	0.118985
9	15	5	0.00230496	35.1	0.002324	0.2	0.001407	0.8	0.001695	0.604866	0.000524445	697.618	0.812565	0.728886	0.0175994	30.1871	0.779003
9	15	6	0.00401831	61.2	0.0040485	0	0	1.4	0.003051	n.a.	n.a.	n.a.	n.a.	0.752858	0.0467823	12.1156	0.735864
9	15	7	0.000376372	5.8	0.0003835	0	0	0.1	0.000148	n.a.	n.a.	n.a.	n.a.	0.385828	1.40159e-06	106210	0.795054
9	15	8	6.1578e-05	1	6.35e-05	0	0	0	0	n.a.	n.a.	n.a.	n.a.	n.a.	n.a.	n.a.	n.a.
9	15	9	0.0013615	21.2	0.001404	0	0	0	0	n.a.	n.a.	n.a.	n.a.	n.a.	n.a.	n.a.	n.a.
9	15	10	3.34558e-05	0.5	3.45e-05	0	0	0	0	n.a.	n.a.	n.a.	n.a.	n.a.	n.a.	n.a.	n.a.
9	16	1	0.00190713	29.7	0.001966	0	0	0	2.1e-05	n.a.	n.a.	n.a.	n.a.	0.0106608	4.69213e-17	2.4222e+12	0.340203
9	16	2	0.000425227	6.6	0.0004385	0	0	0	0	n.a.	n.a.	n.a.	n.a.	n.a.	n.a.	n.a.	n.a.
9	16	4	0.000165339	2.6	0.0001705	0	0	0	0	n.a.	n.a.	n.a.	n.a.	n.a.	n.a.	n.a.	n.a.
9	16	5	0.000475654	7.4	0.0004905	0	0	0	0	n.a.	n.a.	n.a.	n.a.	n.a.	n.a.	n.a.	n.a.
9	16	6	0.00135293	21.1	0.0013945	0	0.000127	0	2.1e-05	0.0909566	6.3186e-12	1.30933e+09	0.671543	0.0150385	6.60394e-17	3.42456e+12	0.424039
9	16	7	5.23655e-05	0.8	5.4e-05	0	0	0	0	n.a.	n.a.	n.a.	n.a.	n.a.	n.a.	n.a.	n.a.
9	16	8	0.00241657	37.7	0.002492	0	0	0	0	n.a.	n.a.	n.a.	n.a.	n.a.	n.a.	n.a.	n.a.
9	16	9	8.53364e-05	1.3	8.8e-05	0	0	0	0	n.a.	n.a.	n.a.	n.a.	n.a.	n.a.	n.a.	n.a.
9	16	10	0.000138672	2.2	0.000143	0	0	0	0	n.a.	n.a.	n.a.	n.a.	n.a.	n.a.	n.a.	n.a.
9	17	1	0.000245342	3.8	0.000253	0	0	0	0	n.a.	n.a.	n.a.	n.a.	n.a.	n.a.	n.a.	n.a.
9	17	2	0.000130914	2	0.000135	0	0	0	0	n.a.	n.a.	n.a.	n.a.	n.a.	n.a.	n.a.	n.a.
9	17	4	9.21245e-06	0.1	9.5e-06	0	0	0	0	n.a.	n.a.	n.a.	n.a.	n.a.	n.a.	n.a.	n.a.
9	17	5	7.80634e-05	1.2	8.05e-05	0	0	0	0	n.a.	n.a.	n.a.	n.a.	n.a.	n.a.	n.a.	n.a.
9	17	6	1.16368e-05	0.2	1.2e-05	0	0	0	0	n.a.	n.a.	n.a.	n.a.	n.a.	n.a.	n.a.	n.a.
9	17	7	0.00130623	20.4	0.001347	0.8	0.004959	0	0	3.69488	0.0809581	168.632	0.227298	n.a.	n.a.	n.a.	n.a.
9	17	8	1.93946e-06	0	2e-06	0	0	0	0	n.a.	n.a.	n.a.	n.a.	n.a.	n.a.	n.a.	n.a.
9	18	1	0.00036074	5.6	0.000372	0	0	0	0	n.a.	n.a.	n.a.	n.a.	n.a.	n.a.	n.a.	n.a.
9	18	2	0.000465471	7.3	0.00048	0	6.4e-05	0	0	0.133278	6.49293e-16	2.73574e+13	0.812618	n.a.	n.a.	n.a.	n.a.
9	18	3	0.000889212	13.8	0.000915	0.2	0.001472	0	6.3e-05	1.60964	0.00157654	1643.44	0.819484	0.0687938	3.47671e-10	1.36123e+07	0.54084
9	18	4	0.000737481	11.5	0.0007605	0	0	0	0	n.a.	n.a.	n.a.	n.a.	n.a.	n.a.	n.a.	n.a.
9	18	5	0.00152289	23.6	0.0015605	0	0	0.2	0.000318	n.a.	n.a.	n.a.	n.a.	0.203528	4.05207e-05	1022.28	0.495432
9	18	6	0.000251161	3.9	0.000259	0	0	0	0	n.a.	n.a.	n.a.	n.a.	n.a.	n.a.	n.a.	n.a.
9	18	7	1.21216e-05	0.2	1.25e-05	0	0	0	0	n.a.	n.a.	n.a.	n.a.	n.a.	n.a.	n.a.	n.a.
9	18	8	1.794e-05	0.3	1.85e-05	0	0	0	0	n.a.	n.a.	n.a.	n.a.	n.a.	n.a.	n.a.	n.a.
9	18	9	8.44261e-05	1.3	8.6e-05	0	0	0	3.4e-05	n.a.	n.a.	n.a.	n.a.	0.395328	1.76437e-12	8.85782e+10	0.903626
9	21	1	0.000136247	2.1	0.0001405	0	0	0	0	n.a.	n.a.	n.a.	n.a.	n.a.	n.a.	n.a.	n.a.
9	21	2	0.000777143	10	0.0006645	0	0	2.1	0.004386	n.a.	n.a.	n.a.	n.a.	6.62512	0.535059	82.0326	0.00427461
9	21	3	0.000138187	2.2	0.0001425	0	0	0	0	n.a.	n.a.	n.a.	n.a.	n.a.	n.a.	n.a.	n.a.
9	21	4	0.000522198	8.1	0.0005365	0	0	0	6.4e-05	n.a.	n.a.	n.a.	n.a.	0.119235	6.89648e-10	2.0615e+07	0.658141
9	21	5	0.000476798	6.6	0.0004335	1	0.006152	0.9	0.001864	14.2731	0.387602	525.596	0.00135199	4.30605	0.102361	181.144	0.160941
9	21	6	0.000141096	2.2	0.0001455	0	0	0	0	n.a.	n.a.	n.a.	n.a.	n.a.	n.a.	n.a.	n.a.
9	21	7	9.78062e-06	0.1	3.5e-06	0	0	0.1	0.000211	n.a.	n.a.	n.a.	n.a.	60.2982	1.23864e-06	2.93538e+09	0.155755
9	21	8	0.000160006	2.5	0.000165	0	0	0	0	n.a.	n.a.	n.a.	n.a.	n.a.	n.a.	n.a.	n.a.
9	21	9	4.46077e-05	0.7	4.6e-05	0	0	0	0	n.a.	n.a.	n.a.	n.a.	n.a.	n.a.	n.a.	n.a.
9	22	1	8.53364e-05	1.3	8.8e-05	0	0	0	0	n.a.	n.a.	n.a.	n.a.	n.a.	n.a.	n.a.	n.a.
9	22	2	0.00175336	27.2	0.0018015	0	0	0.1	0.000211	n.a.	n.a.	n.a.	n.a.	0.116938	3.39524e-06	4027.56	0.416019
9	22	3	6.35174e-05	1	6.55e-05	0	0	0	0	n.a.	n.a.	n.a.	n.a.	n.a.	n.a.	n.a.	n.a.
9	22	4	0.000970073	14.8	0.0009805	0	0	0.3	0.000636	n.a.	n.a.	n.a.	n.a.	0.648425	0.00150136	280.049	0.812849
9	22	5	0.000368498	5.7	0.00038	0	0	0	0	n.a.	n.a.	n.a.	n.a.	n.a.	n.a.	n.a.	n.a.
9	22	6	0.00278841	42.4	0.002806	0	0	1.1	0.002225	n.a.	n.a.	n.a.	n.a.	0.792482	0.0306035	20.5215	0.813648
9	22	7	0.000182794	2.9	0.0001885	0	0	0	0	n.a.	n.a.	n.a.	n.a.	n.a.	n.a.	n.a.	n.a.
9	22	8	6.04819e-05	0.1	5.5e-06	0	0	0.9	0.001822	n.a.	n.a.	n.a.	n.a.	331.876	0.00214402	5.13715e+07	5.81484e-07
9	27	1	0.000353952	5.5	0.000365	0	0.000319	0	0	0.873932	3.20302e-07	2.38449e+06	0.976112	n.a.	n.a.	n.a.	n.a.
9	27	2	0.000471775	7.4	0.0004865	0	0	0	0	n.a.	n.a.	n.a.	n.a.	n.a.	n.a.	n.a.	n.a.
9	27	3	4.12136e-05	0.6	4.25e-05	0	0	0	0	n.a.	n.a.	n.a.	n.a.	n.a.	n.a.	n.a.	n.a.
9	27	4	0.00113895	17.8	0.0011745	0	0	0	0	n.a.	n.a.	n.a.	n.a.	n.a.	n.a.	n.a.	n.a.
9	27	5	0.001387	20.6	0.0013635	0	0	1	0.00214	n.a.	n.a.	n.a.	n.a.	1.57071	0.054732	45.0767	0.655326
9	27	6	0.00024225	3.8	0.0002485	0	0	0	4.2e-05	n.a.	n.a.	n.a.	n.a.	0.168979	1.12501e-11	2.53811e+09	0.776501
9	27	7	5.81839e-06	0.1	6e-06	0	0	0	0	n.a.	n.a.	n.a.	n.a.	n.a.	n.a.	n.a.	n.a.
9	27	8	0.000569368	7.9	0.000521	0	0	1	0.002119	n.a.	n.a.	n.a.	n.a.	4.07369	0.123477	134.397	0.151806
9	27	9	1.21216e-05	0.2	1.25e-05	0	0	0	0	n.a.	n.a.	n.a.	n.a.	n.a.	n.a.	n.a.	n.a.
9	27	10	0.000141581	2.2	0.000146	0	0	0	0	n.a.	n.a.	n.a.	n.a.	n.a.	n.a.	n.a.	n.a.
9	35	1	0.00121795	18.9	0.001252	0	0	0.1	0.000127	n.a.	n.a.	n.a.	n.a.	0.101324	1.44301e-07	71146.4	0.490144
9	35	2	0.000679915	9.2	0.000606	0.4	0.002292	1.4	0.003048	3.78857	0.0137936	1040.58	0.401203	5.04202	0.262608	96.8059	0.0450378
9	35	3	0.000321132	5	0.0003305	0.1	0.000639	0	2.1e-05	1.93403	5.17447e-05	72287.1	0.833744	0.0635204	2.72056e-16	1.48309e+13	0.71171
9	35	4	0.000933763	12.6	0.000834	0	0	1.9	0.00413	n.a.	n.a.	n.a.	n.a.	4.96843	0.392993	62.8135	0.0209599
9	35	5	0.00291384	43.1	0.002852	0	0	2.3	0.004895	n.a.	n.a.	n.a.	n.a.	1.71986	0.185421	15.9525	0.417424
9	35	6	0.00183537	23.8	0.001577	2.3	0.0147	4.8	0.010113	9.44565	0.955965	93.33	7.9597e-05	6.46811	1.2333	33.9223	1.98416e-05
9	35	7	0.000332133	5.2	0.0003425	0	0	0	0	n.a.	n.a.	n.a.	n.a.	n.a.	n.a.	n.a.	n.a.
9	35	8	0.00039237	6	0.000398	0	0	0.1	0.000212	n.a.	n.a.	n.a.	n.a.	0.532564	1.48201e-05	19137.9	0.840752
9	35	9	2.23038e-05	0.3	2.3e-05	0	0	0	0	n.a.	n.a.	n.a.	n.a.	n.a.	n.a.	n.a.	n.a.
9	35	10	7.36996e-05	1.1	7.6e-05	0	0	0	0	n.a.	n.a.	n.a.	n.a.	n.a.	n.a.	n.a.	n.a.
9	37	1	0.00014449	2.3	0.000149	0	0.00032	0	0	2.14802	7.31966e-07	6.30355e+06	0.862591	n.a.	n.a.	n.a.	n.a.
9	37	2	2.32713e-05	0.3	2.2e-05	0	0	0	6.4e-05	n.a.	n.a.	n.a.	n.a.	2.90921	7.5183e-09	1.12572e+09	0.852234
9	37	4	6.78812e-06	0.1	7e-06	0	0	0	0	n.a.	n.a.	n.a.	n.a.	n.a.	n.a.	n.a.	n.a.
9	37	5	1.30775e-05	0	1.5e-06	0	6.4e-05	0.2	0.000384	42.6693	2.92678e-16	6.22074e+18	0.595336	256.098	2.20495e-08	2.97449e+12	0.0236409
9	37	6	2.14791e-05	0.2	1.65e-05	0	0	0.1	0.000181	n.a.	n.a.	n.a.	n.a.	10.9715	2.37212e-05	5.07452e+06	0.447625
9	37	7	1.16368e-05	0.2	1.2e-05	0	6.4e-05	0	0	5.33361	1.08736e-14	2.61619e+15	0.855162	n.a.	n.a.	n.a.	n.a.
9	37	8	0	0	0	0.1	0.000322	0	0	n.a.	n.a.	n.a.	n.a.	n.a.	n.a.	n.a.	n.a.
9	37	10	5.39899e-05	0.3	1.9e-05	0	0	0.6	0.001175	n.a.	n.a.	n.a.	n.a.	61.9137	0.0320829	119481	0.000762749
9	40	0	1.4546e-06	0	1.5e-06	0	0	0	0	n.a.	n.a.	n.a.	n.a.	n.a.	n.a.	n.a.	n.a.
9	40	1	0.00212323	33.1	0.0021895	0	0	0	0	n.a.	n.a.	n.a.	n.a.	n.a.	n.a.	n.a.	n.a.
9	40	2	0.000604628	9.4	0.0006235	0	0	0	0	n.a.	n.a.	n.a.	n.a.	n.a.	n.a.	n.a.	n.a.
9	40	3	0.000305918	4.7	0.0003135	0	0	0	6.3e-05	n.a.	n.a.	n.a.	n.a.	0.200907	9.76256e-10	4.13452e+07	0.759257
9	40	4	0.00174808	26.7	0.001763	1.6	0.01032	0.6	0.00127	5.90427	0.4033	86.4379	0.013355	0.720007	0.00976648	53.0806	0.800663
9	40	5	0.000819843	12.3	0.000815	0.8	0.005003	0.5	0.000975	6.16449	0.131184	289.676	0.0754635	1.19651	0.00853756	167.687	0.9048
9	40	6	0.00198521	28.8	0.001907	0	0	2.1	0.004491	n.a.	n.a.	n.a.	n.a.	2.36112	0.225914	24.677	0.214241
9	40	7	0.000280886	4.3	0.000287	0	7.6e-05	0	8.5e-05	0.264752	1.9054e-14	3.67869e+12	0.876528	0.296107	2.01207e-08	4.35768e+06	0.796487
9	40	8	1.60006e-05	0.2	1.65e-05	0	0	0	0	n.a.	n.a.	n.a.	n.a.	n.a.	n.a.	n.a.	n.a.
9	40	9	6.30326e-06	0.1	6.5e-06	0	0	0	0	n.a.	n.a.	n.a.	n.a.	n.a.	n.a.	n.a.	n.a.
9	41	1	6.1578e-05	1	6.35e-05	0	0	0	0	n.a.	n.a.	n.a.	n.a.	n.a.	n.a.	n.a.	n.a.
9	41	2	3.39406e-06	0.1	3.5e-06	0	0	0	0	n.a.	n.a.	n.a.	n.a.	n.a.	n.a.	n.a.	n.a.
9	41	3	6.4138e-05	0	0	0	0	1	0.002119	n.a.	n.a.	n.a.	n.a.	n.a.	n.a.	n.a.	n.a.
9	41	4	0.000454869	6.8	0.0004465	0	0	0.3	0.000723	n.a.	n.a.	n.a.	n.a.	1.61971	0.00502562	522.017	0.781453
9	41	5	0.000224493	3.5	0.0002315	0	0	0	0	n.a.	n.a.	n.a.	n.a.	n.a.	n.a.	n.a.	n.a.
9	41	6	2.24099e-06	0	1e-06	0	0	0	4.2e-05	n.a.	n.a.	n.a.	n.a.	42.0017	1.56226e-14	1.12923e+17	0.557909
9	41	7	3.39002e-05	0	0	0	0	0.5	0.00112	n.a.	n.a.	n.a.	n.a.	n.a.	n.a.	n.a.	n.a.
9	41	8	6.65623e-05	0	2.5e-06	0	0	1	0.002119	n.a.	n.a.	n.a.	n.a.	849.398	2.76313e-05	2.61108e+10	2.85204e-08
9	46	4	1.60006e-05	0.2	1.65e-05	0	0	0	0	n.a.	n.a.	n.a.	n.a.	n.a.	n.a.	n.a.	n.a.
9	47	5	7.41845e-05	1.2	7.65e-05	0	0	0	0	n.a.	n.a.	n.a.	n.a.	n.a.	n.a.	n.a.	n.a.
9	47	6	9.74581e-05	1.5	0.0001005	0	0	0	0	n.a.	n.a.	n.a.	n.a.	n.a.	n.a.	n.a.	n.a.
9	47	7	5.67293e-05	0.9	5.85e-05	0	0	0	0	n.a.	n.a.	n.a.	n.a.	n.a.	n.a.	n.a.	n.a.
9	53	5	0.000135278	2.1	0.0001395	0	0	0	0	n.a.	n.a.	n.a.	n.a.	n.a.	n.a.	n.a.	n.a.
9	53	6	7.12753e-05	1.1	7.35e-05	0	0	0	0	n.a.	n.a.	n.a.	n.a.	n.a.	n.a.	n.a.	n.a.
9	67	6	2.1819e-05	0.3	2.25e-05	0	0	0	0	n.a.	n.a.	n.a.	n.a.	n.a.	n.a.	n.a.	n.a.
9	70	6	4.84866e-07	0	5e-07	0	0	0	0	n.a.	n.a.	n.a.	n.a.	n.a.	n.a.	n.a.	n.a.
9	70	7	0.000187158	2.9	0.000193	0	0	0	0	n.a.	n.a.	n.a.	n.a.	n.a.	n.a.	n.a.	n.a.
10	5	1	0.000613376	9	0.0005975	0.6	0.003527	0.5	0.001122	5.92028	0.060903	575.501	0.146018	1.87881	0.0178779	197.447	0.650388
10	5	2	0.000116368	1.8	0.00012	0	0	0	0	n.a.	n.a.	n.a.	n.a.	n.a.	n.a.	n.a.	n.a.
10	5	3	1.4546e-06	0	1.5e-06	0	0	0	0	n.a.	n.a.	n.a.	n.a.	n.a.	n.a.	n.a.	n.a.
10	5	4	0.000280737	4.4	0.0002895	0	0	0	0	n.a.	n.a.	n.a.	n.a.	n.a.	n.a.	n.a.	n.a.
10	5	5	0.000620199	8.4	0.000556	0	0	1.3	0.002677	n.a.	n.a.	n.a.	n.a.	4.82499	0.208138	111.851	0.0683541
10	5	6	0.000281939	3.9	0.000255	0	0	0.5	0.001145	n.a.	n.a.	n.a.	n.a.	4.4942	0.0376627	536.282	0.256731
10	5	7	1.4546e-06	0	1.5e-06	0	0	0	0	n.a.	n.a.	n.a.	n.a.	n.a.	n.a.	n.a.	n.a.
10	5	8	5.4305e-05	0.8	5.6e-05	0	0	0	0	n.a.	n.a.	n.a.	n.a.	n.a.	n.a.	n.a.	n.a.
10	5	9	2.5213e-05	0.4	2.6e-05	0	0	0	0	n.a.	n.a.	n.a.	n.a.	n.a.	n.a.	n.a.	n.a.
10	7	1	0.000289465	4.5	0.0002985	0	0	0	0	n.a.	n.a.	n.a.	n.a.	n.a.	n.a.	n.a.	n.a.
10	7	2	0.0027311	42.6	0.002815	0	0	0	4.3e-05	n.a.	n.a.	n.a.	n.a.	0.015233	1.40982e-12	1.6459e+08	0.255807
10	7	3	7.90332e-05	1.2	8.15e-05	0	0	0	0	n.a.	n.a.	n.a.	n.a.	n.a.	n.a.	n.a.	n.a.
10	7	4	0.000138914	1.4	9.1e-05	1	0.006154	0.8	0.001674	68.0389	0.849021	5452.51	1.10733e-09	18.4248	0.176682	1921.38	0.00405754
10	7	5	0.00043541	6.8	0.000449	0	0	0	0	n.a.	n.a.	n.a.	n.a.	n.a.	n.a.	n.a.	n.a.
10	7	6	3.73347e-05	0.6	3.85e-05	0	0	0	0	n.a.	n.a.	n.a.	n.a.	n.a.	n.a.	n.a.	n.a.
10	7	7	6.54569e-05	1	6.75e-05	0	0	0	0	n.a.	n.a.	n.a.	n.a.	n.a.	n.a.	n.a.	n.a.
10	8	1	3.39406e-05	0.5	3.5e-05	0	0	0	0	n.a.	n.a.	n.a.	n.a.	n.a.	n.a.	n.a.	n.a.
10	8	2	0.000368013	5.7	0.0003795	0	0	0	0	n.a.	n.a.	n.a.	n.a.	n.a.	n.a.	n.a.	n.a.
10	8	3	0.00077587	9.2	0.0006105	0.4	0.002884	2.9	0.006074	4.73477	0.0309331	724.725	0.261613	10.0039	1.0756	93.0443	2.69288e-05
10	8	4	4.36379e-06	0.1	4.5e-06	0	0	0	0	n.a.	n.a.	n.a.	n.a.	n.a.	n.a.	n.a.	n.a.
10	8	6	1.4546e-06	0	1.5e-06	0	0	0	0	n.a.	n.a.	n.a.	n.a.	n.a.	n.a.	n.a.	n.a.
10	12	1	0.000508891	7.9	0.0005195	0	0	0.1	0.000169	n.a.	n.a.	n.a.	n.a.	0.325199	2.66847e-06	39631	0.739517
10	12	2	0.000631295	9.8	0.000651	0	0	0	0	n.a.	n.a.	n.a.	n.a.	n.a.	n.a.	n.a.	n.a.
10	12	3	4.53918e-05	0.7	4.35e-05	0	0	0.1	0.000106	n.a.	n.a.	n.a.	n.a.	2.43693	5.74246e-07	1.03416e+07	0.842676
10	12	4	0.000560641	7.7	0.000512	1	0.00641	1	0.002119	12.5938	0.377757	419.86	0.00217929	4.14534	0.125216	137.234	0.146385
10	12	5	7.52899e-05	0.2	1.15e-05	0	0	1	0.002119	n.a.	n.a.	n.a.	n.a.	184.65	0.0357192	954547	2.03057e-07
10	12	6	0.000575746	8.2	0.0005395	0.4	0.002246	0.8	0.001737	4.17023	0.0141881	1225.73	0.36876	3.22351	0.0710091	146.334	0.285509
10	12	7	0.000520244	7.5	0.0004955	0	0	0.6	0.001313	n.a.	n.a.	n.a.	n.a.	2.65202	0.0341604	205.887	0.443083
10	12	8	1.4546e-06	0	1.5e-06	0	0	0	0	n.a.	n.a.	n.a.	n.a.	n.a.	n.a.	n.a.	n.a.
10	12	10	3.87893e-05	0.6	4e-05	0	0	0	0	n.a.	n.a.	n.a.	n.a.	n.a.	n.a.	n.a.	n.a.
10	13	1	1.60006e-05	0.2	1.65e-05	0	0	0	0	n.a.	n.a.	n.a.	n.a.	n.a.	n.a.	n.a.	n.a.
10	13	2	4.84866e-07	0	5e-07	0.1	0.000322	0	0	644.207	1.5152e-15	2.73894e+20	0.0399708	n.a.	n.a.	n.a.	n.a.
10	13	3	4.84866e-07	0	5e-07	0	0	0	0	n.a.	n.a.	n.a.	n.a.	n.a.	n.a.	n.a.	n.a.
10	13	4	4.36379e-06	0.1	4.5e-06	0	0	0	0	n.a.	n.a.	n.a.	n.a.	n.a.	n.a.	n.a.	n.a.
10	13	6	1.4546e-06	0	1.5e-06	0	0	0	0	n.a.	n.a.	n.a.	n.a.	n.a.	n.a.	n.a.	n.a.
10	13	7	9.12602e-05	0.4	2.8e-05	0	0	1	0.002118	n.a.	n.a.	n.a.	n.a.	75.8013	0.181351	31683.5	2.85726e-06
10	14	1	2.42476e-05	0	2.5e-06	0	0	0.3	0.000721	n.a.	n.a.	n.a.	n.a.	288.607	5.16099e-06	1.61392e+10	0.00179795
10	14	2	4.84866e-07	0	5e-07	0	0	0	0	n.a.	n.a.	n.a.	n.a.	n.a.	n.a.	n.a.	n.a.
10	14	3	0.000166794	2.6	0.000172	0	0	0	0	n.a.	n.a.	n.a.	n.a.	n.a.	n.a.	n.a.	n.a.
10	14	4	8.43667e-05	1.3	8.7e-05	0	0	0	0	n.a.	n.a.	n.a.	n.a.	n.a.	n.a.	n.a.	n.a.
10	14	6	1.21216e-05	0.2	1.25e-05	0	0	0	0	n.a.	n.a.	n.a.	n.a.	n.a.	n.a.	n.a.	n.a.
10	14	7	0.00024546	3.8	0.0002505	0	0	0	8.4e-05	n.a.	n.a.	n.a.	n.a.	0.335274	2.045e-08	5.49675e+06	0.82012
10	15	1	0.000432985	6.8	0.0004465	0	0	0	0	n.a.	n.a.	n.a.	n.a.	n.a.	n.a.	n.a.	n.a.
10	15	2	0.000468865	7.3	0.0004835	0	0	0	0	n.a.	n.a.	n.a.	n.a.	n.a.	n.a.	n.a.	n.a.
10	15	3	2.42433e-06	0	2.5e-06	0	0	0	0	n.a.	n.a.	n.a.	n.a.	n.a.	n.a.	n.a.	n.a.
10	15	4	0.000355407	5.5	0.0003665	0	0	0	0	n.a.	n.a.	n.a.	n.a.	n.a.	n.a.	n.a.	n.a.
10	15	5	0.000188613	2.9	0.0001945	0	0	0	0	n.a.	n.a.	n.a.	n.a.	n.a.	n.a.	n.a.	n.a.
10	15	6	0.00014893	2.1	0.000141	0	0	0.2	0.000403	n.a.	n.a.	n.a.	n.a.	2.85891	0.00108616	7525.01	0.645986
10	15	7	5.81839e-06	0.1	6e-06	0	0	0	0	n.a.	n.a.	n.a.	n.a.	n.a.	n.a.	n.a.	n.a.
10	15	9	1.93946e-06	0	2e-06	0	0	0	0	n.a.	n.a.	n.a.	n.a.	n.a.	n.a.	n.a.	n.a.
10	15	10	7.75786e-06	0.1	8e-06	0	0	0	0	n.a.	n.a.	n.a.	n.a.	n.a.	n.a.	n.a.	n.a.
10	16	1	0.000435895	6.8	0.0004495	0	0	0	0	n.a.	n.a.	n.a.	n.a.	n.a.	n.a.	n.a.	n.a.
10	16	2	0.00116562	18.2	0.001202	0	0	0	0	n.a.	n.a.	n.a.	n.a.	n.a.	n.a.	n.a.	n.a.
10	16	3	0.000228857	3.6	0.000236	0	0	0	0	n.a.	n.a.	n.a.	n.a.	n.a.	n.a.	n.a.	n.a.
10	16	4	0.000284131	4.4	0.000293	0	0	0	0	n.a.	n.a.	n.a.	n.a.	n.a.	n.a.	n.a.	n.a.
10	16	5	0.000568748	8.9	0.0005865	0	0	0	0	n.a.	n.a.	n.a.	n.a.	n.a.	n.a.	n.a.	n.a.
10	16	6	0.000923001	14.4	0.0009505	0	0	0	4.2e-05	n.a.	n.a.	n.a.	n.a.	0.0441471	3.07585e-12	6.33636e+08	0.522133
10	16	7	0.000122577	1.1	7.15e-05	0	0	0.8	0.001759	n.a.	n.a.	n.a.	n.a.	24.643	0.201979	3006.64	0.00110987
10	16	8	0.00039728	5.3	0.0003515	0	0	0.9	0.001864	n.a.	n.a.	n.a.	n.a.	5.31102	0.119953	235.151	0.104421
10	17	1	2.42433e-06	0	2.5e-06	0	0	0	0	n.a.	n.a.	n.a.	n.a.	n.a.	n.a.	n.a.	n.a.
10	17	2	1.55157e-05	0.2	1.6e-05	0	0	0	0	n.a.	n.a.	n.a.	n.a.	n.a.	n.a.	n.a.	n.a.
10	17	3	1.93946e-06	0	2e-06	0	0	0	0	n.a.	n.a.	n.a.	n.a.	n.a.	n.a.	n.a.	n.a.
10	17	4	0.000236615	3.7	0.000244	0	0	0	0	n.a.	n.a.	n.a.	n.a.	n.a.	n.a.	n.a.	n.a.
10	17	5	2.76374e-05	0.4	2.85e-05	0	0	0	0	n.a.	n.a.	n.a.	n.a.	n.a.	n.a.	n.a.	n.a.
10	17	6	1.794e-05	0.3	1.85e-05	0	0	0	0	n.a.	n.a.	n.a.	n.a.	n.a.	n.a.	n.a.	n.a.
10	17	7	0.000588142	9.2	0.0006065	0	0	0	0	n.a.	n.a.	n.a.	n.a.	n.a.	n.a.	n.a.	n.a.
10	17	8	0.000128489	2	0.0001325	0	0	0	0	n.a.	n.a.	n.a.	n.a.	n.a.	n.a.	n.a.	n.a.
10	18	1	1.40611e-05	0.2	1.45e-05	0	0	0	0	n.a.	n.a.	n.a.	n.a.	n.a.	n.a.	n.a.	n.a.
10	18	2	0.00142176	21.2	0.0014	1.6	0.01051	1	0.002119	7.57626	0.51908	110.58	0.00336935	1.51466	0.0520578	44.0702	0.683094
10	18	3	0.000358316	5.6	0.0003695	0	0	0	0	n.a.	n.a.	n.a.	n.a.	n.a.	n.a.	n.a.	n.a.
10	18	4	0.00032389	5.1	0.000334	0	0	0	0	n.a.	n.a.	n.a.	n.a.	n.a.	n.a.	n.a.	n.a.
10	18	5	0.000729723	11.4	0.0007525	0	0.000129	0	0	0.171322	1.41407e-11	2.07565e+09	0.776608	n.a.	n.a.	n.a.	n.a.
10	18	6	0.000421349	6.6	0.0004345	0	0	0	0	n.a.	n.a.	n.a.	n.a.	n.a.	n.a.	n.a.	n.a.
10	18	7	8.09726e-05	1.3	8.35e-05	0	0	0	0	n.a.	n.a.	n.a.	n.a.	n.a.	n.a.	n.a.	n.a.
10	21	1	0.000133823	2.1	0.000138	0	0	0	0	n.a.	n.a.	n.a.	n.a.	n.a.	n.a.	n.a.	n.a.
10	21	2	2.61828e-05	0.4	2.7e-05	0	0	0	0	n.a.	n.a.	n.a.	n.a.	n.a.	n.a.	n.a.	n.a.
10	21	3	1.26065e-05	0.2	1.3e-05	0	0	0	0	n.a.	n.a.	n.a.	n.a.	n.a.	n.a.	n.a.	n.a.
10	21	4	0.000176006	2.7	0.0001815	0	0	0	0	n.a.	n.a.	n.a.	n.a.	n.a.	n.a.	n.a.	n.a.
10	21	5	0.000190552	3	0.0001965	0	0	0	0	n.a.	n.a.	n.a.	n.a.	n.a.	n.a.	n.a.	n.a.
10	21	6	0.000220129	3.4	0.000227	0	0	0	0	n.a.	n.a.	n.a.	n.a.	n.a.	n.a.	n.a.	n.a.
10	21	7	4.84866e-07	0	5e-07	0	0	0	0	n.a.	n.a.	n.a.	n.a.	n.a.	n.a.	n.a.	n.a.
10	22	1	7.27299e-06	0.1	7.5e-06	0	0	0	0	n.a.	n.a.	n.a.	n.a.	n.a.	n.a.	n.a.	n.a.
10	22	2	0.000470805	7.3	0.0004855	0	0	0	0	n.a.	n.a.	n.a.	n.a.	n.a.	n.a.	n.a.	n.a.
10	22	3	0.000188128	2.9	0.000194	0	0	0	0	n.a.	n.a.	n.a.	n.a.	n.a.	n.a.	n.a.	n.a.
10	22	4	0.000288495	4.5	0.0002975	0	0	0	0	n.a.	n.a.	n.a.	n.a.	n.a.	n.a.	n.a.	n.a.
10	22	5	0.000406803	6.3	0.0004195	0	0	0	0	n.a.	n.a.	n.a.	n.a.	n.a.	n.a.	n.a.	n.a.
10	22	6	0.000166794	2.6	0.000172	0	0	0	0	n.a.	n.a.	n.a.	n.a.	n.a.	n.a.	n.a.	n.a.
10	22	7	2.23038e-05	0.3	2.3e-05	0	0	0	0	n.a.	n.a.	n.a.	n.a.	n.a.	n.a.	n.a.	n.a.
10	22	8	5.18807e-05	0.8	5.35e-05	0	0	0	0	n.a.	n.a.	n.a.	n.a.	n.a.	n.a.	n.a.	n.a.
10	27	0	1.4546e-06	0	1.5e-06	0	0	0	0	n.a.	n.a.	n.a.	n.a.	n.a.	n.a.	n.a.	n.a.
10	27	1	0.000787422	12.3	0.000812	0	0	0	0	n.a.	n.a.	n.a.	n.a.	n.a.	n.a.	n.a.	n.a.
10	27	2	1.4546e-06	0	1.5e-06	0	0	0	0	n.a.	n.a.	n.a.	n.a.	n.a.	n.a.	n.a.	n.a.
10	27	3	4.84866e-07	0	5e-07	0	0	0	0	n.a.	n.a.	n.a.	n.a.	n.a.	n.a.	n.a.	n.a.
10	27	4	0.000357724	5.4	0.000355	0	0	0.2	0.000445	n.a.	n.a.	n.a.	n.a.	1.25363	0.000829643	1894.31	0.918898
10	27	5	8.00029e-05	1.2	8.25e-05	0	0	0	0	n.a.	n.a.	n.a.	n.a.	n.a.	n.a.	n.a.	n.a.
10	27	6	0.000407287	6.4	0.00042	0	0	0	0	n.a.	n.a.	n.a.	n.a.	n.a.	n.a.	n.a.	n.a.
10	27	8	6.30326e-06	0.1	6.5e-06	0	0	0	0	n.a.	n.a.	n.a.	n.a.	n.a.	n.a.	n.a.	n.a.
10	35	0	1.4546e-06	0	1.5e-06	0	0	0	0	n.a.	n.a.	n.a.	n.a.	n.a.	n.a.	n.a.	n.a.
10	35	1	0.000275229	4	0.000264	0	0	0.3	0.000635	n.a.	n.a.	n.a.	n.a.	2.4062	0.00472046	1226.53	0.632293
10	35	2	1.11519e-05	0.2	1.15e-05	0	0	0	0	n.a.	n.a.	n.a.	n.a.	n.a.	n.a.	n.a.	n.a.
10	35	4	7.46694e-05	1.2	7.7e-05	0	0	0	0	n.a.	n.a.	n.a.	n.a.	n.a.	n.a.	n.a.	n.a.
10	35	5	0.000473229	7.4	0.000488	0	0	0	0	n.a.	n.a.	n.a.	n.a.	n.a.	n.a.	n.a.	n.a.
10	35	6	0.000319155	4.9	0.0003225	1	0.00641	0.1	0.000212	19.9977	0.534531	748.15	0.000114499	0.657292	1.79278e-05	24098.5	0.894707
10	35	7	6.30326e-06	0.1	6.5e-06	0	0	0	0	n.a.	n.a.	n.a.	n.a.	n.a.	n.a.	n.a.	n.a.
10	35	8	7.75786e-06	0.1	8e-06	0	0	0	0	n.a.	n.a.	n.a.	n.a.	n.a.	n.a.	n.a.	n.a.
10	37	1	0.000318072	5	0.000328	0	0	0	0	n.a.	n.a.	n.a.	n.a.	n.a.	n.a.	n.a.	n.a.
10	37	2	3.00617e-05	0.5	3.1e-05	0	0	0	0	n.a.	n.a.	n.a.	n.a.	n.a.	n.a.	n.a.	n.a.
10	37	3	2.57278e-06	0	0	0	0	0	8.5e-05	n.a.	n.a.	n.a.	n.a.	n.a.	n.a.	n.a.	n.a.
10	37	4	3.83199e-05	0	5e-07	0	0	0.6	0.00125	n.a.	n.a.	n.a.	n.a.	2503.13	7.22336e-14	8.67415e+19	1.5712e-05
10	37	6	6.30326e-06	0.1	6.5e-06	0	0	0	0	n.a.	n.a.	n.a.	n.a.	n.a.	n.a.	n.a.	n.a.
10	37	9	5.23655e-05	0.8	5.4e-05	0	0	0	0	n.a.	n.a.	n.a.	n.a.	n.a.	n.a.	n.a.	n.a.
10	37	10	0.000347164	5.4	0.000358	0	0	0	0	n.a.	n.a.	n.a.	n.a.	n.a.	n.a.	n.a.	n.a.
10	40	1	1.06671e-05	0.2	1.1e-05	0	0	0	0	n.a.	n.a.	n.a.	n.a.	n.a.	n.a.	n.a.	n.a.
10	40	2	4.84866e-07	0	5e-07	0	0	0	0	n.a.	n.a.	n.a.	n.a.	n.a.	n.a.	n.a.	n.a.
10	40	4	0.000272495	4.2	0.000281	0	0	0	0	n.a.	n.a.	n.a.	n.a.	n.a.	n.a.	n.a.	n.a.
10	40	5	1.23511e-05	0	1.5e-06	0	0	0.2	0.00036	n.a.	n.a.	n.a.	n.a.	240.086	1.8972e-08	3.03823e+12	0.0290794
10	40	6	0.000278313	4.3	0.000287	0	0	0	0	n.a.	n.a.	n.a.	n.a.	n.a.	n.a.	n.a.	n.a.
10	40	7	3.83044e-05	0.6	3.95e-05	0	0	0	0	n.a.	n.a.	n.a.	n.a.	n.a.	n.a.	n.a.	n.a.
10	40	8	4.84866e-07	0	5e-07	0	0	0	0	n.a.	n.a.	n.a.	n.a.	n.a.	n.a.	n.a.	n.a.
10	40	9	9.21245e-06	0.1	9.5e-06	0	0	0	0	n.a.	n.a.	n.a.	n.a.	n.a.	n.a.	n.a.	n.a.
10	41	3	2.05217e-05	0	0	0	0	0.3	0.000678	n.a.	n.a.	n.a.	n.a.	n.a.	n.a.	n.a.	n.a.
10	41	5	2.76374e-05	0.4	2.85e-05	0	0	0	0	n.a.	n.a.	n.a.	n.a.	n.a.	n.a.	n.a.	n.a.
10	41	6	0.000830364	12.6	0.0008305	0	0	0.4	0.000826	n.a.	n.a.	n.a.	n.a.	0.994577	0.0047068	210.161	0.997333
10	41	7	0.000160976	2.5	0.000166	0	0	0	0	n.a.	n.a.	n.a.	n.a.	n.a.	n.a.	n.a.	n.a.
10	42	6	6.40023e-05	1	6.6e-05	0	0	0	0	n.a.	n.a.	n.a.	n.a.	n.a.	n.a.	n.a.	n.a.
11	5	1	6.17287e-05	1	6.3e-05	0	0.00032	0	2.1e-05	5.08067	1.3913e-06	1.85534e+07	0.693412	0.333319	1.24267e-15	8.94057e+13	0.908944
11	5	2	0.000504676	7.8	0.0005125	0	0	0.1	0.000254	n.a.	n.a.	n.a.	n.a.	0.495482	3.43107e-05	7155.25	0.805495
11	5	3	0.000363649	5.7	0.000375	0	0	0	0	n.a.	n.a.	n.a.	n.a.	n.a.	n.a.	n.a.	n.a.
11	5	4	0.00130671	20.4	0.0013475	0	0	0	0	n.a.	n.a.	n.a.	n.a.	n.a.	n.a.	n.a.	n.a.
11	5	5	0.000264737	4.1	0.000273	0	0	0	0	n.a.	n.a.	n.a.	n.a.	n.a.	n.a.	n.a.	n.a.
11	5	6	0.000882941	13.8	0.0009105	0	0	0	0	n.a.	n.a.	n.a.	n.a.	n.a.	n.a.	n.a.	n.a.
11	5	7	0.000413106	6.4	0.000426	0	0	0	0	n.a.	n.a.	n.a.	n.a.	n.a.	n.a.	n.a.	n.a.
11	5	8	0.000565354	8.8	0.000583	0	0	0	0	n.a.	n.a.	n.a.	n.a.	n.a.	n.a.	n.a.	n.a.
11	5	9	6.30326e-06	0.1	6.5e-06	0	0	0	0	n.a.	n.a.	n.a.	n.a.	n.a.	n.a.	n.a.	n.a.
11	5	10	4.84866e-07	0	5e-07	0	0	0	0	n.a.	n.a.	n.a.	n.a.	n.a.	n.a.	n.a.	n.a.
11	7	2	0.00227645	35.5	0.0023475	0	0	0	0	n.a.	n.a.	n.a.	n.a.	n.a.	n.a.	n.a.	n.a.
11	7	3	0.000198308	3.1	0.0002025	0	0	0	6.4e-05	n.a.	n.a.	n.a.	n.a.	0.316006	1.72487e-09	5.78941e+07	0.833328
11	7	4	0.00121885	18.8	0.001245	0.3	0.002175	0.2	0.000381	1.74862	0.00581661	525.677	0.744062	0.30576	0.000125537	744.714	0.59626
11	7	5	0.000413739	6.4	0.000424	0	0	0	8.5e-05	n.a.	n.a.	n.a.	n.a.	0.200404	1.39545e-08	2.87805e+06	0.721366
11	7	6	0.00110337	14.3	0.000948	1.9	0.012256	2.9	0.006081	13.0763	1.02364	167.04	1.62436e-05	6.44768	0.763614	54.4419	0.000940094
11	7	7	1.01822e-05	0.2	1.05e-05	0	0	0	0	n.a.	n.a.	n.a.	n.a.	n.a.	n.a.	n.a.	n.a.
11	7	8	2.13341e-05	0.3	2.2e-05	0	0	0	0	n.a.	n.a.	n.a.	n.a.	n.a.	n.a.	n.a.	n.a.
11	7	9	1.4546e-06	0	1.5e-06	0	0	0	0	n.a.	n.a.	n.a.	n.a.	n.a.	n.a.	n.a.	n.a.
11	7	10	1.4546e-06	0	1.5e-06	0	0	0	0	n.a.	n.a.	n.a.	n.a.	n.a.	n.a.	n.a.	n.a.
11	8	2	4.50925e-05	0.7	4.65e-05	0	0	0	0	n.a.	n.a.	n.a.	n.a.	n.a.	n.a.	n.a.	n.a.
11	8	3	0.00168627	24.3	0.001606	0	0.000189	2	0.004258	0.117517	5.517e-10	2.50321e+07	0.658696	2.65837	0.236355	29.8996	0.166713
11	8	4	0.000111034	1.7	0.0001145	0	0	0	0	n.a.	n.a.	n.a.	n.a.	n.a.	n.a.	n.a.	n.a.
11	8	5	9.69732e-06	0.2	1e-05	0	0	0	0	n.a.	n.a.	n.a.	n.a.	n.a.	n.a.	n.a.	n.a.
11	8	6	9.21245e-06	0.1	9.5e-06	0	0	0	0	n.a.	n.a.	n.a.	n.a.	n.a.	n.a.	n.a.	n.a.
11	8	7	1.93946e-06	0	2e-06	0	0	0	0	n.a.	n.a.	n.a.	n.a.	n.a.	n.a.	n.a.	n.a.
11	12	1	3.10314e-05	0.5	3.2e-05	0	0	0	0	n.a.	n.a.	n.a.	n.a.	n.a.	n.a.	n.a.	n.a.
11	12	2	5.72142e-05	0.9	5.9e-05	0	0	0	0	n.a.	n.a.	n.a.	n.a.	n.a.	n.a.	n.a.	n.a.
11	12	3	2.9092e-06	0	3e-06	0	0	0	0	n.a.	n.a.	n.a.	n.a.	n.a.	n.a.	n.a.	n.a.
11	12	4	0.000811666	12.7	0.000837	0	0	0	0	n.a.	n.a.	n.a.	n.a.	n.a.	n.a.	n.a.	n.a.
11	12	5	0.000530592	8.2	0.000545	0	0	0	6.9e-05	n.a.	n.a.	n.a.	n.a.	0.126545	1.47105e-09	1.08859e+07	0.65833
11	12	6	0.00037868	5.9	0.0003905	0	0	0	0	n.a.	n.a.	n.a.	n.a.	n.a.	n.a.	n.a.	n.a.
11	12	7	0.000477108	7.4	0.000492	0	0	0	0	n.a.	n.a.	n.a.	n.a.	n.a.	n.a.	n.a.	n.a.
11	12	8	0.000254186	3.9	0.0002575	0	0	0.1	0.000148	n.a.	n.a.	n.a.	n.a.	0.574694	2.01303e-06	164068	0.883166
11	12	9	0.000160491	2.5	0.0001655	0	0	0	0	n.a.	n.a.	n.a.	n.a.	n.a.	n.a.	n.a.	n.a.
11	12	10	3.66642e-05	0.5	3.45e-05	0	0	0.1	0.000106	n.a.	n.a.	n.a.	n.a.	3.07268	6.29437e-07	1.49997e+07	0.800552
11	13	1	0.000105701	1.6	0.000109	0	0	0	0	n.a.	n.a.	n.a.	n.a.	n.a.	n.a.	n.a.	n.a.
11	13	4	3.15163e-05	0.5	3.25e-05	0	0	0	0	n.a.	n.a.	n.a.	n.a.	n.a.	n.a.	n.a.	n.a.
11	13	5	8.00316e-05	0	2.5e-06	0	0	1.2	0.002564	n.a.	n.a.	n.a.	n.a.	1028.23	3.53251e-05	2.99295e+10	9.01093e-10
11	13	6	0.000124126	1.9	0.000128	0	0	0	0	n.a.	n.a.	n.a.	n.a.	n.a.	n.a.	n.a.	n.a.
11	13	7	7.2245e-05	1.1	7.45e-05	0	0	0	0	n.a.	n.a.	n.a.	n.a.	n.a.	n.a.	n.a.	n.a.
11	14	1	0.00027201	4.2	0.0002805	0	0	0	0	n.a.	n.a.	n.a.	n.a.	n.a.	n.a.	n.a.	n.a.
11	14	2	6.35629e-07	0	0	0	0	0	2.1e-05	n.a.	n.a.	n.a.	n.a.	n.a.	n.a.	n.a.	n.a.
11	14	3	0.00014449	2.3	0.000149	0	0	0	0	n.a.	n.a.	n.a.	n.a.	n.a.	n.a.	n.a.	n.a.
11	14	4	9.69732e-06	0.2	1e-05	0.1	0.000718	0	0	71.8509	0.00016659	3.09895e+07	0.0340464	n.a.	n.a.	n.a.	n.a.
11	14	5	0.000159003	2.4	0.000162	0	0	0	6.3e-05	n.a.	n.a.	n.a.	n.a.	0.38885	1.78714e-09	8.46071e+07	0.866597
11	14	6	0.000136512	2	0.0001335	0	0	0.1	0.000233	n.a.	n.a.	n.a.	n.a.	1.74549	6.55169e-05	46503.1	0.85542
11	14	7	9.4064e-05	1.5	9.7e-05	0	0	0	0	n.a.	n.a.	n.a.	n.a.	n.a.	n.a.	n.a.	n.a.
11	14	8	1.4546e-06	0	1.5e-06	0	0	0	0	n.a.	n.a.	n.a.	n.a.	n.a.	n.a.	n.a.	n.a.
11	15	1	0.00013267	2	0.0001355	0.7	0.004207	0	4.2e-05	31.1749	0.290812	3341.94	0.000143339	0.309934	1.96042e-11	4.89992e+09	0.862117
11	15	2	0.000799594	11.1	0.0007365	0	0	1.3	0.002821	n.a.	n.a.	n.a.	n.a.	3.83829	0.187087	78.7464	0.114623
11	15	3	4.36379e-06	0.1	4.5e-06	0	0	0	0	n.a.	n.a.	n.a.	n.a.	n.a.	n.a.	n.a.	n.a.
11	15	4	0.00104392	16.3	0.0010765	0.1	0.000462	0	0	0.428905	1.97801e-06	93002.3	0.815347	n.a.	n.a.	n.a.	n.a.
11	15	5	0.000504659	5.5	0.000367	0.8	0.005003	2.3	0.004915	13.6957	0.254176	737.958	0.00464497	13.4536	1.02227	177.056	1.47497e-05
11	15	6	0.000880335	13.3	0.000882	0	1e-06	0.4	0.000827	0.00113279	4.33754e-118	2.95838e+111	0.710881	0.93759	0.00447205	196.571	0.968352
11	15	7	2.42433e-06	0	2.5e-06	0	0	0	0	n.a.	n.a.	n.a.	n.a.	n.a.	n.a.	n.a.	n.a.
11	15	8	0.000164785	2.4	0.000162	0	0	0.1	0.000254	n.a.	n.a.	n.a.	n.a.	1.56805	9.28508e-05	26480.8	0.878128
11	16	1	0.000206297	3	0.0002015	0	0	0.2	0.00036	n.a.	n.a.	n.a.	n.a.	1.78688	0.000489023	6529.25	0.813343
11	16	2	0.000302496	2.7	0.000181	0	0	2	0.004195	n.a.	n.a.	n.a.	n.a.	23.2702	1.07618	503.172	7.87944e-07
11	16	3	1.4546e-06	0	1.5e-06	0	0	0	0	n.a.	n.a.	n.a.	n.a.	n.a.	n.a.	n.a.	n.a.
11	16	4	0.000374801	5.8	0.0003865	0	0	0	0	n.a.	n.a.	n.a.	n.a.	n.a.	n.a.	n.a.	n.a.
11	16	5	4.26682e-05	0.7	4.4e-05	0	0	0	0	n.a.	n.a.	n.a.	n.a.	n.a.	n.a.	n.a.	n.a.
11	16	6	0.000195401	3	0.0002015	0	0	0	0	n.a.	n.a.	n.a.	n.a.	n.a.	n.a.	n.a.	n.a.
11	16	7	2.76374e-05	0.4	2.85e-05	0	0	0	0	n.a.	n.a.	n.a.	n.a.	n.a.	n.a.	n.a.	n.a.
11	16	8	6.41683e-06	0	0	0	0	0.1	0.000212	n.a.	n.a.	n.a.	n.a.	n.a.	n.a.	n.a.	n.a.
11	17	1	0.0003428	5.3	0.0003535	0	0	0	0	n.a.	n.a.	n.a.	n.a.	n.a.	n.a.	n.a.	n.a.
11	17	2	3.78195e-05	0.6	3.9e-05	0	0	0	0	n.a.	n.a.	n.a.	n.a.	n.a.	n.a.	n.a.	n.a.
11	17	3	0.000206553	3.2	0.000213	0	0	0	0	n.a.	n.a.	n.a.	n.a.	n.a.	n.a.	n.a.	n.a.
11	17	4	1.93946e-05	0.3	2e-05	0	0	0	0	n.a.	n.a.	n.a.	n.a.	n.a.	n.a.	n.a.	n.a.
11	17	5	5.38201e-05	0.8	5.55e-05	0	0	0	0	n.a.	n.a.	n.a.	n.a.	n.a.	n.a.	n.a.	n.a.
11	17	6	0.000390802	6.1	0.000403	0	0	0	0	n.a.	n.a.	n.a.	n.a.	n.a.	n.a.	n.a.	n.a.
11	17	7	0.000549353	8.6	0.0005665	0	0	0	0	n.a.	n.a.	n.a.	n.a.	n.a.	n.a.	n.a.	n.a.
11	17	8	0.000210917	3.3	0.0002175	0	0	0	0	n.a.	n.a.	n.a.	n.a.	n.a.	n.a.	n.a.	n.a.
11	18	1	0.000149339	2.3	0.000154	0	0	0	0	n.a.	n.a.	n.a.	n.a.	n.a.	n.a.	n.a.	n.a.
11	18	2	5.09109e-05	0.8	5.25e-05	0	0	0	0	n.a.	n.a.	n.a.	n.a.	n.a.	n.a.	n.a.	n.a.
11	18	3	8.19423e-05	1.3	8.45e-05	0	0	0	0	n.a.	n.a.	n.a.	n.a.	n.a.	n.a.	n.a.	n.a.
11	18	4	4.84866e-06	0.1	5e-06	0	0	0	0	n.a.	n.a.	n.a.	n.a.	n.a.	n.a.	n.a.	n.a.
11	18	5	0.000792271	12.4	0.000817	0	0	0	0	n.a.	n.a.	n.a.	n.a.	n.a.	n.a.	n.a.	n.a.
11	18	6	3.29709e-05	0.5	3.4e-05	0	0	0	0	n.a.	n.a.	n.a.	n.a.	n.a.	n.a.	n.a.	n.a.
11	18	7	1.16368e-05	0.2	1.2e-05	0	0	0	0	n.a.	n.a.	n.a.	n.a.	n.a.	n.a.	n.a.	n.a.
11	18	8	1.35762e-05	0.2	1.4e-05	0	0	0	0	n.a.	n.a.	n.a.	n.a.	n.a.	n.a.	n.a.	n.a.
11	21	1	1.35762e-05	0.2	1.4e-05	0	0	0	0	n.a.	n.a.	n.a.	n.a.	n.a.	n.a.	n.a.	n.a.
11	21	3	0.000192007	3	0.000198	0	0	0	0	n.a.	n.a.	n.a.	n.a.	n.a.	n.a.	n.a.	n.a.
11	21	4	1.98795e-05	0.3	2.05e-05	0	0	0	0	n.a.	n.a.	n.a.	n.a.	n.a.	n.a.	n.a.	n.a.
11	21	5	0.000101337	1.6	0.0001045	0	0	0	0	n.a.	n.a.	n.a.	n.a.	n.a.	n.a.	n.a.	n.a.
11	21	6	9.69732e-06	0.2	1e-05	0	0	0	0	n.a.	n.a.	n.a.	n.a.	n.a.	n.a.	n.a.	n.a.
11	21	7	3.39406e-06	0.1	3.5e-06	0	0	0	0	n.a.	n.a.	n.a.	n.a.	n.a.	n.a.	n.a.	n.a.
11	22	1	0.000925609	14.4	0.0009545	0	0	0	0	n.a.	n.a.	n.a.	n.a.	n.a.	n.a.	n.a.	n.a.
11	22	2	0.000420864	6.6	0.000434	0	0	0	0	n.a.	n.a.	n.a.	n.a.	n.a.	n.a.	n.a.	n.a.
11	22	3	9.45489e-05	1.5	9.75e-05	0	0	0	0	n.a.	n.a.	n.a.	n.a.	n.a.	n.a.	n.a.	n.a.
11	22	4	7.41845e-05	1.2	7.65e-05	0	0	0	0	n.a.	n.a.	n.a.	n.a.	n.a.	n.a.	n.a.	n.a.
11	22	5	0.000600264	9.4	0.000619	0	0	0	0	n.a.	n.a.	n.a.	n.a.	n.a.	n.a.	n.a.	n.a.
11	22	6	0.00311672	48.6	0.003214	0	0	0	0	n.a.	n.a.	n.a.	n.a.	n.a.	n.a.	n.a.	n.a.
11	22	7	5.09109e-05	0.8	5.25e-05	0	0	0	0	n.a.	n.a.	n.a.	n.a.	n.a.	n.a.	n.a.	n.a.
11	22	8	4.46077e-05	0.7	4.6e-05	0	0	0	0	n.a.	n.a.	n.a.	n.a.	n.a.	n.a.	n.a.	n.a.
11	22	10	8.24272e-06	0.1	8.5e-06	0	0	0	0	n.a.	n.a.	n.a.	n.a.	n.a.	n.a.	n.a.	n.a.
11	27	1	0.00133564	18.2	0.0012055	0	0	2.6	0.005505	n.a.	n.a.	n.a.	n.a.	4.58631	0.51461	40.8742	0.0117819
11	27	2	0.000305466	4.8	0.000315	0	0	0	0	n.a.	n.a.	n.a.	n.a.	n.a.	n.a.	n.a.	n.a.
11	27	4	0.000367528	5.7	0.000379	0	0	0	0	n.a.	n.a.	n.a.	n.a.	n.a.	n.a.	n.a.	n.a.
11	27	5	0.000477593	7.4	0.0004925	0	0	0	0	n.a.	n.a.	n.a.	n.a.	n.a.	n.a.	n.a.	n.a.
11	27	6	3.10314e-05	0.5	3.2e-05	0	0	0	0	n.a.	n.a.	n.a.	n.a.	n.a.	n.a.	n.a.	n.a.
11	27	7	7.90332e-05	1.2	8.15e-05	0	0	0	0	n.a.	n.a.	n.a.	n.a.	n.a.	n.a.	n.a.	n.a.
11	27	9	0.000194916	3	0.000201	0	0	0	0	n.a.	n.a.	n.a.	n.a.	n.a.	n.a.	n.a.	n.a.
11	27	10	6.78812e-05	1.1	7e-05	0	0	0	0	n.a.	n.a.	n.a.	n.a.	n.a.	n.a.	n.a.	n.a.
11	35	0	1.4546e-06	0	1.5e-06	0	0	0	0	n.a.	n.a.	n.a.	n.a.	n.a.	n.a.	n.a.	n.a.
11	35	1	0.00464878	68.6	0.004534	1	0.006158	3.9	0.008326	1.3604	0.0458068	40.4022	0.764306	1.84337	0.332152	10.2303	0.233012
11	35	2	0.000656993	10.2	0.0006775	0	0	0	0	n.a.	n.a.	n.a.	n.a.	n.a.	n.a.	n.a.	n.a.
11	35	3	9.4064e-05	1.5	9.7e-05	0	0	0	0	n.a.	n.a.	n.a.	n.a.	n.a.	n.a.	n.a.	n.a.
11	35	4	0.00454971	68.2	0.0045125	0.9	0.005962	2.7	0.005742	1.32315	0.0421973	41.4888	0.78847	1.27404	0.165016	9.83647	0.695899
11	35	5	0.00150496	23.4	0.0015475	0	0	0.1	0.000142	n.a.	n.a.	n.a.	n.a.	0.0916319	2.7152e-07	30923.8	0.437927
11	35	6	0.00159336	20.4	0.0013515	0	0	4.4	0.009342	n.a.	n.a.	n.a.	n.a.	6.96807	1.22953	39.49	1.81851e-05
11	35	7	7.07428e-05	0.1	5.5e-06	0	0	1	0.002161	n.a.	n.a.	n.a.	n.a.	393.758	0.00276374	5.60997e+07	4.18146e-08
11	35	8	0.000340193	5.3	0.0003495	0	0	0	4.2e-05	n.a.	n.a.	n.a.	n.a.	0.120135	8.14162e-12	1.77266e+09	0.721285
11	35	10	3.92741e-05	0.6	4.05e-05	0	0	0	0	n.a.	n.a.	n.a.	n.a.	n.a.	n.a.	n.a.	n.a.
11	37	1	4.80017e-05	0.7	4.95e-05	1	0.00609	0	0	123.778	0.760408	20148.4	1.08691e-12	n.a.	n.a.	n.a.	n.a.
11	37	2	3.31519e-05	0.5	3.35e-05	0	0	0	2.2e-05	n.a.	n.a.	n.a.	n.a.	0.656709	4.47054e-15	9.64686e+13	0.965916
11	37	3	6.28062e-05	0	0	0	0	1	0.002075	n.a.	n.a.	n.a.	n.a.	n.a.	n.a.	n.a.	n.a.
11	37	4	0.00015215	1.9	0.000125	0	0	0.5	0.001022	n.a.	n.a.	n.a.	n.a.	8.18334	0.0404352	1656.16	0.119728
11	37	5	1.93946e-06	0	2e-06	0	0	0	0	n.a.	n.a.	n.a.	n.a.	n.a.	n.a.	n.a.	n.a.
11	37	6	0.000371641	5.3	0.000349	0	0	0.5	0.001097	n.a.	n.a.	n.a.	n.a.	3.14562	0.026032	380.106	0.406388
11	37	7	1.26065e-05	0.2	1.3e-05	0	0	0	0	n.a.	n.a.	n.a.	n.a.	n.a.	n.a.	n.a.	n.a.
11	37	10	0.000145761	2.3	0.000149	0	0	0	4.2e-05	n.a.	n.a.	n.a.	n.a.	0.281849	1.80105e-11	4.41071e+09	0.849605
11	40	1	7.2381e-06	0.1	3.5e-06	0	0	0.1	0.000127	n.a.	n.a.	n.a.	n.a.	36.2902	1.08593e-07	1.21276e+10	0.326054
11	40	2	3.54482e-06	0	3e-06	0	1e-06	0	2.1e-05	0.333333	8.12999e-116	1.36668e+114	0.988513	7.00013	1.00095e-15	4.89553e+16	0.837934
11	40	3	2.42433e-05	0.4	2.5e-05	0	0	0	0	n.a.	n.a.	n.a.	n.a.	n.a.	n.a.	n.a.	n.a.
11	40	4	0.000530619	7.4	0.000489	0.9	0.006076	0.9	0.001864	12.4952	0.34151	457.176	0.00296085	3.81711	0.0930494	156.587	0.201465
11	40	5	0.00015393	2.2	0.0001455	0.2	0.001407	0.2	0.000424	9.68232	0.00609672	15376.7	0.212885	2.9149	0.00134088	6336.62	0.631028
11	40	6	0.00183522	28.6	0.0018925	0	0	0	0	n.a.	n.a.	n.a.	n.a.	n.a.	n.a.	n.a.	n.a.
11	40	7	2.32736e-05	0.4	2.4e-05	0	0	0	0	n.a.	n.a.	n.a.	n.a.	n.a.	n.a.	n.a.	n.a.
11	40	8	0.000107155	1.7	0.0001105	0	0	0	0	n.a.	n.a.	n.a.	n.a.	n.a.	n.a.	n.a.	n.a.
11	40	9	7.12753e-05	1.1	7.35e-05	0	0	0	0	n.a.	n.a.	n.a.	n.a.	n.a.	n.a.	n.a.	n.a.
11	40	10	1.27126e-06	0	0	0	0	0	4.2e-05	n.a.	n.a.	n.a.	n.a.	n.a.	n.a.	n.a.	n.a.
11	41	3	5.81839e-06	0.1	6e-06	0	0	0	0	n.a.	n.a.	n.a.	n.a.	n.a.	n.a.	n.a.	n.a.
11	41	6	3.39406e-06	0.1	3.5e-06	0	0	0	0	n.a.	n.a.	n.a.	n.a.	n.a.	n.a.	n.a.	n.a.
11	41	7	1.16368e-05	0.2	1.2e-05	0	0	0	0	n.a.	n.a.	n.a.	n.a.	n.a.	n.a.	n.a.	n.a.
11	41	8	0	0	0	0	6.5e-05	0	0	n.a.	n.a.	n.a.	n.a.	n.a.	n.a.	n.a.	n.a.
11	47	2	4.84866e-06	0.1	5e-06	0	0	0	0	n.a.	n.a.	n.a.	n.a.	n.a.	n.a.	n.a.	n.a.
11	47	6	7.27299e-06	0.1	7.5e-06	0	0	0	0	n.a.	n.a.	n.a.	n.a.	n.a.	n.a.	n.a.	n.a.
11	47	7	4.31531e-05	0.7	4.45e-05	0	0	0	0	n.a.	n.a.	n.a.	n.a.	n.a.	n.a.	n.a.	n.a.
11	53	1	9.69732e-06	0.2	1e-05	0	0	0	0	n.a.	n.a.	n.a.	n.a.	n.a.	n.a.	n.a.	n.a.
11	53	5	5.33353e-05	0.8	5.5e-05	0	0	0	0	n.a.	n.a.	n.a.	n.a.	n.a.	n.a.	n.a.	n.a.
11	53	7	0.000128489	2	0.0001325	0	0	0	0	n.a.	n.a.	n.a.	n.a.	n.a.	n.a.	n.a.	n.a.
11	70	1	0.000173582	2.7	0.000179	0	0	0	0	n.a.	n.a.	n.a.	n.a.	n.a.	n.a.	n.a.	n.a.
11	70	2	9.55186e-05	1.5	9.85e-05	0	0	0	0	n.a.	n.a.	n.a.	n.a.	n.a.	n.a.	n.a.	n.a.
11	70	3	1.21216e-05	0.2	1.25e-05	0	0	0	0	n.a.	n.a.	n.a.	n.a.	n.a.	n.a.	n.a.	n.a.
11	70	5	3.00617e-05	0.5	3.1e-05	0	0	0	0	n.a.	n.a.	n.a.	n.a.	n.a.	n.a.	n.a.	n.a.
19	5	1	0.00225952	33.4	0.0022105	0	0	1.8	0.00383	n.a.	n.a.	n.a.	n.a.	1.73546	0.140002	21.5126	0.465556
19	5	2	0.00127891	16.5	0.0010925	0	0	3.4	0.007251	n.a.	n.a.	n.a.	n.a.	6.67824	0.940379	47.4266	0.000227237
19	5	3	0.000208643	3.2	0.0002145	0	0.000127	0	2.1e-05	0.592023	3.87201e-11	9.05192e+09	0.940691	0.0978832	4.11875e-16	2.32622e+13	0.774396
19	5	4	0.00207523	31.7	0.002095	0	0	0.7	0.001442	n.a.	n.a.	n.a.	n.a.	0.687855	0.0121765	38.8574	0.758849
19	5	5	0.0014588	21.8	0.0014445	0.7	0.004489	0.9	0.001917	3.11715	0.0568947	170.783	0.324344	1.32773	0.0387717	45.4679	0.791117
19	5	6	0.00122222	18.2	0.001203	0	0	0.9	0.001838	n.a.	n.a.	n.a.	n.a.	1.52882	0.0409724	57.0455	0.697401
19	5	7	0.000285145	4.2	0.0002795	0	0	0.2	0.000466	n.a.	n.a.	n.a.	n.a.	1.66757	0.00124738	2229.32	0.813183
19	5	8	2.94811e-05	0	0	0	0	0.5	0.000974	n.a.	n.a.	n.a.	n.a.	n.a.	n.a.	n.a.	n.a.
19	5	9	1.93946e-06	0	2e-06	0	0	0	0	n.a.	n.a.	n.a.	n.a.	n.a.	n.a.	n.a.	n.a.
19	5	10	1.30914e-05	0.2	1.35e-05	0	0	0	0	n.a.	n.a.	n.a.	n.a.	n.a.	n.a.	n.a.	n.a.
19	7	1	0.000172127	2.7	0.0001775	0	0	0	0	n.a.	n.a.	n.a.	n.a.	n.a.	n.a.	n.a.	n.a.
19	7	2	0.00312233	48.3	0.003194	0	6.4e-05	0.4	0.000826	0.0199748	9.92021e-17	4.02204e+12	0.488461	0.257997	0.00129636	51.3457	0.363842
19	7	3	0.000160006	2.5	0.000165	0	0	0	0	n.a.	n.a.	n.a.	n.a.	n.a.	n.a.	n.a.	n.a.
19	7	4	0.00163866	25.5	0.0016885	0	0	0	4.2e-05	n.a.	n.a.	n.a.	n.a.	0.0248332	1.74242e-12	3.53926e+08	0.383807
19	7	5	0.000439977	6.7	0.000446	0	0	0.1	0.000247	n.a.	n.a.	n.a.	n.a.	0.553701	3.32195e-05	9229.08	0.839122
19	7	6	0.000475138	5.8	0.0003845	0.9	0.006026	1.6	0.003379	15.7613	0.402536	617.13	0.00085379	8.81444	0.463514	167.62	0.00328447
19	7	7	0.000119065	1.5	9.7e-05	0	0	0.4	0.000826	n.a.	n.a.	n.a.	n.a.	8.52168	0.0226309	3208.84	0.152886
19	7	8	1.93946e-05	0.3	2e-05	0	0	0	0	n.a.	n.a.	n.a.	n.a.	n.a.	n.a.	n.a.	n.a.
19	7	9	0.000907184	14.1	0.0009355	0	0	0	0	n.a.	n.a.	n.a.	n.a.	n.a.	n.a.	n.a.	n.a.
19	7	10	0.000788392	12.3	0.000813	0.1	0.000384	0	0	0.472122	6.60603e-07	337418	0.851237	n.a.	n.a.	n.a.	n.a.
19	8	1	0.000306435	4.8	0.000316	0	0	0	0	n.a.	n.a.	n.a.	n.a.	n.a.	n.a.	n.a.	n.a.
19	8	2	2.71525e-05	0.4	2.8e-05	0	0	0	0	n.a.	n.a.	n.a.	n.a.	n.a.	n.a.	n.a.	n.a.
19	8	3	0.0026242	39.9	0.002636	1.3	0.008523	1.1	0.002246	3.25251	0.176642	59.8884	0.158323	0.851716	0.0332982	21.7856	0.870446
19	8	4	0.000232402	3.6	0.000239	0.2	0.001602	0	2.1e-05	6.71208	0.00739293	6093.93	0.286825	0.087847	3.7156e-16	2.07694e+13	0.759625
19	8	5	2.23038e-05	0.3	2.3e-05	0	0	0	0	n.a.	n.a.	n.a.	n.a.	n.a.	n.a.	n.a.	n.a.
19	8	6	0.000157028	1.2	7.65e-05	0.8	0.004808	1.3	0.002737	63.1485	0.477214	8356.27	1.41745e-07	35.8732	0.530025	2427.98	5.5562e-06
19	8	7	6.05938e-05	0.8	5e-05	0	0	0.2	0.0004	n.a.	n.a.	n.a.	n.a.	8.0028	0.00168262	38062.5	0.336062
19	8	9	0.000110065	1.7	0.0001135	0	0	0	0	n.a.	n.a.	n.a.	n.a.	n.a.	n.a.	n.a.	n.a.
19	12	1	0.0012878	20.1	0.001328	0	0	0	0	n.a.	n.a.	n.a.	n.a.	n.a.	n.a.	n.a.	n.a.
19	12	2	0.00178438	27.6	0.0018275	0	1e-06	0.2	0.000403	0.000546196	2.0931e-118	1.4253e+111	0.593253	0.220206	0.000113311	427.942	0.470227
19	12	3	0.00050926	7.9	0.0005245	0.1	0.000513	0	2.1e-05	0.978063	8.16667e-06	117136	0.99502	0.040018	1.73485e-16	9.23101e+12	0.633034
19	12	4	0.00434834	66.2	0.0043765	1	0.006346	1.6	0.003446	1.45289	0.0513646	41.0962	0.711455	0.786652	0.0574912	10.7638	0.762232
19	12	5	0.00652683	95.7	0.0063305	0	0	6	0.012817	n.a.	n.a.	n.a.	n.a.	2.03795	0.508561	8.16662	0.0848221
19	12	6	0.00173176	27	0.0017845	0.1	0.000384	0	4.2e-05	0.214885	3.0607e-07	150866	0.678881	0.023495	1.64933e-12	3.3469e+08	0.369928
19	12	8	0.000236615	3.7	0.000244	0.9	0.005449	0	0	22.4488	0.424662	1186.71	0.000175004	n.a.	n.a.	n.a.	n.a.
19	12	9	0.000611416	9.5	0.0006305	0	0	0	0	n.a.	n.a.	n.a.	n.a.	n.a.	n.a.	n.a.	n.a.
19	12	10	0.00014643	2.3	0.000151	0.9	0.006026	0	0	40.1432	0.705653	2283.66	4.99737e-07	n.a.	n.a.	n.a.	n.a.
19	13	1	0.000556141	8.7	0.0005735	0	0	0	0	n.a.	n.a.	n.a.	n.a.	n.a.	n.a.	n.a.	n.a.
19	13	2	0.000313223	4.9	0.000323	0	0	0	0	n.a.	n.a.	n.a.	n.a.	n.a.	n.a.	n.a.	n.a.
19	13	3	0.000195401	3	0.0002015	0	0	0	0	n.a.	n.a.	n.a.	n.a.	n.a.	n.a.	n.a.	n.a.
19	13	4	0.000387893	6	0.0004	0	0	0	0	n.a.	n.a.	n.a.	n.a.	n.a.	n.a.	n.a.	n.a.
19	13	5	0.000129459	2	0.0001335	0	0	0	0	n.a.	n.a.	n.a.	n.a.	n.a.	n.a.	n.a.	n.a.
19	13	6	0.000739905	11.5	0.000763	0	0	0	0	n.a.	n.a.	n.a.	n.a.	n.a.	n.a.	n.a.	n.a.
19	13	7	0.00608405	93.9	0.0062065	0	0	1	0.002161	n.a.	n.a.	n.a.	n.a.	0.346772	0.0130563	9.21014	0.265706
19	13	8	1.50308e-05	0.2	1.55e-05	0	0	0	0	n.a.	n.a.	n.a.	n.a.	n.a.	n.a.	n.a.	n.a.
19	14	1	0.00159536	24.9	0.0016445	0	0	0	2.1e-05	n.a.	n.a.	n.a.	n.a.	0.0127491	5.6052e-17	2.8998e+12	0.384139
19	14	2	0.000153218	2.4	0.000158	0.1	0.00083	0	0	5.2567	0.000437982	63091.4	0.515435	n.a.	n.a.	n.a.	n.a.
19	14	3	4.41228e-05	0.7	4.55e-05	0.1	0.000517	0	0	11.368	5.4409e-05	2.37518e+06	0.408804	n.a.	n.a.	n.a.	n.a.
19	14	4	0.000644872	10.1	0.000665	0	0	0	0	n.a.	n.a.	n.a.	n.a.	n.a.	n.a.	n.a.	n.a.
19	14	5	9.69732e-06	0.2	1e-05	0	0	0	0	n.a.	n.a.	n.a.	n.a.	n.a.	n.a.	n.a.	n.a.
19	14	6	7.59709e-05	1.2	7.7e-05	0	0	0	4.3e-05	n.a.	n.a.	n.a.	n.a.	0.558423	4.25296e-11	7.33221e+09	0.933487
19	14	7	0.00162108	24.8	0.001638	0	0	0.5	0.001079	n.a.	n.a.	n.a.	n.a.	0.658362	0.00622874	69.5871	0.766256
19	14	8	1.4546e-05	0.2	1.5e-05	0	0	0	0	n.a.	n.a.	n.a.	n.a.	n.a.	n.a.	n.a.	n.a.
19	15	1	0.000203546	2.7	0.0001775	0	6.4e-05	0.5	0.001038	0.360522	1.68995e-15	7.69113e+13	0.915411	5.85292	0.0351721	973.973	0.196874
19	15	2	0.00082456	12.7	0.0008375	0	0	0.2	0.00041	n.a.	n.a.	n.a.	n.a.	0.489343	0.000260422	919.496	0.749999
19	15	3	3.83044e-05	0.6	3.95e-05	0	0	0	0	n.a.	n.a.	n.a.	n.a.	n.a.	n.a.	n.a.	n.a.
19	15	4	0.00143693	22	0.001452	0	0	0.5	0.000954	n.a.	n.a.	n.a.	n.a.	0.656697	0.00462349	93.2741	0.778504
19	15	5	0.00119915	18.6	0.001228	0	0	0.1	0.000275	n.a.	n.a.	n.a.	n.a.	0.223728	2.33763e-05	2141.24	0.555773
19	15	6	0.00362618	54.8	0.0036215	1	0.006716	1.8	0.003776	1.86026	0.0716829	48.2759	0.523887	1.04282	0.0848075	12.8229	0.956146
19	15	7	0.000380135	5.9	0.000392	0	0	0	0	n.a.	n.a.	n.a.	n.a.	n.a.	n.a.	n.a.	n.a.
19	15	10	4.84289e-06	0	0	0	0	0.1	0.00016	n.a.	n.a.	n.a.	n.a.	n.a.	n.a.	n.a.	n.a.
19	16	1	0.000241186	2.9	0.0001925	0	0	0.9	0.001801	n.a.	n.a.	n.a.	n.a.	9.37092	0.161701	543.064	0.026683
19	16	2	4.99412e-05	0.8	5.15e-05	0.3	0.002238	0	0	43.5515	0.0532231	35637.5	0.0015656	n.a.	n.a.	n.a.	n.a.
19	16	3	0.000394196	6.1	0.0004065	0.4	0.002825	0	0	6.96642	0.0408821	1187.1	0.14774	n.a.	n.a.	n.a.	n.a.
19	16	4	0.000604628	9.4	0.0006235	0	0	0	0	n.a.	n.a.	n.a.	n.a.	n.a.	n.a.	n.a.	n.a.
19	16	5	0.000477593	7.4	0.0004925	0	0	0	0	n.a.	n.a.	n.a.	n.a.	n.a.	n.a.	n.a.	n.a.
19	16	6	0.00124413	19.3	0.001279	0	0	0.1	0.000127	n.a.	n.a.	n.a.	n.a.	0.0991819	1.41314e-07	69611.3	0.484442
19	16	7	0.000290435	4.5	0.0002995	0	0	0	0	n.a.	n.a.	n.a.	n.a.	n.a.	n.a.	n.a.	n.a.
19	16	8	0.000322921	5	0.000333	0	0	0	0	n.a.	n.a.	n.a.	n.a.	n.a.	n.a.	n.a.	n.a.
19	17	1	0.000131825	0.1	7e-06	0	0	1.9	0.004131	n.a.	n.a.	n.a.	n.a.	592.587	0.018292	1.91974e+07	1.53211e-14
19	17	2	0.000283647	4.4	0.0002925	0	0	0	0	n.a.	n.a.	n.a.	n.a.	n.a.	n.a.	n.a.	n.a.
19	17	3	0.000312254	4.9	0.000322	0	0	0	0	n.a.	n.a.	n.a.	n.a.	n.a.	n.a.	n.a.	n.a.
19	17	4	0.000208977	3.3	0.0002155	0	0	0	0	n.a.	n.a.	n.a.	n.a.	n.a.	n.a.	n.a.	n.a.
19	17	5	0.000208008	3.2	0.0002145	0	0	0	0	n.a.	n.a.	n.a.	n.a.	n.a.	n.a.	n.a.	n.a.
19	17	6	0.000944034	14.7	0.0009735	0	0	0	0	n.a.	n.a.	n.a.	n.a.	n.a.	n.a.	n.a.	n.a.
19	17	7	0.00136247	21.2	0.001405	0	6.5e-05	0	0	0.0462013	2.94593e-16	7.24581e+12	0.655083	n.a.	n.a.	n.a.	n.a.
19	17	8	0.000540141	8.4	0.000557	0	0	0	0	n.a.	n.a.	n.a.	n.a.	n.a.	n.a.	n.a.	n.a.
19	17	9	1.93946e-06	0	2e-06	0	0	0	0	n.a.	n.a.	n.a.	n.a.	n.a.	n.a.	n.a.	n.a.
19	18	1	1.4546e-06	0	1.5e-06	0	0	0	0	n.a.	n.a.	n.a.	n.a.	n.a.	n.a.	n.a.	n.a.
19	18	2	5.62445e-05	0.9	5.8e-05	0	0	0	0	n.a.	n.a.	n.a.	n.a.	n.a.	n.a.	n.a.	n.a.
19	18	3	0.00287332	44.8	0.002963	0.7	0.004299	0	0	1.45284	0.025142	83.953	0.760567	n.a.	n.a.	n.a.	n.a.
19	18	4	0.0008076	12.5	0.000829	0	0	0.1	0.000122	n.a.	n.a.	n.a.	n.a.	0.147061	1.57844e-07	137015	0.594402
19	18	5	0.000977281	14.5	0.000958	0	0	0.8	0.001595	n.a.	n.a.	n.a.	n.a.	1.66599	0.0339687	81.7082	0.662726
19	18	6	3.87893e-06	0.1	4e-06	0.1	0.000639	0	0	159.852	6.87748e-06	3.71539e+09	0.014811	n.a.	n.a.	n.a.	n.a.
19	18	7	1.21216e-05	0.2	1.25e-05	0	0	0	0	n.a.	n.a.	n.a.	n.a.	n.a.	n.a.	n.a.	n.a.
19	18	8	9.98824e-05	1.6	0.000103	0	0	0	0	n.a.	n.a.	n.a.	n.a.	n.a.	n.a.	n.a.	n.a.
19	18	9	4.36379e-05	0.7	4.5e-05	0	0	0	0	n.a.	n.a.	n.a.	n.a.	n.a.	n.a.	n.a.	n.a.
19	21	1	0.000476348	6.6	0.000437	0	0	0.8	0.001737	n.a.	n.a.	n.a.	n.a.	3.98	0.0841871	188.158	0.202443
19	21	2	3.87893e-06	0.1	4e-06	0	0	0	0	n.a.	n.a.	n.a.	n.a.	n.a.	n.a.	n.a.	n.a.
19	21	3	1.35762e-05	0.2	1.4e-05	0	0	0	0	n.a.	n.a.	n.a.	n.a.	n.a.	n.a.	n.a.	n.a.
19	21	4	0.000312889	4.9	0.000322	1	0.00622	0	2.1e-05	19.4314	0.49612	761.065	0.000177251	0.0651978	2.78999e-16	1.52357e+13	0.715774
19	21	5	0.000340317	4.5	0.0003	0	0	0.8	0.001632	n.a.	n.a.	n.a.	n.a.	5.44726	0.0941565	315.142	0.122342
19	21	6	4.36379e-06	0.1	4.5e-06	0.5	0.002945	0	0	656.375	0.000883282	4.87758e+08	5.01404e-10	n.a.	n.a.	n.a.	n.a.
19	21	7	1.84249e-05	0.3	1.9e-05	0	0	0	0	n.a.	n.a.	n.a.	n.a.	n.a.	n.a.	n.a.	n.a.
19	21	8	0.000202189	3.2	0.0002085	0	0	0	0	n.a.	n.a.	n.a.	n.a.	n.a.	n.a.	n.a.	n.a.
19	22	1	0.000214796	3.3	0.0002215	0	0	0	0	n.a.	n.a.	n.a.	n.a.	n.a.	n.a.	n.a.	n.a.
19	22	2	0.000179885	2.8	0.0001855	0	0	0	0	n.a.	n.a.	n.a.	n.a.	n.a.	n.a.	n.a.	n.a.
19	22	3	7.17602e-05	1.1	7.4e-05	0	0	0	0	n.a.	n.a.	n.a.	n.a.	n.a.	n.a.	n.a.	n.a.
19	22	4	0.000648757	9.8	0.0006485	0	0	0.3	0.000657	n.a.	n.a.	n.a.	n.a.	1.01312	0.00250214	410.211	0.994302
19	22	5	3.39406e-06	0.1	3.5e-06	0	0	0	0	n.a.	n.a.	n.a.	n.a.	n.a.	n.a.	n.a.	n.a.
19	22	6	0.00106026	16.3	0.0010775	0	0	0.2	0.000508	n.a.	n.a.	n.a.	n.a.	0.471193	0.000540295	410.929	0.708121
19	22	8	0.000163885	2.6	0.000169	0	0	0	0	n.a.	n.a.	n.a.	n.a.	n.a.	n.a.	n.a.	n.a.
19	27	1	0.00130612	20.2	0.001335	0	0	0.2	0.000381	n.a.	n.a.	n.a.	n.a.	0.285121	0.000117354	692.721	0.571996
19	27	2	0.00063178	9.9	0.0006515	0	0	0	0	n.a.	n.a.	n.a.	n.a.	n.a.	n.a.	n.a.	n.a.
19	27	3	0.000266676	4.2	0.000275	0	0	0	0	n.a.	n.a.	n.a.	n.a.	n.a.	n.a.	n.a.	n.a.
19	27	4	0.00253924	39.6	0.0026185	0	0	0	0	n.a.	n.a.	n.a.	n.a.	n.a.	n.a.	n.a.	n.a.
19	27	5	0.000431531	6.7	0.000445	0	0	0	0	n.a.	n.a.	n.a.	n.a.	n.a.	n.a.	n.a.	n.a.
19	27	6	0.000976035	15.2	0.0010065	0	0	0	0	n.a.	n.a.	n.a.	n.a.	n.a.	n.a.	n.a.	n.a.
19	27	8	0.000255524	4	0.0002635	0	0	0	0	n.a.	n.a.	n.a.	n.a.	n.a.	n.a.	n.a.	n.a.
19	27	10	1.93946e-06	0	2e-06	0	0	0	0	n.a.	n.a.	n.a.	n.a.	n.a.	n.a.	n.a.	n.a.
19	35	1	0.00156547	23.5	0.0015515	0.8	0.00487	1	0.002013	3.14937	0.0673537	147.26	0.299987	1.29805	0.0413362	40.762	0.802789
19	35	2	0.000101822	1.6	0.000105	0	0	0	0	n.a.	n.a.	n.a.	n.a.	n.a.	n.a.	n.a.	n.a.
19	35	3	0.000311769	4.9	0.0003215	0	0	0	0	n.a.	n.a.	n.a.	n.a.	n.a.	n.a.	n.a.	n.a.
19	35	4	0.000487775	7.6	0.000503	0	0	0	0	n.a.	n.a.	n.a.	n.a.	n.a.	n.a.	n.a.	n.a.
19	35	5	0.000514575	7.8	0.000514	0	0	0.3	0.000533	n.a.	n.a.	n.a.	n.a.	1.03698	0.00131859	815.518	0.985699
19	35	6	0.000802598	11.2	0.0007435	0.4	0.002642	1.3	0.002696	3.56023	0.0191488	661.931	0.392863	3.63319	0.166731	79.1701	0.140193
19	35	7	0.000138672	2.2	0.000143	0	0	0	0	n.a.	n.a.	n.a.	n.a.	n.a.	n.a.	n.a.	n.a.
19	35	8	0.000111034	1.7	0.0001145	0	0	0	0	n.a.	n.a.	n.a.	n.a.	n.a.	n.a.	n.a.	n.a.
19	37	1	3.58801e-05	0.6	3.7e-05	0	0	0	0	n.a.	n.a.	n.a.	n.a.	n.a.	n.a.	n.a.	n.a.
19	37	2	1.4546e-06	0	1.5e-06	0	0	0	0	n.a.	n.a.	n.a.	n.a.	n.a.	n.a.	n.a.	n.a.
19	37	3	1.11519e-05	0.2	1.15e-05	0	0	0	0	n.a.	n.a.	n.a.	n.a.	n.a.	n.a.	n.a.	n.a.
19	37	4	0.000171643	2.7	0.000177	0	0	0	0	n.a.	n.a.	n.a.	n.a.	n.a.	n.a.	n.a.	n.a.
19	37	5	0.00045059	6.2	0.0004105	0	0	0.8	0.001735	n.a.	n.a.	n.a.	n.a.	4.23216	0.08813	203.236	0.181801
19	37	6	2.42433e-05	0.4	2.5e-05	0	0	0	0	n.a.	n.a.	n.a.	n.a.	n.a.	n.a.	n.a.	n.a.
19	37	7	2.42433e-06	0	2.5e-06	0	0	0	0	n.a.	n.a.	n.a.	n.a.	n.a.	n.a.	n.a.	n.a.
19	37	8	5.52747e-05	0.9	5.7e-05	0	0	0	0	n.a.	n.a.	n.a.	n.a.	n.a.	n.a.	n.a.	n.a.
19	37	10	2.36999e-05	0	0	0	0.00032	0.4	0.000783	n.a.	n.a.	n.a.	n.a.	n.a.	n.a.	n.a.	n.a.
19	40	1	0.000711783	11.1	0.000734	0	0	0	0	n.a.	n.a.	n.a.	n.a.	n.a.	n.a.	n.a.	n.a.
19	40	2	0.000611901	9.5	0.000631	0	0	0	0	n.a.	n.a.	n.a.	n.a.	n.a.	n.a.	n.a.	n.a.
19	40	3	0.000548868	8.6	0.000566	0	0	0	0	n.a.	n.a.	n.a.	n.a.	n.a.	n.a.	n.a.	n.a.
19	40	4	0.00768625	119.5	0.007901	1.3	0.008601	0.4	0.000806	1.08937	0.0618288	19.1936	0.921772	0.101288	0.000483047	21.2387	0.0821983
19	40	5	0.00146885	22.3	0.0014715	0	0	0.7	0.001384	n.a.	n.a.	n.a.	n.a.	0.940454	0.0150734	58.6764	0.961015
19	40	6	0.00334178	51.6	0.003415	0.1	0.000762	0.5	0.000996	0.222541	1.57104e-05	3152.34	0.570485	0.290948	0.00233904	36.1904	0.369853
19	40	7	0.000387408	6	0.0003995	0	0	0	0	n.a.	n.a.	n.a.	n.a.	n.a.	n.a.	n.a.	n.a.
19	40	8	0.000461302	7	0.0004605	0	0	0.2	0.000487	n.a.	n.a.	n.a.	n.a.	1.05757	0.000986522	1133.74	0.978936
19	40	9	2.42433e-06	0	2.5e-06	0	0	0	0	n.a.	n.a.	n.a.	n.a.	n.a.	n.a.	n.a.	n.a.
19	40	10	3.39175e-06	0	1.5e-06	0	0.000318	0	6.4e-05	212.067	7.44166e-10	6.04334e+13	0.0706058	42.6693	1.18733e-11	1.53342e+14	0.467809
19	41	1	0.000225948	3.5	0.000233	0	0	0	0	n.a.	n.a.	n.a.	n.a.	n.a.	n.a.	n.a.	n.a.
19	41	2	3.87893e-06	0.1	4e-06	0	0	0	0	n.a.	n.a.	n.a.	n.a.	n.a.	n.a.	n.a.	n.a.
19	41	4	1.01822e-05	0.2	1.05e-05	0	0	0	0	n.a.	n.a.	n.a.	n.a.	n.a.	n.a.	n.a.	n.a.
19	41	5	4.84866e-07	0	5e-07	0	0	0	0	n.a.	n.a.	n.a.	n.a.	n.a.	n.a.	n.a.	n.a.
19	41	6	8.24272e-06	0.1	8.5e-06	0	0	0	0	n.a.	n.a.	n.a.	n.a.	n.a.	n.a.	n.a.	n.a.
19	41	7	9.69732e-06	0.2	1e-05	0	0	0	0	n.a.	n.a.	n.a.	n.a.	n.a.	n.a.	n.a.	n.a.
19	42	6	8.72759e-06	0.1	9e-06	0	0	0	0	n.a.	n.a.	n.a.	n.a.	n.a.	n.a.	n.a.	n.a.
19	46	6	6.40023e-05	1	6.6e-05	0	0	0	0	n.a.	n.a.	n.a.	n.a.	n.a.	n.a.	n.a.	n.a.
19	47	2	2.03644e-05	0.3	2.1e-05	0	0	0	0	n.a.	n.a.	n.a.	n.a.	n.a.	n.a.	n.a.	n.a.
19	47	5	1.794e-05	0.3	1.85e-05	0	0	0	0	n.a.	n.a.	n.a.	n.a.	n.a.	n.a.	n.a.	n.a.
19	47	6	0.000128005	2	0.000132	0	0	0	0	n.a.	n.a.	n.a.	n.a.	n.a.	n.a.	n.a.	n.a.
19	53	4	1.21216e-05	0.2	1.25e-05	0	0	0	0	n.a.	n.a.	n.a.	n.a.	n.a.	n.a.	n.a.	n.a.
19	53	6	0.00021528	3.4	0.000222	0	0	0	0	n.a.	n.a.	n.a.	n.a.	n.a.	n.a.	n.a.	n.a.
19	53	8	5.38201e-05	0.8	5.55e-05	0	0	0	0	n.a.	n.a.	n.a.	n.a.	n.a.	n.a.	n.a.	n.a.
19	70	1	1.93946e-06	0	2e-06	0	0	0	0	n.a.	n.a.	n.a.	n.a.	n.a.	n.a.	n.a.	n.a.
19	70	6	2.42433e-06	0	2.5e-06	0	0	0	0	n.a.	n.a.	n.a.	n.a.	n.a.	n.a.	n.a.	n.a.
28	5	1	0.000395166	6.2	0.0004075	0	0	0	0	n.a.	n.a.	n.a.	n.a.	n.a.	n.a.	n.a.	n.a.
28	5	2	6.06059e-05	0.9	6.05e-05	0	0	0	6.4e-05	n.a.	n.a.	n.a.	n.a.	1.05785	4.64842e-09	2.40739e+08	0.992325
28	5	3	0.00019831	3.1	0.0002045	0	0	0	0	n.a.	n.a.	n.a.	n.a.	n.a.	n.a.	n.a.	n.a.
28	5	4	0.00184861	28.8	0.001905	0	0	0	4.2e-05	n.a.	n.a.	n.a.	n.a.	0.0220062	1.54565e-12	3.13312e+08	0.353473
28	5	5	0.000695311	7.4	0.0004925	0	0	3.4	0.007193	n.a.	n.a.	n.a.	n.a.	14.7036	1.69521	127.534	5.37824e-08
28	5	6	0.00118996	16.7	0.001107	1	0.006283	1.8	0.003848	5.70526	0.184794	176.142	0.0588063	3.48563	0.265372	45.7833	0.0889481
28	5	7	1.94036e-05	0	1.5e-06	0	0	0.3	0.000593	n.a.	n.a.	n.a.	n.a.	395.567	5.38842e-08	2.90388e+12	0.00406768
28	5	8	1.47405e-05	0	0	0	0	0.2	0.000487	n.a.	n.a.	n.a.	n.a.	n.a.	n.a.	n.a.	n.a.
28	7	1	3.5546e-05	0.5	3.6e-05	0.1	0.000346	0	2.1e-05	9.61409	3.41272e-06	2.70842e+07	0.538201	0.583325	1.91337e-15	1.77837e+14	0.957073
28	7	2	0.00192931	29.7	0.001965	0	0	0.4	0.000786	n.a.	n.a.	n.a.	n.a.	0.399528	0.00173695	91.8982	0.565416
28	7	3	5.83347e-05	0.9	5.95e-05	0.3	0.001688	0	2.1e-05	28.416	0.0192854	41869.5	0.0203764	0.352928	1.3026e-15	9.56223e+13	0.914117
28	7	4	2.36339e-05	0.3	2.15e-05	1.4	0.008928	0	9.2e-05	418.988	0.68604	255890	0	4.27937	2.13625e-07	8.57249e+07	0.756365
28	7	5	6.48763e-05	0.6	3.65e-05	0	0	0.5	0.000974	n.a.	n.a.	n.a.	n.a.	26.71	0.0373631	19094.3	0.0127661
28	7	6	0.000994865	13.3	0.000878	0	0	2.2	0.004739	n.a.	n.a.	n.a.	n.a.	5.41843	0.499849	58.7365	0.0087884
28	7	7	6.35174e-05	1	6.55e-05	0	0	0	0	n.a.	n.a.	n.a.	n.a.	n.a.	n.a.	n.a.	n.a.
28	8	1	0.00026019	4	0.000267	0	0	0	4.2e-05	n.a.	n.a.	n.a.	n.a.	0.157268	1.05151e-11	2.35216e+09	0.76535
28	8	2	1.93946e-05	0.3	2e-05	0	0	0	0	n.a.	n.a.	n.a.	n.a.	n.a.	n.a.	n.a.	n.a.
28	8	3	0.00186673	29.1	0.001925	0	0	0	0	n.a.	n.a.	n.a.	n.a.	n.a.	n.a.	n.a.	n.a.
28	8	4	5.33353e-06	0.1	5.5e-06	0	0	0	0	n.a.	n.a.	n.a.	n.a.	n.a.	n.a.	n.a.	n.a.
28	8	5	3.39406e-06	0.1	3.5e-06	0	0	0	0	n.a.	n.a.	n.a.	n.a.	n.a.	n.a.	n.a.	n.a.
28	8	6	2.90594e-05	0.4	2.8e-05	0.6	0.004061	0	6.3e-05	145.623	0.210963	100520	1.68681e-09	2.25008	6.00706e-09	8.42817e+08	0.889523
28	8	7	6.10931e-05	1	6.3e-05	0	0	0	0	n.a.	n.a.	n.a.	n.a.	n.a.	n.a.	n.a.	n.a.
28	12	1	0.00113313	17.7	0.0011685	0	0	0	0	n.a.	n.a.	n.a.	n.a.	n.a.	n.a.	n.a.	n.a.
28	12	2	0.000511049	8	0.000527	0	0	0	0	n.a.	n.a.	n.a.	n.a.	n.a.	n.a.	n.a.	n.a.
28	12	3	0.00039662	6.2	0.000409	0	0	0	0	n.a.	n.a.	n.a.	n.a.	n.a.	n.a.	n.a.	n.a.
28	12	4	0.00101046	15.8	0.001042	0	0	0	0	n.a.	n.a.	n.a.	n.a.	n.a.	n.a.	n.a.	n.a.
28	12	5	0.00208683	30.9	0.002041	0	0	1.7	0.003555	n.a.	n.a.	n.a.	n.a.	1.74444	0.127902	23.7922	0.477831
28	12	6	0.00354131	52.1	0.003444	0	0	3.1	0.006659	n.a.	n.a.	n.a.	n.a.	1.93977	0.285107	13.1974	0.24691
28	12	7	0.00153356	23.8	0.0015735	0	0	0.1	0.000254	n.a.	n.a.	n.a.	n.a.	0.161211	1.17276e-05	2216.04	0.47065
28	12	8	5.82107e-05	0.1	4.5e-06	0	0	0.8	0.001779	n.a.	n.a.	n.a.	n.a.	396.036	0.00079703	1.96786e+08	6.48968e-07
28	12	9	6.78812e-06	0.1	7e-06	0	0	0	0	n.a.	n.a.	n.a.	n.a.	n.a.	n.a.	n.a.	n.a.
28	12	10	0.000144975	2.3	0.0001495	0	0	0	0	n.a.	n.a.	n.a.	n.a.	n.a.	n.a.	n.a.	n.a.
28	13	3	4.84866e-07	0	5e-07	0	0	0	0	n.a.	n.a.	n.a.	n.a.	n.a.	n.a.	n.a.	n.a.
28	13	6	1.93946e-06	0	2e-06	0	0	0	0	n.a.	n.a.	n.a.	n.a.	n.a.	n.a.	n.a.	n.a.
28	13	7	9.69732e-06	0.2	1e-05	0	0	0	0	n.a.	n.a.	n.a.	n.a.	n.a.	n.a.	n.a.	n.a.
28	14	1	2.47282e-05	0.4	2.55e-05	0	0	0	0	n.a.	n.a.	n.a.	n.a.	n.a.	n.a.	n.a.	n.a.
28	14	2	1.02638e-05	0	2.5e-06	0	0	0.1	0.000259	n.a.	n.a.	n.a.	n.a.	103.627	4.03085e-07	2.66407e+10	0.08673
28	14	4	0.000341346	5.3	0.000352	0	0	0	0	n.a.	n.a.	n.a.	n.a.	n.a.	n.a.	n.a.	n.a.
28	14	5	0.000206553	3.2	0.000213	0	0	0	0	n.a.	n.a.	n.a.	n.a.	n.a.	n.a.	n.a.	n.a.
28	14	6	0.000863689	11.8	0.0007785	0	0	1.7	0.003593	n.a.	n.a.	n.a.	n.a.	4.62832	0.308868	69.3545	0.0403861
28	14	7	0.000193946	3	0.0002	0	0	0	0	n.a.	n.a.	n.a.	n.a.	n.a.	n.a.	n.a.	n.a.
28	15	1	5.53139e-05	0.6	3.85e-05	0.3	0.001857	0.3	0.000594	48.3216	0.0270956	86175.7	0.0027778	15.4371	0.00799473	29807.8	0.110044
28	15	2	0.000520312	7.6	0.000502	0	0	0.5	0.001107	n.a.	n.a.	n.a.	n.a.	2.20651	0.0198937	244.736	0.570315
28	15	3	2.96578e-05	0.3	2.2e-05	0	0	0.1	0.000275	n.a.	n.a.	n.a.	n.a.	12.5032	0.000262897	594640	0.320259
28	15	4	0.00141872	22.1	0.001463	0	0	0	0	n.a.	n.a.	n.a.	n.a.	n.a.	n.a.	n.a.	n.a.
28	15	5	0.000437741	6.4	0.0004235	0	0	0.4	0.000894	n.a.	n.a.	n.a.	n.a.	2.11197	0.0112837	395.301	0.630361
28	15	6	0.00135044	20.6	0.0013655	0	0	0.4	0.000868	n.a.	n.a.	n.a.	n.a.	0.635348	0.00352647	114.468	0.771945
28	15	7	0.000145945	2.3	0.0001505	0	0	0	0	n.a.	n.a.	n.a.	n.a.	n.a.	n.a.	n.a.	n.a.
28	16	1	4.84866e-07	0	5e-07	0	0	0	0	n.a.	n.a.	n.a.	n.a.	n.a.	n.a.	n.a.	n.a.
28	16	2	0.000148854	2.3	0.0001535	0	0	0	0	n.a.	n.a.	n.a.	n.a.	n.a.	n.a.	n.a.	n.a.
28	16	3	0.000124611	1.9	0.0001285	0	0	0	0	n.a.	n.a.	n.a.	n.a.	n.a.	n.a.	n.a.	n.a.
28	16	4	7.75786e-06	0.1	8e-06	0	0	0	0	n.a.	n.a.	n.a.	n.a.	n.a.	n.a.	n.a.	n.a.
28	16	5	2.76374e-05	0.4	2.85e-05	0	0	0	0	n.a.	n.a.	n.a.	n.a.	n.a.	n.a.	n.a.	n.a.
28	16	6	0.000224493	3.5	0.0002315	0	0	0	0	n.a.	n.a.	n.a.	n.a.	n.a.	n.a.	n.a.	n.a.
28	16	7	9.45489e-05	1.5	9.75e-05	0	0	0	0	n.a.	n.a.	n.a.	n.a.	n.a.	n.a.	n.a.	n.a.
28	17	2	1.93946e-06	0	2e-06	0	0	0	0	n.a.	n.a.	n.a.	n.a.	n.a.	n.a.	n.a.	n.a.
28	17	4	9.21245e-06	0.1	9.5e-06	0	0	0	0	n.a.	n.a.	n.a.	n.a.	n.a.	n.a.	n.a.	n.a.
28	17	5	4.84866e-07	0	5e-07	0	0	0	0	n.a.	n.a.	n.a.	n.a.	n.a.	n.a.	n.a.	n.a.
28	17	6	2.86071e-05	0.4	2.95e-05	0	0	0	0	n.a.	n.a.	n.a.	n.a.	n.a.	n.a.	n.a.	n.a.
28	17	7	2.13341e-05	0.3	2.2e-05	0	0	0	0	n.a.	n.a.	n.a.	n.a.	n.a.	n.a.	n.a.	n.a.
28	17	8	1.4546e-06	0	1.5e-06	0	0	0	0	n.a.	n.a.	n.a.	n.a.	n.a.	n.a.	n.a.	n.a.
28	18	1	0.000110631	0	1.5e-06	0	0	1.7	0.003607	n.a.	n.a.	n.a.	n.a.	2413.37	6.77403e-07	8.59806e+12	2.23155e-13
28	18	2	0.00014352	2.2	0.000148	0	0	0	0	n.a.	n.a.	n.a.	n.a.	n.a.	n.a.	n.a.	n.a.
28	18	3	0.000761617	11.3	0.0007445	0	0	0.6	0.00131	n.a.	n.a.	n.a.	n.a.	1.76057	0.0238698	129.854	0.660982
28	18	4	0.000251161	3.9	0.000259	0	0	0	0	n.a.	n.a.	n.a.	n.a.	n.a.	n.a.	n.a.	n.a.
28	18	5	0.000435375	6.7	0.000445	0	0	0.1	0.000127	n.a.	n.a.	n.a.	n.a.	0.285302	3.90983e-07	208187	0.744328
28	18	6	4.36379e-06	0.1	4.5e-06	0	0	0	0	n.a.	n.a.	n.a.	n.a.	n.a.	n.a.	n.a.	n.a.
28	21	3	1.35762e-05	0.2	1.4e-05	0	0	0	0	n.a.	n.a.	n.a.	n.a.	n.a.	n.a.	n.a.	n.a.
28	21	4	1.98795e-05	0.3	2.05e-05	0	0	0	0	n.a.	n.a.	n.a.	n.a.	n.a.	n.a.	n.a.	n.a.
28	21	5	2.66789e-05	0.2	1.1e-05	0	0	0.2	0.000529	n.a.	n.a.	n.a.	n.a.	48.1158	0.00144193	1.60558e+06	0.0319049
28	22	1	1.4546e-06	0	1.5e-06	0	0	0	0	n.a.	n.a.	n.a.	n.a.	n.a.	n.a.	n.a.	n.a.
28	22	2	1.84249e-05	0.3	1.9e-05	0	0	0	0	n.a.	n.a.	n.a.	n.a.	n.a.	n.a.	n.a.	n.a.
28	22	4	5.81839e-06	0.1	6e-06	0	0	0	0	n.a.	n.a.	n.a.	n.a.	n.a.	n.a.	n.a.	n.a.
28	22	5	0.000118307	1.8	0.000122	0	0	0	0	n.a.	n.a.	n.a.	n.a.	n.a.	n.a.	n.a.	n.a.
28	22	6	8.33969e-05	1.3	8.6e-05	0	0	0	0	n.a.	n.a.	n.a.	n.a.	n.a.	n.a.	n.a.	n.a.
28	22	8	2.66676e-05	0.4	2.75e-05	0	0	0	0	n.a.	n.a.	n.a.	n.a.	n.a.	n.a.	n.a.	n.a.
28	27	1	0.000213826	3.3	0.0002205	0	0	0	0	n.a.	n.a.	n.a.	n.a.	n.a.	n.a.	n.a.	n.a.
28	27	2	0.000574566	9	0.0005925	0	0	0	0	n.a.	n.a.	n.a.	n.a.	n.a.	n.a.	n.a.	n.a.
28	27	3	9.11068e-06	0	0	0	0	0.1	0.000301	n.a.	n.a.	n.a.	n.a.	n.a.	n.a.	n.a.	n.a.
28	27	4	9.74581e-05	1.5	0.0001005	0	0	0	0	n.a.	n.a.	n.a.	n.a.	n.a.	n.a.	n.a.	n.a.
28	27	5	0.000263282	4.1	0.0002715	0	0	0	0	n.a.	n.a.	n.a.	n.a.	n.a.	n.a.	n.a.	n.a.
28	27	6	0.000883721	12.1	0.0007995	0	0	1.7	0.003582	n.a.	n.a.	n.a.	n.a.	4.49281	0.300077	67.2673	0.045135
28	27	7	3.84404e-06	0	0	0	0	0.1	0.000127	n.a.	n.a.	n.a.	n.a.	n.a.	n.a.	n.a.	n.a.
28	27	8	0.000403893	6.3	0.0004165	0	0	0	0	n.a.	n.a.	n.a.	n.a.	n.a.	n.a.	n.a.	n.a.
28	27	9	4.84866e-07	0	5e-07	0	0	0	0	n.a.	n.a.	n.a.	n.a.	n.a.	n.a.	n.a.	n.a.
28	35	1	0.00132056	20.1	0.001331	0	0	0.5	0.000986	n.a.	n.a.	n.a.	n.a.	0.740541	0.00561858	97.6048	0.838942
28	35	2	3.61072e-05	0.4	2.4e-05	0	0	0.2	0.000424	n.a.	n.a.	n.a.	n.a.	17.6737	0.00185303	168568	0.154392
28	35	3	1.90689e-06	0	0	0.7	0.004722	0	6.3e-05	n.a.	n.a.	n.a.	n.a.	n.a.	n.a.	n.a.	n.a.
28	35	4	0.0004038	6.3	0.000414	0.3	0.001688	0	7.7e-05	4.0825	0.00583158	2858.02	0.44352	0.185928	5.63968e-09	6.12961e+06	0.719696
28	35	5	0.000658933	10.3	0.0006795	0	0	0	0	n.a.	n.a.	n.a.	n.a.	n.a.	n.a.	n.a.	n.a.
28	35	6	0.000518322	8.1	0.0005345	0	0.000127	0	0	0.237508	1.62106e-11	3.47984e+09	0.82592	n.a.	n.a.	n.a.	n.a.
28	35	7	0.000138187	2.2	0.0001425	0	0	0	0	n.a.	n.a.	n.a.	n.a.	n.a.	n.a.	n.a.	n.a.
28	35	8	0.00119132	18.6	0.0012285	0	0	0	0	n.a.	n.a.	n.a.	n.a.	n.a.	n.a.	n.a.	n.a.
28	35	9	1.30914e-05	0.2	1.35e-05	0	0	0	0	n.a.	n.a.	n.a.	n.a.	n.a.	n.a.	n.a.	n.a.
28	35	10	1.01822e-05	0.2	1.05e-05	0	0	0	0	n.a.	n.a.	n.a.	n.a.	n.a.	n.a.	n.a.	n.a.
28	37	1	8.19423e-05	1.3	8.45e-05	0	0	0	0	n.a.	n.a.	n.a.	n.a.	n.a.	n.a.	n.a.	n.a.
28	37	2	0.000128974	2	0.000133	0.1	0.000321	0	0	2.41399	8.25299e-07	7.06088e+06	0.840595	n.a.	n.a.	n.a.	n.a.
28	37	5	3.92741e-05	0.6	4.05e-05	0	0	0	0	n.a.	n.a.	n.a.	n.a.	n.a.	n.a.	n.a.	n.a.
28	37	6	1.25739e-05	0.2	1.1e-05	0.3	0.002028	0	6.3e-05	184.736	0.00864844	3.94609e+06	8.23466e-06	5.72757	5.75733e-09	5.69797e+09	0.75372
28	37	7	7.75786e-06	0.1	8e-06	0	0	0	0	n.a.	n.a.	n.a.	n.a.	n.a.	n.a.	n.a.	n.a.
28	37	8	7.07904e-05	1.1	7.3e-05	0	0	0	0	n.a.	n.a.	n.a.	n.a.	n.a.	n.a.	n.a.	n.a.
28	37	10	4.84866e-07	0	5e-07	0	0	0	0	n.a.	n.a.	n.a.	n.a.	n.a.	n.a.	n.a.	n.a.
28	40	2	0.000184249	2.9	0.00019	0	0	0	0	n.a.	n.a.	n.a.	n.a.	n.a.	n.a.	n.a.	n.a.
28	40	3	1.4546e-06	0	1.5e-06	0	0	0	0	n.a.	n.a.	n.a.	n.a.	n.a.	n.a.	n.a.	n.a.
28	40	4	0.000797708	11.4	0.0007545	0	0	1	0.002182	n.a.	n.a.	n.a.	n.a.	2.89612	0.097714	85.8373	0.279366
28	40	5	0.000703705	10.8	0.000711	0	0	0.2	0.00047	n.a.	n.a.	n.a.	n.a.	0.660881	0.000567747	769.294	0.845836
28	40	6	0.00212016	31	0.0020505	0	0	2.1	0.004352	n.a.	n.a.	n.a.	n.a.	2.12732	0.197729	22.8872	0.284397
28	40	7	1.53301e-05	0.2	1.25e-05	0	0	0.1	0.000106	n.a.	n.a.	n.a.	n.a.	8.48079	5.53719e-07	1.29892e+08	0.609418
28	40	8	0.00012021	1.8	0.000118	0	0	0.1	0.000191	n.a.	n.a.	n.a.	n.a.	1.61876	2.14027e-05	122433	0.886721
28	41	4	1.93946e-06	0	2e-06	0	0	0	0	n.a.	n.a.	n.a.	n.a.	n.a.	n.a.	n.a.	n.a.
28	41	6	3.15163e-05	0.5	3.25e-05	0	0	0	0	n.a.	n.a.	n.a.	n.a.	n.a.	n.a.	n.a.	n.a.
28	41	7	1.4546e-06	0	1.5e-06	0	0	0	0	n.a.	n.a.	n.a.	n.a.	n.a.	n.a.	n.a.	n.a.
28	47	7	1.794e-05	0.3	1.85e-05	0	0	0	0	n.a.	n.a.	n.a.	n.a.	n.a.	n.a.	n.a.	n.a.
28	53	3	4.84866e-07	0	5e-07	0	0	0	0	n.a.	n.a.	n.a.	n.a.	n.a.	n.a.	n.a.	n.a.
28	53	6	0.00106719	16.6	0.0011005	0	0	0	0	n.a.	n.a.	n.a.	n.a.	n.a.	n.a.	n.a.	n.a.
28	53	7	6.93358e-05	1.1	7.15e-05	0	0	0	0	n.a.	n.a.	n.a.	n.a.	n.a.	n.a.	n.a.	n.a.
28	70	3	6.69115e-05	1	6.9e-05	0	0	0	0	n.a.	n.a.	n.a.	n.a.	n.a.	n.a.	n.a.	n.a.
28	70	4	0.00012558	2	0.0001295	0	0	0	0	n.a.	n.a.	n.a.	n.a.	n.a.	n.a.	n.a.	n.a.
28	70	5	9.21245e-06	0.1	9.5e-06	0	0	0	0	n.a.	n.a.	n.a.	n.a.	n.a.	n.a.	n.a.	n.a.
28	70	6	0.000189583	3	0.0001955	0	0	0	0	n.a.	n.a.	n.a.	n.a.	n.a.	n.a.	n.a.	n.a.
36	7	2	2.5213e-05	0.4	2.6e-05	0	0	0	0	n.a.	n.a.	n.a.	n.a.	n.a.	n.a.	n.a.	n.a.
36	7	3	1.93946e-06	0	2e-06	0	0	0	0	n.a.	n.a.	n.a.	n.a.	n.a.	n.a.	n.a.	n.a.
36	7	6	6.30326e-06	0.1	6.5e-06	0	0	0	0	n.a.	n.a.	n.a.	n.a.	n.a.	n.a.	n.a.	n.a.
36	27	1	1.93946e-06	0	2e-06	0	0	0	0	n.a.	n.a.	n.a.	n.a.	n.a.	n.a.	n.a.	n.a.
36	27	2	1.11519e-05	0.2	1.15e-05	0	0	0	0	n.a.	n.a.	n.a.	n.a.	n.a.	n.a.	n.a.	n.a.
36	27	5	5.81839e-06	0.1	6e-06	0	0	0	0	n.a.	n.a.	n.a.	n.a.	n.a.	n.a.	n.a.	n.a.
36	27	6	1.06671e-05	0.2	1.1e-05	0	0	0	0	n.a.	n.a.	n.a.	n.a.	n.a.	n.a.	n.a.	n.a.
36	40	3	2.95768e-05	0.5	3.05e-05	0	0	0	0	n.a.	n.a.	n.a.	n.a.	n.a.	n.a.	n.a.	n.a.
36	40	7	1.93946e-06	0	2e-06	0	0	0	0	n.a.	n.a.	n.a.	n.a.	n.a.	n.a.	n.a.	n.a.
36	70	3	6.40023e-05	1	6.6e-05	0	0	0	0	n.a.	n.a.	n.a.	n.a.	n.a.	n.a.	n.a.	n.a.
36	70	7	3.29709e-05	0.5	3.4e-05	0	0	0	0	n.a.	n.a.	n.a.	n.a.	n.a.	n.a.	n.a.	n.a.
43	14	4	6.30326e-05	1	6.5e-05	0	0	0	0	n.a.	n.a.	n.a.	n.a.	n.a.	n.a.	n.a.	n.a.
43	27	3	1.4546e-06	0	1.5e-06	0	0	0	0	n.a.	n.a.	n.a.	n.a.	n.a.	n.a.	n.a.	n.a.
80	12	5	3.87893e-06	0.1	4e-06	0	0	0	0	n.a.	n.a.	n.a.	n.a.	n.a.	n.a.	n.a.	n.a.
80	12	6	4.55774e-05	0.7	4.7e-05	0	0	0	0	n.a.	n.a.	n.a.	n.a.	n.a.	n.a.	n.a.	n.a.
80	27	5	1.4546e-06	0	1.5e-06	0	0	0	0	n.a.	n.a.	n.a.	n.a.	n.a.	n.a.	n.a.	n.a.
80	27	6	1.35762e-05	0.2	1.4e-05	0	0	0	0	n.a.	n.a.	n.a.	n.a.	n.a.	n.a.	n.a.	n.a.

## Sheet: EBV+ versus EBV-
Haplotypes with frequency >1%
A	B	C	DR	DQ	DP	All	EBVpos		EBVneg		OR	99.9%CI		p-value
						%	n	%	n	%		lower	upper
1	8	7	3	2	0101	0.020407	1.1	0.006796	11.8	0.024907	0.26788	0.00939149	7.6409	0.165446
1	8	7	3	2	0301	0.016546	3.6	0.023395	6.7	0.014282	1.65336	0.190599	14.3422	0.43919
1	8	7	3	2	0401	0.028159	9.3	0.05985	8.3	0.017688	3.53539	0.715173	17.4769	0.0057867
2	7	7	2	1	0401	0.032139	4.1	0.026221	16.1	0.034095	0.762838	0.120195	4.84151	0.628796
2	15	3	4	1	0401	0.013404	1.6	0.01019	6.8	0.014465	0.701416	0.0380628	12.9256	0.687281	This haplotype is an unusual combination, indicating that the estimation of the haplotypefrequencies is not perfect.
3	7	7	2	1	0401	0.027281	7	0.044575	10.2	0.021566	2.11669	0.407202	11.0028	0.126164
rest	rest	rest	rest	rest	rest	0.862064	129.3	0.828973	412.1	0.872997	0.705143	0.306084	1.62447	0.166852
Other haplotypes of interest
1	8	x	x	x	x	0.112249	23	0.147539	47.5	0.100583	1.54764	0.630824	3.7969	0.107248
1	37	x	10	x	x	0.011084	5	0.03186	2	0.004216	7.7727	0.483427	124.972	0.00424697
Haplotypes with frequency <1%
1	5	2	1	1	1901	0.000987	0.6	0.003974	0	0	n.a.	n.a.	n.a.	n.a.
1	5	2	1	1	0201	0.000175	0.1	0.000704	0	0	n.a.	n.a.	n.a.	n.a.
1	5	2	6	1	1901	3.2e-05	0	0.000129	0	0	n.a.	n.a.	n.a.	n.a.
1	5	4	1	1	0401	0.000541	0.3	0.002177	0	0	n.a.	n.a.	n.a.	n.a.
1	5	4	1	1	0301	0.00051	0.3	0.001925	0	4.2e-05	45.9198	1.51981e-09	1.38743e+12	0.366363
1	5	4	8	4	0401	0.000143	0.1	0.000575	0	0	n.a.	n.a.	n.a.	n.a.
1	5	4	8	4	0301	3.2e-05	0	0.000128	0	0	n.a.	n.a.	n.a.	n.a.
1	5	4	1	1	2001	9.5e-05	0	0	0.1	0.000127	n.a.	n.a.	n.a.	n.a.
1	5	7	5	3	0301	0.000271	0	0	0.2	0.00036	n.a.	n.a.	n.a.	n.a.
1	5	7	5	3	0101	0.000111	0	0	0.1	0.000148	n.a.	n.a.	n.a.	n.a.
1	5	7	3	2	0101	3.2e-05	0	0	0	4.2e-05	n.a.	n.a.	n.a.	n.a.
1	5	12	6	1	0401	0.001529	0	0	1	0.002034	n.a.	n.a.	n.a.	n.a.
1	5	12	5	1	0401	0.001481	0	0	0.9	0.00197	n.a.	n.a.	n.a.	n.a.
1	5	12	2	1	0401	0.000127	0	0	0.1	0.000169	n.a.	n.a.	n.a.	n.a.
1	5	12	3	2	0401	6.4e-05	0	0	0	8.5e-05	n.a.	n.a.	n.a.	n.a.
1	5	14	8	4	0401	0.000223	0.1	0.000898	0	0	n.a.	n.a.	n.a.	n.a.
1	5	14	8	4	0301	0.000111	0.1	0.000448	0	0	n.a.	n.a.	n.a.	n.a.
1	5	14	5	1	0401	8e-05	0	0.00032	0	0	n.a.	n.a.	n.a.	n.a.
1	5	14	1	1	0301	3.2e-05	0	0.00013	0	0	n.a.	n.a.	n.a.	n.a.
1	5	14	1	1	0401	3.2e-05	0	0.000129	0	0	n.a.	n.a.	n.a.	n.a.
1	5	14	4	1	0301	0.000191	0	0	0.1	0.000255	n.a.	n.a.	n.a.	n.a.
1	5	14	5	1	1301	1.6e-05	0	6.5e-05	0	0	n.a.	n.a.	n.a.	n.a.
1	5	14	4	1	1501	0.000111	0	0	0.1	0.000148	n.a.	n.a.	n.a.	n.a.
1	5	14	5	1	0301	8e-05	0	0	0.1	0.000106	n.a.	n.a.	n.a.	n.a.
1	5	15	4	1	0201	0.001293	0.8	0.00521	0	0	n.a.	n.a.	n.a.	n.a.
1	5	15	1	1	0402/10501	0.000597	0.4	0.0024	0	0	n.a.	n.a.	n.a.	n.a.
1	5	15	4	1	0401	0.000398	0.2	0.001601	0	0	n.a.	n.a.	n.a.	n.a.
1	5	15	1	1	0201	0.000302	0.2	0.001216	0	0	n.a.	n.a.	n.a.	n.a.
1	5	15	3	2	0201	0.000253	0.2	0.001019	0	0	n.a.	n.a.	n.a.	n.a.
1	5	15	6	1	0301	4.8e-05	0	0.000192	0	0	n.a.	n.a.	n.a.	n.a.
1	5	15	6	1	0201	0.003839	0.4	0.002637	2	0.004237	0.621376	0.00220419	175.17	0.779373
1	5	15	6	1	0401	3.2e-05	0	0.000128	0	0	n.a.	n.a.	n.a.	n.a.
1	7	7	2	1	0501	0.002914	0.9	0.005512	1	0.002055	2.69156	0.0203781	355.504	0.48738
1	7	7	2	1	0401	0.006302	0.4	0.002633	3.5	0.007516	0.348604	0.00152508	79.6843	0.504072
1	7	7	8	4	0401	0.000111	0.1	0.000448	0	0	n.a.	n.a.	n.a.	n.a.
1	7	7	3	2	0301	9.5e-05	0	0.00032	0	2.1e-05	15.2427	2.93818e-15	7.90756e+16	0.740108
1	7	7	1	1	0201	0.000462	0	0	0.3	0.000615	n.a.	n.a.	n.a.	n.a.
1	7	7	2	1	0201	0.003821	0.8	0.005122	1.6	0.003389	1.51399	0.0165185	138.764	0.760964
1	7	7	6	1	0101	0.000414	0	0	0.3	0.000551	n.a.	n.a.	n.a.	n.a.
1	7	7	1	1	1601	0.000366	0	0	0.2	0.000487	n.a.	n.a.	n.a.	n.a.
1	7	7	2	1	0301	0.000423	0	6.4e-05	0.3	0.000541	0.118243	3.11343e-16	4.49067e+13	0.801559
1	7	7	6	1	0401	0.002421	0.5	0.00327	1	0.00214	1.52977	0.00532648	439.351	0.803366
1	7	7	6	1	0301	0.002262	0.5	0.003077	0.9	0.001993	1.54558	0.00447511	533.802	0.804862
1	7	7	4	1	0401	3.2e-05	0	0.000129	0	0	n.a.	n.a.	n.a.	n.a.
1	7	7	2	1	2301	0.000223	0	0	0.1	0.000296	n.a.	n.a.	n.a.	n.a.
1	7	7	2	1	0402/10501	0.000207	0	0	0.1	0.000276	n.a.	n.a.	n.a.	n.a.
1	7	7	2	1	1601	0.000207	0	0	0.1	0.000276	n.a.	n.a.	n.a.	n.a.
1	7	7	3	2	0401	0.000191	0.1	0.000384	0.1	0.000127	3.0244	1.67373e-08	5.46504e+08	0.840338
1	7	7	3	2	0101	0.000159	0	0	0.1	0.000212	n.a.	n.a.	n.a.	n.a.
1	7	7	5	1	0301	4.8e-05	0	0.000127	0	2.1e-05	6.04826	1.58317e-17	2.31064e+18	0.867497
1	7	7	6	1	2301	0.000127	0	0	0.1	0.00017	n.a.	n.a.	n.a.	n.a.
1	7	7	2	1	0101	9.6e-05	0	0	0.1	0.000127	n.a.	n.a.	n.a.	n.a.
1	7	7	5	1	0101	7.9e-05	0	0	0	0.000105	n.a.	n.a.	n.a.	n.a.
1	7	7	6	1	0201	4.8e-05	0	0	0	6.4e-05	n.a.	n.a.	n.a.	n.a.
1	7	7	7	1	0401	4.8e-05	0	0	0	6.4e-05	n.a.	n.a.	n.a.	n.a.
1	7	7	6	1	1301	3.2e-05	0	0	0	4.3e-05	n.a.	n.a.	n.a.	n.a.
1	7	7	6	1	0402/10501	3.2e-05	0	0	0	4.2e-05	n.a.	n.a.	n.a.	n.a.
1	7	7	2	1	0601	1.6e-05	0	0	0	2.1e-05	n.a.	n.a.	n.a.	n.a.
1	7	7	4	3	0402/10501	1.6e-05	0	0	0	2.1e-05	n.a.	n.a.	n.a.	n.a.
1	8	1	3	2	0401	0.000325	0	0	0.2	0.000432	n.a.	n.a.	n.a.	n.a.
1	8	1	3	2	0201	0.000303	0	0	0.2	0.000403	n.a.	n.a.	n.a.	n.a.
1	8	2	2	1	0401	6.4e-05	0	0.000257	0	0	n.a.	n.a.	n.a.	n.a.
1	8	3	2	1	0401	6.4e-05	0	0.000254	0	0	n.a.	n.a.	n.a.	n.a.
1	8	3	6	1	1901	2.4e-05	0	0.0001	0	0	n.a.	n.a.	n.a.	n.a.
1	8	5	3	2	0401	0.000535	0	0	0.3	0.000711	n.a.	n.a.	n.a.	n.a.
1	8	5	3	2	0201	0.00043	0	0	0.3	0.000572	n.a.	n.a.	n.a.	n.a.
1	8	6	2	1	0401	6.4e-05	0	0.000254	0	0	n.a.	n.a.	n.a.	n.a.
1	8	7	3	2	0201	0.002023	1.1	0.007252	0.1	0.000297	24.5886	0.00219881	274966	0.0938599
1	8	7	5	1	0301	0.00164	0.9	0.005834	0.1	0.000254	23.0974	0.000935139	570493	0.135395
1	8	7	5	1	0201	0.001162	0.7	0.004674	0	0	n.a.	n.a.	n.a.	n.a.
1	8	7	6	1	0201	0.001067	0.6	0.003715	0.1	0.000191	19.5191	0.000148741	2.56146e+06	0.242351
1	8	7	3	2	1301	0.000851	0.4	0.002632	0.1	0.000262	10.0697	0.000232072	436926	0.37874
1	8	7	5	1	0401	0.000446	0.3	0.001736	0	2.1e-05	82.8087	2.01042e-13	3.41086e+16	0.379662
1	8	7	8	4	0301	0.0025	0.8	0.005446	0.7	0.001526	3.58287	0.01826	703.012	0.395309
1	8	7	6	1	0401	0.004809	1.3	0.008591	1.7	0.003559	2.42613	0.053024	111.008	0.430922
1	8	7	6	1	0301	0.003693	0.1	0.000384	2.3	0.004786	0.0798807	9.66678e-08	66008.8	0.431949
1	8	7	3	3	0101	0.002755	0.8	0.005447	0.9	0.001865	2.93116	0.0194851	440.938	0.459298
1	8	7	3	2	1601	0.002027	0	0	1.3	0.002697	n.a.	n.a.	n.a.	n.a.
1	8	7	2	1	0402/10501	0.001719	0	0	1.1	0.002287	n.a.	n.a.	n.a.	n.a.
1	8	7	8	4	0401	0.001051	0.4	0.002374	0.3	0.000614	3.87327	0.00110015	13636.5	0.556464
1	8	7	3	2	1401	0.001128	0	0	0.7	0.001501	n.a.	n.a.	n.a.	n.a.
1	8	7	6	1	0501	0.001003	0	0	0.6	0.001335	n.a.	n.a.	n.a.	n.a.
1	8	7	1	1	0601	0.000955	0	0	0.6	0.001271	n.a.	n.a.	n.a.	n.a.
1	8	7	3	2	0601	0.000923	0	0	0.6	0.001228	n.a.	n.a.	n.a.	n.a.
1	8	7	3	2	1901	0.000907	0	0	0.6	0.001207	n.a.	n.a.	n.a.	n.a.
1	8	7	2	1	0301	9.6e-05	0.1	0.000385	0	0	n.a.	n.a.	n.a.	n.a.
1	8	7	3	2	0501	0.000812	0	0	0.5	0.00108	n.a.	n.a.	n.a.	n.a.
1	8	7	2	1	0201	0.000764	0	0	0.5	0.001016	n.a.	n.a.	n.a.	n.a.
1	8	7	3	2	1701	0.000656	0	0	0.4	0.000872	n.a.	n.a.	n.a.	n.a.
1	8	7	3	3	1601	0.000414	0	0	0.3	0.000551	n.a.	n.a.	n.a.	n.a.
1	8	7	3	1	0301	0.000368	0	0	0.2	0.00049	n.a.	n.a.	n.a.	n.a.
1	8	7	3	1	0401	0.00046	0	6.4e-05	0.3	0.00059	0.108418	3.00857e-16	3.90696e+13	0.790385
1	8	7	4	1	0401	0.00408	0.5	0.002904	2.1	0.004467	0.649082	0.00294015	143.295	0.79059
1	8	7	4	3	0402/10501	0.00033	0	0	0.2	0.000438	n.a.	n.a.	n.a.	n.a.
1	8	7	6	1	0402/10501	0.000318	0	0	0.2	0.000423	n.a.	n.a.	n.a.	n.a.
1	8	7	3	3	0401	3.2e-05	0	0.000129	0	0	n.a.	n.a.	n.a.	n.a.
1	8	7	6	1	0601	0.000255	0	0	0.2	0.000339	n.a.	n.a.	n.a.	n.a.
1	8	7	1	1	0402/10501	0.00035	0	6.5e-05	0.2	0.000445	0.146012	4.30215e-16	4.95553e+13	0.826036
1	8	7	4	3	0301	0.00018	0	0	0.1	0.00024	n.a.	n.a.	n.a.	n.a.
1	8	7	3	2	0402/10501	0.001532	0.3	0.001985	0.7	0.001382	1.43719	0.00108669	1900.75	0.867404
1	8	7	5	3	0301	0.000122	0	0	0.1	0.000162	n.a.	n.a.	n.a.	n.a.
1	8	7	3	1	1701	0.000111	0	0	0.1	0.000148	n.a.	n.a.	n.a.	n.a.
1	8	7	7	1	0401	7.7e-05	0	0	0	0.000102	n.a.	n.a.	n.a.	n.a.
1	8	7	5	1	0101	6.4e-05	0	0	0	8.5e-05	n.a.	n.a.	n.a.	n.a.
1	8	7	2	1	0401	0.003451	0.5	0.003016	1.7	0.003596	0.838222	0.00367398	191.241	0.914727
1	8	7	5	3	0101	5.3e-05	0	0	0	7.1e-05	n.a.	n.a.	n.a.	n.a.
1	8	7	4	1	0301	4.8e-05	0	0	0	6.4e-05	n.a.	n.a.	n.a.	n.a.
1	8	7	6	1	0101	3.2e-05	0	0	0	4.2e-05	n.a.	n.a.	n.a.	n.a.
1	8	7	7	2	0401	3.2e-05	0	0	0	4.2e-05	n.a.	n.a.	n.a.	n.a.
1	8	7	4	1	0402/10501	1.6e-05	0	0	0	2.1e-05	n.a.	n.a.	n.a.	n.a.
1	8	7	6	3	0301	1.6e-05	0	0	0	2.1e-05	n.a.	n.a.	n.a.	n.a.
1	12	2	2	1	0401	0.000255	0.2	0.001022	0	0	n.a.	n.a.	n.a.	n.a.
1	12	2	3	2	0401	4.8e-05	0	0.000192	0	0	n.a.	n.a.	n.a.	n.a.
1	12	2	1	1	0401	0.000226	0	0	0.1	0.000301	n.a.	n.a.	n.a.	n.a.
1	12	2	1	1	0201	0.000175	0	0	0.1	0.000233	n.a.	n.a.	n.a.	n.a.
1	12	4	1	1	0201	0.000191	0	0	0.1	0.000254	n.a.	n.a.	n.a.	n.a.
1	12	4	1	1	0401	0.000159	0	0	0.1	0.000212	n.a.	n.a.	n.a.	n.a.
1	12	5	3	2	0401	0.000239	0	0	0.2	0.000318	n.a.	n.a.	n.a.	n.a.
1	12	5	3	2	0301	0.000157	0	0	0.1	0.000209	n.a.	n.a.	n.a.	n.a.
1	12	5	5	1	0401	0.000144	0	0	0.1	0.000191	n.a.	n.a.	n.a.	n.a.
1	12	5	5	1	0301	9.6e-05	0	0	0.1	0.000127	n.a.	n.a.	n.a.	n.a.
1	12	5	5	1	0101	6.4e-05	0	0	0	8.5e-05	n.a.	n.a.	n.a.	n.a.
1	12	5	6	1	0201	3.2e-05	0	0	0	4.2e-05	n.a.	n.a.	n.a.	n.a.
1	12	5	6	1	0401	3.2e-05	0	0	0	4.2e-05	n.a.	n.a.	n.a.	n.a.
1	12	6	5	1	0401	0.000639	0	0	0.4	0.00085	n.a.	n.a.	n.a.	n.a.
1	12	6	5	1	0301	0.000223	0	0	0.1	0.000297	n.a.	n.a.	n.a.	n.a.
1	12	6	3	2	0301	9.5e-05	0	0	0.1	0.000127	n.a.	n.a.	n.a.	n.a.
1	12	7	4	1	0401	1.6e-05	0	6.5e-05	0	0	n.a.	n.a.	n.a.	n.a.
1	12	7	3	2	0401	9.5e-05	0	0.000191	0	6.3e-05	3.03213	5.84815e-12	1.57209e+12	0.886795
1	14	8	7	2	0401	0.0021	0.5	0.003518	0.8	0.001632	2.15972	0.00640605	728.121	0.655556
1	14	8	7	2	0201	6.4e-05	0	0.000255	0	0	n.a.	n.a.	n.a.	n.a.
1	14	8	7	2	0301	6.4e-05	0	0	0	8.5e-05	n.a.	n.a.	n.a.	n.a.
1	15	2	1	1	0401	0.00049	0	0	0.3	0.000652	n.a.	n.a.	n.a.	n.a.
1	15	2	1	1	0201	0.000287	0	0	0.2	0.000382	n.a.	n.a.	n.a.	n.a.
1	15	3	4	1	0402/10501	0.002566	0	0	1.6	0.003414	n.a.	n.a.	n.a.	n.a.
1	15	3	6	1	0301	0.001529	0	0	1	0.002034	n.a.	n.a.	n.a.	n.a.
1	15	3	6	1	0401	0.000127	0.1	0.000513	0	0	n.a.	n.a.	n.a.	n.a.
1	15	3	4	1	0401	0.004219	0.9	0.005704	1.8	0.003728	1.53308	0.0209856	111.998	0.741315
1	15	3	4	1	0301	0.000303	0	0	0.2	0.000402	n.a.	n.a.	n.a.	n.a.
1	15	3	7	1	0501	0.000175	0	0	0.1	0.000233	n.a.	n.a.	n.a.	n.a.
1	15	3	2	1	0501	4.8e-05	0	0	0	6.4e-05	n.a.	n.a.	n.a.	n.a.
1	15	3	7	1	0401	3.2e-05	0	0	0	4.3e-05	n.a.	n.a.	n.a.	n.a.
1	15	3	2	1	0401	4.8e-05	0	6.3e-05	0	4.2e-05	1.50003	3.51367e-18	6.40383e+17	0.9736
1	15	4	1	1	0401	4.8e-05	0	0	0	6.4e-05	n.a.	n.a.	n.a.	n.a.
1	15	4	1	1	0201	1.6e-05	0	0	0	2.1e-05	n.a.	n.a.	n.a.	n.a.
1	15	7	6	1	2301	0.000414	0	0	0.3	0.000551	n.a.	n.a.	n.a.	n.a.
1	15	7	6	1	0301	0.000111	0	0	0.1	0.000148	n.a.	n.a.	n.a.	n.a.
1	15	7	2	1	2301	3.2e-05	0	0	0	4.2e-05	n.a.	n.a.	n.a.	n.a.
1	17	6	6	1	0401	0.001067	0.7	0.004296	0	0	n.a.	n.a.	n.a.	n.a.
1	17	6	4	1	0401	0.004003	1.5	0.009703	1	0.002119	4.61411	0.0657431	323.837	0.193405
1	17	6	1	1	0401	0.000478	0.3	0.001923	0	0	n.a.	n.a.	n.a.	n.a.
1	17	6	7	1	1301	0.003676	0.9	0.005961	1.4	0.002922	2.04628	0.0244846	171.016	0.586662
1	17	6	7	1	0201	0.000748	0.2	0.001539	0.2	0.000487	3.16349	0.00021275	47039.6	0.676994
1	17	6	7	3	0401	4.8e-05	0	0.000193	0	0	n.a.	n.a.	n.a.	n.a.
1	17	6	7	1	0401	0.000575	0.2	0.001025	0.2	0.000426	2.40755	3.903e-05	148508	0.786689
1	17	6	7	1	0301	9.5e-05	0	0	0.1	0.000127	n.a.	n.a.	n.a.	n.a.
1	17	6	7	1	0402/10501	3.2e-05	0	0	0	4.2e-05	n.a.	n.a.	n.a.	n.a.
1	18	5	3	2	0301	0.000639	0	0	0.4	0.00085	n.a.	n.a.	n.a.	n.a.
1	18	5	3	2	0401	0.000223	0	0	0.1	0.000297	n.a.	n.a.	n.a.	n.a.
1	18	5	5	1	0401	9.5e-05	0	0	0.1	0.000127	n.a.	n.a.	n.a.	n.a.
1	18	6	5	1	0301	0.000223	0	0	0.1	0.000296	n.a.	n.a.	n.a.	n.a.
1	18	6	5	1	0401	0.000157	0	0	0.1	0.000209	n.a.	n.a.	n.a.	n.a.
1	18	6	3	2	0301	0.000144	0	0	0.1	0.000191	n.a.	n.a.	n.a.	n.a.
1	18	6	3	2	0401	9.6e-05	0	0	0.1	0.000127	n.a.	n.a.	n.a.	n.a.
1	18	7	5	1	0201	4.8e-05	0	0	0	6.3e-05	n.a.	n.a.	n.a.	n.a.
1	21	7	5	1	1501	0.0007	0	0	0.4	0.000932	n.a.	n.a.	n.a.	n.a.
1	21	7	5	1	0301	0.000239	0	0	0.1	0.000317	n.a.	n.a.	n.a.	n.a.
1	21	7	4	1	1501	0.000191	0	0	0.1	0.000255	n.a.	n.a.	n.a.	n.a.
1	21	7	4	1	0301	6.4e-05	0	0	0	8.5e-05	n.a.	n.a.	n.a.	n.a.
1	27	2	3	2	0401	7.9e-05	0	0	0	0.000104	n.a.	n.a.	n.a.	n.a.
1	27	2	3	2	0301	3.2e-05	0	0	0	4.2e-05	n.a.	n.a.	n.a.	n.a.
1	35	3	4	1	0301	4.8e-05	0	0	0	6.4e-05	n.a.	n.a.	n.a.	n.a.
1	35	4	4	1	0601	0.000908	0.6	0.003653	0	0	n.a.	n.a.	n.a.	n.a.
1	35	4	4	1	1301	0.001083	0	0	0.7	0.00144	n.a.	n.a.	n.a.	n.a.
1	35	4	6	1	0201	9.5e-05	0.1	0.000384	0	0	n.a.	n.a.	n.a.	n.a.
1	35	4	4	1	1401	0.000651	0	0	0.4	0.000866	n.a.	n.a.	n.a.	n.a.
1	35	4	4	1	0401	0.00051	0	0	0.3	0.000678	n.a.	n.a.	n.a.	n.a.
1	35	4	4	1	0201	0.001451	0.4	0.002244	0.6	0.00119	1.88771	0.00156969	2270.16	0.764371
1	35	4	6	1	0601	3.2e-05	0	0.000128	0	0	n.a.	n.a.	n.a.	n.a.
1	35	4	1	1	0402/10501	0.000127	0	0	0.1	0.00017	n.a.	n.a.	n.a.	n.a.
1	35	4	7	1	1401	7e-05	0	0	0	9.3e-05	n.a.	n.a.	n.a.	n.a.
1	35	4	4	1	0301	3.2e-05	0	0	0	4.2e-05	n.a.	n.a.	n.a.	n.a.
1	35	4	1	1	0201	0.000127	0	6.4e-05	0.1	0.000148	0.432396	2.21498e-16	8.441e+14	0.935702
1	37	6	10	1	0201	0.004873	2.4	0.015069	0.7	0.001504	10.1573	0.116651	884.433	0.0349318
1	37	6	10	1	0401	0.005414	2.1	0.013585	1.3	0.002712	5.06443	0.125701	204.044	0.108583
1	37	6	8	4	0201	0.003121	2	0.012562	0	0	n.a.	n.a.	n.a.	n.a.
1	37	6	6	1	1901	0.00246	1.5	0.009903	0	0	n.a.	n.a.	n.a.	n.a.
1	37	6	1	1	0401	0.001592	1	0.00641	0	0	n.a.	n.a.	n.a.	n.a.
1	37	6	4	1	0201	0.002224	0.9	0.005516	0.5	0.001137	4.87273	0.0157966	1503.07	0.314225
1	37	6	10	1	0301	0.000366	0.2	0.001472	0	0	n.a.	n.a.	n.a.	n.a.
1	37	6	2	1	0401	0.002994	1	0.006096	0.9	0.00197	3.10726	0.0253518	380.844	0.413586
1	37	6	10	1	0402/10501	0.000319	0.2	0.001285	0	0	n.a.	n.a.	n.a.	n.a.
1	37	6	6	1	0201	0.000286	0.2	0.00115	0	0	n.a.	n.a.	n.a.	n.a.
1	37	6	1	1	0402/10501	0.001513	0	0	0.9	0.002012	n.a.	n.a.	n.a.	n.a.
1	37	6	10	1	1301	0.000112	0.1	0.000449	0	0	n.a.	n.a.	n.a.	n.a.
1	37	6	2	1	0201	9.5e-05	0.1	0.000383	0	0	n.a.	n.a.	n.a.	n.a.
1	37	6	2	1	1901	8e-05	0.1	0.000321	0	0	n.a.	n.a.	n.a.	n.a.
1	37	6	8	4	0401	4.8e-05	0	0.000195	0	0	n.a.	n.a.	n.a.	n.a.
1	37	6	6	1	0301	4.8e-05	0	0.000192	0	0	n.a.	n.a.	n.a.	n.a.
1	37	6	1	1	0301	4.8e-05	0	0.000191	0	0	n.a.	n.a.	n.a.	n.a.
1	37	6	4	1	1301	0.00043	0	0	0.3	0.000572	n.a.	n.a.	n.a.	n.a.
1	37	6	6	1	0401	8e-05	0	0.000256	0	2.1e-05	12.1933	1.11954e-15	1.32802e+17	0.775166
1	37	6	4	1	0402/10501	3.2e-05	0	0.000128	0	0	n.a.	n.a.	n.a.	n.a.
1	37	6	1	1	1901	1.6e-05	0	6.5e-05	0	0	n.a.	n.a.	n.a.	n.a.
1	37	6	5	1	0401	0.000127	0	0	0.1	0.000169	n.a.	n.a.	n.a.	n.a.
1	37	6	1	1	0101	6.4e-05	0	0	0	8.5e-05	n.a.	n.a.	n.a.	n.a.
1	37	6	3	2	0101	1.6e-05	0	0	0	2.1e-05	n.a.	n.a.	n.a.	n.a.
1	40	2	2	1	0401	0.003838	1.8	0.011668	0.6	0.00125	9.43279	0.0675566	1317.08	0.0680882
1	40	2	2	1	0501	0.000223	0.1	0.000898	0	0	n.a.	n.a.	n.a.	n.a.
1	40	2	6	1	1901	0.000159	0.1	0.000642	0	0	n.a.	n.a.	n.a.	n.a.
1	40	2	6	1	1001	0.001417	0	0	0.9	0.001886	n.a.	n.a.	n.a.	n.a.
1	40	2	6	1	0201	9.6e-05	0.1	0.000385	0	0	n.a.	n.a.	n.a.	n.a.
1	40	2	1	1	0201	8e-05	0	0.00032	0	0	n.a.	n.a.	n.a.	n.a.
1	40	2	2	1	0301	6.4e-05	0	0.000255	0	0	n.a.	n.a.	n.a.	n.a.
1	40	2	2	1	1001	0.000557	0	0	0.3	0.000741	n.a.	n.a.	n.a.	n.a.
1	40	2	1	1	1901	4.8e-05	0	0.000192	0	0	n.a.	n.a.	n.a.	n.a.
1	40	2	6	1	0301	0.000175	0	0	0.1	0.000233	n.a.	n.a.	n.a.	n.a.
1	40	2	5	1	1001	0.000111	0	0	0.1	0.000148	n.a.	n.a.	n.a.	n.a.
1	41	17	8	4	1401	0.000655	0.4	0.002634	0	0	n.a.	n.a.	n.a.	n.a.
1	41	17	8	4	0401	0.00046	0.3	0.001854	0	0	n.a.	n.a.	n.a.	n.a.
1	41	17	6	1	1401	0.000271	0.2	0.001088	0	0	n.a.	n.a.	n.a.	n.a.
1	41	17	7	1	1701	0.000765	0	0	0.5	0.001017	n.a.	n.a.	n.a.	n.a.
1	41	17	6	1	0401	8e-05	0	0.00032	0	0	n.a.	n.a.	n.a.	n.a.
1	41	17	7	1	0401	0.00064	0	0	0.4	0.000851	n.a.	n.a.	n.a.	n.a.
1	41	17	6	1	0301	0.000531	0	0	0.3	0.000707	n.a.	n.a.	n.a.	n.a.
1	41	17	7	2	0401	0.000111	0	0	0.1	0.000148	n.a.	n.a.	n.a.	n.a.
1	41	17	6	1	0101	9.6e-05	0	0	0.1	0.000127	n.a.	n.a.	n.a.	n.a.
1	41	17	3	2	1701	6.1e-05	0	0	0	8.1e-05	n.a.	n.a.	n.a.	n.a.
1	41	17	7	2	1701	1.6e-05	0	0	0	2.1e-05	n.a.	n.a.	n.a.	n.a.
1	70	7	1	1	0401	4.7e-05	0	0.000191	0	0	n.a.	n.a.	n.a.	n.a.
2	5	2	5	1	0402/10501	0.003153	0	0	2	0.004195	n.a.	n.a.	n.a.	n.a.
2	5	2	5	1	0401	0.001306	0	0	0.8	0.001738	n.a.	n.a.	n.a.	n.a.
2	5	2	5	1	0301	1.6e-05	0	0	0	2.1e-05	n.a.	n.a.	n.a.	n.a.
2	5	3	5	1	0401	9.5e-05	0	0	0.1	0.000127	n.a.	n.a.	n.a.	n.a.
2	5	4	1	1	0301	0.000223	0.1	0.000898	0	0	n.a.	n.a.	n.a.	n.a.
2	5	4	1	1	0401	0.000111	0.1	0.000448	0	0	n.a.	n.a.	n.a.	n.a.
2	5	4	2	1	0301	0.001003	0	0	0.6	0.001334	n.a.	n.a.	n.a.	n.a.
2	5	4	8	4	0401	3.2e-05	0	0.00013	0	0	n.a.	n.a.	n.a.	n.a.
2	5	4	8	4	0301	3.2e-05	0	0.000129	0	0	n.a.	n.a.	n.a.	n.a.
2	5	4	2	1	0401	0.000255	0	0	0.2	0.000339	n.a.	n.a.	n.a.	n.a.
2	5	4	9	1	0401	0.000191	0	0	0.1	0.000254	n.a.	n.a.	n.a.	n.a.
2	5	4	9	1	0301	9.6e-05	0	0	0.1	0.000128	n.a.	n.a.	n.a.	n.a.
2	5	7	2	1	0401	0.001592	0	0	1	0.002119	n.a.	n.a.	n.a.	n.a.
2	5	7	4	1	0301	9.5e-05	0	0	0.1	0.000127	n.a.	n.a.	n.a.	n.a.
2	5	7	9	1	0401	4.8e-05	0	0	0	6.4e-05	n.a.	n.a.	n.a.	n.a.
2	5	7	7	1	0301	4.8e-05	0	0	0	6.3e-05	n.a.	n.a.	n.a.	n.a.
2	5	7	5	1	0401	3.2e-05	0	0	0	4.2e-05	n.a.	n.a.	n.a.	n.a.
2	5	12	4	1	1301	0.001417	0.9	0.005701	0	0	n.a.	n.a.	n.a.	n.a.
2	5	12	4	1	0401	0.000144	0.1	0.000582	0	0	n.a.	n.a.	n.a.	n.a.
2	5	12	2	1	0401	3.2e-05	0	0.000127	0	0	n.a.	n.a.	n.a.	n.a.
2	5	14	8	4	0301	0.000541	0.3	0.002177	0	0	n.a.	n.a.	n.a.	n.a.
2	5	14	6	1	0201	0.002147	0.8	0.005262	0.5	0.001118	4.72623	0.0141112	1582.95	0.332367
2	5	14	8	4	0401	0.000478	0.3	0.001925	0	0	n.a.	n.a.	n.a.	n.a.
2	5	14	5	1	0301	0.001871	0	0	1.2	0.002489	n.a.	n.a.	n.a.	n.a.
2	5	14	4	1	0301	0.00173	0	0	1.1	0.002301	n.a.	n.a.	n.a.	n.a.
2	5	14	5	1	0401	0.001598	0	0	1	0.002127	n.a.	n.a.	n.a.	n.a.
2	5	14	6	1	0401	0.000285	0.1	0.000829	0.1	0.000106	7.82641	2.33606e-07	2.62205e+08	0.643139
2	5	14	5	1	0201	0.000746	0	0	0.5	0.000991	n.a.	n.a.	n.a.	n.a.
2	5	14	4	1	0201	0.000653	0	0	0.4	0.000869	n.a.	n.a.	n.a.	n.a.
2	5	14	1	1	0401	3.2e-05	0	0.000128	0	0	n.a.	n.a.	n.a.	n.a.
2	5	14	1	1	0301	0.000289	0.1	0.000575	0.1	0.000194	2.96505	5.71924e-07	1.53718e+07	0.808112
2	5	14	4	1	1501	0.000239	0	0	0.1	0.000317	n.a.	n.a.	n.a.	n.a.
2	5	14	5	1	1501	6.4e-05	0	0	0	8.5e-05	n.a.	n.a.	n.a.	n.a.
2	5	14	5	1	0402/10501	3.2e-05	0	0	0	4.2e-05	n.a.	n.a.	n.a.	n.a.
2	5	15	6	1	0201	0.000874	0.5	0.003518	0	0	n.a.	n.a.	n.a.	n.a.
2	5	15	5	1	0201	0.001906	0	0	1.2	0.002536	n.a.	n.a.	n.a.	n.a.
2	5	15	5	1	0402/10501	0.000979	0	0	0.6	0.001303	n.a.	n.a.	n.a.	n.a.
2	5	15	9	1	0402/10501	0.000977	0	0	0.6	0.0013	n.a.	n.a.	n.a.	n.a.
2	5	15	7	1	0301	0.000701	0	0	0.4	0.000932	n.a.	n.a.	n.a.	n.a.
2	5	15	5	1	0401	0.000541	0	0	0.3	0.00072	n.a.	n.a.	n.a.	n.a.
2	5	15	5	1	1701	0.000495	0	0	0.3	0.000658	n.a.	n.a.	n.a.	n.a.
2	5	15	6	1	0401	8e-05	0	0.000255	0	2.1e-05	12.1457	1.09923e-15	1.34201e+17	0.775756
2	5	15	9	1	0301	0.000281	0	0	0.2	0.000374	n.a.	n.a.	n.a.	n.a.
2	5	15	4	1	0301	0.000238	0	0	0.1	0.000317	n.a.	n.a.	n.a.	n.a.
2	5	15	6	1	0402/10501	0.000112	0	0	0.1	0.000148	n.a.	n.a.	n.a.	n.a.
2	5	15	4	1	0201	3.2e-05	0	0	0	4.2e-05	n.a.	n.a.	n.a.	n.a.
2	5	15	4	1	1701	3.2e-05	0	0	0	4.2e-05	n.a.	n.a.	n.a.	n.a.
2	5	15	7	1	0402/10501	3.2e-05	0	0	0	4.2e-05	n.a.	n.a.	n.a.	n.a.
2	7	3	2	1	0301	0.000222	0	0	0.1	0.000295	n.a.	n.a.	n.a.	n.a.
2	7	3	2	1	0402/10501	1.6e-05	0	0	0	2.1e-05	n.a.	n.a.	n.a.	n.a.
2	7	3	3	2	0301	1.6e-05	0	0	0	2.1e-05	n.a.	n.a.	n.a.	n.a.
2	7	4	2	1	0301	4.8e-05	0	0	0	6.4e-05	n.a.	n.a.	n.a.	n.a.
2	7	6	2	1	1701	0.001592	0	0	1	0.002119	n.a.	n.a.	n.a.	n.a.
2	7	7	2	1	0402/10501	0.006243	0	0	3.9	0.008306	n.a.	n.a.	n.a.	n.a.
2	7	7	2	1	0201	0.007236	0.1	0.000577	4.5	0.009437	0.0606003	9.3232e-07	3938.98	0.257673
2	7	7	8	4	0301	0.000557	0.3	0.002242	0	0	n.a.	n.a.	n.a.	n.a.
2	7	7	8	4	0401	0.000414	0.3	0.001668	0	0	n.a.	n.a.	n.a.	n.a.
2	7	7	5	1	0401	0.003266	0	6.4e-05	2	0.004326	0.0147312	6.7715e-17	3.20473e+12	0.418691
2	7	7	9	1	0401	0.002134	0	0	1.3	0.002839	n.a.	n.a.	n.a.	n.a.
2	7	7	2	1	1901	0.001927	0	0	1.2	0.002565	n.a.	n.a.	n.a.	n.a.
2	7	7	6	1	0201	0.001801	0	0	1.1	0.002396	n.a.	n.a.	n.a.	n.a.
2	7	7	2	1	1701	0.001592	0	0	1	0.002119	n.a.	n.a.	n.a.	n.a.
2	7	7	2	1	0301	0.003281	0.2	0.001024	1.9	0.004026	0.253582	4.77549e-05	1346.54	0.569703
2	7	7	5	1	0201	0.001417	0	0	0.9	0.001886	n.a.	n.a.	n.a.	n.a.
2	7	7	4	1	0601	0.001274	0	0	0.8	0.001695	n.a.	n.a.	n.a.	n.a.
2	7	7	7	1	1401	0.001274	0	0	0.8	0.001695	n.a.	n.a.	n.a.	n.a.
2	7	7	6	1	0401	0.001401	0.1	0.000321	0.8	0.001759	0.182228	4.82429e-08	688327	0.677282
2	7	7	7	1	0401	0.000828	0	0	0.5	0.001101	n.a.	n.a.	n.a.	n.a.
2	7	7	5	1	0101	0.000798	0	0	0.5	0.001062	n.a.	n.a.	n.a.	n.a.
2	7	7	2	1	1301	0.000755	0	0	0.5	0.001005	n.a.	n.a.	n.a.	n.a.
2	7	7	6	1	0301	0.00064	0	0	0.4	0.000851	n.a.	n.a.	n.a.	n.a.
2	7	7	4	3	0402/10501	0.000637	0	0	0.4	0.000847	n.a.	n.a.	n.a.	n.a.
2	7	7	1	1	1601	0.000605	0	0	0.4	0.000804	n.a.	n.a.	n.a.	n.a.
2	7	7	4	1	0301	0.000875	0	0.000188	0.5	0.001103	0.170288	4.50496e-10	6.43693e+07	0.73766
2	7	7	9	1	0402/10501	0.000478	0	0	0.3	0.000636	n.a.	n.a.	n.a.	n.a.
2	7	7	2	1	1601	0.000414	0	0	0.3	0.000551	n.a.	n.a.	n.a.	n.a.
2	7	7	2	1	0101	0.000366	0	0	0.2	0.000487	n.a.	n.a.	n.a.	n.a.
2	7	7	2	1	0501	0.000351	0	0	0.2	0.000467	n.a.	n.a.	n.a.	n.a.
2	7	7	4	1	1401	0.000319	0	0	0.2	0.000424	n.a.	n.a.	n.a.	n.a.
2	7	7	7	1	0601	0.000319	0	0	0.2	0.000424	n.a.	n.a.	n.a.	n.a.
2	7	7	5	1	0402/10501	0.000302	0	0	0.2	0.000402	n.a.	n.a.	n.a.	n.a.
2	7	7	4	3	0301	0.00027	0	0	0.2	0.00036	n.a.	n.a.	n.a.	n.a.
2	7	7	9	1	0301	0.000255	0	0	0.2	0.000339	n.a.	n.a.	n.a.	n.a.
2	7	7	1	1	0201	0.000207	0	0	0.1	0.000276	n.a.	n.a.	n.a.	n.a.
2	7	7	7	1	0402/10501	0.000207	0	0	0.1	0.000276	n.a.	n.a.	n.a.	n.a.
2	7	7	2	1	1401	0.000185	0	0	0.1	0.000246	n.a.	n.a.	n.a.	n.a.
2	7	7	6	1	0402/10501	0.00018	0	0	0.1	0.00024	n.a.	n.a.	n.a.	n.a.
2	7	7	7	1	0301	0.000175	0	0	0.1	0.000233	n.a.	n.a.	n.a.	n.a.
2	7	7	6	1	1901	0.000143	0	0	0.1	0.000191	n.a.	n.a.	n.a.	n.a.
2	7	7	6	1	1301	0.000143	0	0	0.1	0.00019	n.a.	n.a.	n.a.	n.a.
2	7	7	4	1	0402/10501	8e-05	0	0	0.1	0.000106	n.a.	n.a.	n.a.	n.a.
2	7	7	4	1	0201	6.4e-05	0	0	0	8.5e-05	n.a.	n.a.	n.a.	n.a.
2	7	7	5	1	0301	0.000159	0	6.3e-05	0.1	0.000191	0.329801	2.1736e-16	5.00408e+14	0.912524
2	7	7	1	1	0401	0.000111	0	0.000192	0	8.5e-05	2.25907	2.75754e-11	1.8507e+11	0.912655
2	7	7	3	2	0402/10501	4.8e-05	0	0	0	6.3e-05	n.a.	n.a.	n.a.	n.a.
2	7	7	4	1	0401	0.000222	0	0.000129	0.1	0.000253	0.509818	6.56216e-12	3.96081e+10	0.928219
2	7	7	1	1	0301	3.2e-05	0	0	0	4.2e-05	n.a.	n.a.	n.a.	n.a.
2	7	7	3	1	0301	3.2e-05	0	0	0	4.2e-05	n.a.	n.a.	n.a.	n.a.
2	7	7	7	1	0501	1.6e-05	0	0	0	2.1e-05	n.a.	n.a.	n.a.	n.a.
2	8	1	3	2	0201	0.000535	0	0	0.3	0.000711	n.a.	n.a.	n.a.	n.a.
2	8	1	3	2	0401	0.00043	0	0	0.3	0.000572	n.a.	n.a.	n.a.	n.a.
2	8	3	3	2	0301	0.000829	0	0	0.5	0.001103	n.a.	n.a.	n.a.	n.a.
2	8	3	3	2	0402/10501	0.000478	0	0	0.3	0.000636	n.a.	n.a.	n.a.	n.a.
2	8	3	4	1	0401	3.2e-05	0	0.000127	0	0	n.a.	n.a.	n.a.	n.a.
2	8	3	3	2	0401	1.6e-05	0	6.5e-05	0	0	n.a.	n.a.	n.a.	n.a.
2	8	3	2	1	0301	3.2e-05	0	0	0	4.2e-05	n.a.	n.a.	n.a.	n.a.
2	8	5	3	2	0201	0.000325	0	0	0.2	0.000432	n.a.	n.a.	n.a.	n.a.
2	8	5	3	2	0401	0.000303	0	0	0.2	0.000403	n.a.	n.a.	n.a.	n.a.
2	8	5	1	1	2301	9.5e-05	0	0	0.1	0.000127	n.a.	n.a.	n.a.	n.a.
2	8	5	1	1	0401	8e-05	0	0	0.1	0.000106	n.a.	n.a.	n.a.	n.a.
2	8	5	6	1	0401	4.8e-05	0	0	0	6.4e-05	n.a.	n.a.	n.a.	n.a.
2	8	5	6	1	2301	3.2e-05	0	0	0	4.2e-05	n.a.	n.a.	n.a.	n.a.
2	8	7	2	1	0401	0.002469	0.1	0.000448	1.5	0.003137	0.142427	4.17117e-07	48632.8	0.557404
2	8	7	3	2	0402/10501	0.001297	0	0	0.8	0.001726	n.a.	n.a.	n.a.	n.a.
2	8	7	6	1	2301	0.000913	0	0	0.6	0.001215	n.a.	n.a.	n.a.	n.a.
2	8	7	3	2	0401	0.000709	0	0	0.4	0.000943	n.a.	n.a.	n.a.	n.a.
2	8	7	6	1	0201	0.000574	0	0	0.4	0.000763	n.a.	n.a.	n.a.	n.a.
2	8	7	6	1	1901	0.00046	0	0	0.3	0.000612	n.a.	n.a.	n.a.	n.a.
2	8	7	2	1	1901	0.000416	0	0	0.3	0.000553	n.a.	n.a.	n.a.	n.a.
2	8	7	2	1	0402/10501	0.000253	0	0	0.2	0.000337	n.a.	n.a.	n.a.	n.a.
2	8	7	2	1	0201	0.000175	0	0	0.1	0.000233	n.a.	n.a.	n.a.	n.a.
2	8	7	7	1	0401	0.000159	0	0	0.1	0.000211	n.a.	n.a.	n.a.	n.a.
2	8	7	6	1	0401	0.000248	0	6.6e-05	0.1	0.000308	0.214234	5.7074e-16	8.04152e+13	0.867799
2	8	7	1	1	2301	0.000127	0	0	0.1	0.000169	n.a.	n.a.	n.a.	n.a.
2	8	7	2	1	0301	0.000127	0	0	0.1	0.000169	n.a.	n.a.	n.a.	n.a.
2	8	7	5	1	0401	0.000111	0	0	0.1	0.000148	n.a.	n.a.	n.a.	n.a.
2	8	7	4	3	0402/10501	8e-05	0	0	0.1	0.000106	n.a.	n.a.	n.a.	n.a.
2	8	7	1	1	0401	7.5e-05	0	0	0	9.9e-05	n.a.	n.a.	n.a.	n.a.
2	8	7	3	1	0401	4.8e-05	0	0	0	6.4e-05	n.a.	n.a.	n.a.	n.a.
2	8	7	6	1	0301	3.2e-05	0	0	0	4.3e-05	n.a.	n.a.	n.a.	n.a.
2	8	7	3	2	0301	3.2e-05	0	0	0	4.2e-05	n.a.	n.a.	n.a.	n.a.
2	8	7	4	3	0301	3.2e-05	0	0	0	4.2e-05	n.a.	n.a.	n.a.	n.a.
2	8	7	4	1	0401	1.6e-05	0	0	0	2.1e-05	n.a.	n.a.	n.a.	n.a.
2	12	2	2	1	0401	3.2e-05	0	0	0	4.3e-05	n.a.	n.a.	n.a.	n.a.
2	12	2	6	1	0201	3.2e-05	0	0	0	4.2e-05	n.a.	n.a.	n.a.	n.a.
2	12	2	7	2	1101	3.2e-05	0	0	0	4.2e-05	n.a.	n.a.	n.a.	n.a.
2	12	2	6	1	0401	1.6e-05	0	0	0	2.1e-05	n.a.	n.a.	n.a.	n.a.
2	12	3	4	1	0401	0.000972	0.6	0.003914	0	0	n.a.	n.a.	n.a.	n.a.
2	12	3	3	2	0401	0.001	0.4	0.002304	0.3	0.000568	4.0634	0.000911325	18117.8	0.551872
2	12	3	5	1	0401	0.00084	0	0	0.5	0.001118	n.a.	n.a.	n.a.	n.a.
2	12	3	6	1	0401	0.000418	0	0	0.3	0.000556	n.a.	n.a.	n.a.	n.a.
2	12	3	6	1	0201	0.000334	0	0	0.2	0.000445	n.a.	n.a.	n.a.	n.a.
2	12	3	3	2	0402/10501	0.000145	0	0	0.1	0.000193	n.a.	n.a.	n.a.	n.a.
2	12	3	5	1	0201	8e-05	0	0	0.1	0.000106	n.a.	n.a.	n.a.	n.a.
2	12	3	6	1	0402/10501	3.2e-05	0	0	0	4.2e-05	n.a.	n.a.	n.a.	n.a.
2	12	4	7	2	0401	0.001242	0	0	0.8	0.001653	n.a.	n.a.	n.a.	n.a.
2	12	4	7	2	0201	0.000223	0	0	0.1	0.000297	n.a.	n.a.	n.a.	n.a.
2	12	4	5	2	0401	9.5e-05	0	0	0.1	0.000127	n.a.	n.a.	n.a.	n.a.
2	12	4	5	1	0201	1.6e-05	0	0	0	2.1e-05	n.a.	n.a.	n.a.	n.a.
2	12	5	6	1	0401	0.004958	0	0	3.1	0.006596	n.a.	n.a.	n.a.	n.a.
2	12	5	5	1	0402/10501	0.002726	0	0	1.7	0.003627	n.a.	n.a.	n.a.	n.a.
2	12	5	4	3	0401	0.001608	0	0	1	0.00214	n.a.	n.a.	n.a.	n.a.
2	12	5	5	3	0401	0.001598	0	0	1	0.002126	n.a.	n.a.	n.a.	n.a.
2	12	5	5	1	0201	0.001544	0	0	1	0.002055	n.a.	n.a.	n.a.	n.a.
2	12	5	7	1	0401	0.001449	0	0	0.9	0.001928	n.a.	n.a.	n.a.	n.a.
2	12	5	4	1	0301	0.001399	0	0	0.9	0.001861	n.a.	n.a.	n.a.	n.a.
2	12	5	7	1	1401	0.00043	0	0	0.3	0.000573	n.a.	n.a.	n.a.	n.a.
2	12	5	2	1	0401	0.000302	0	0	0.2	0.000402	n.a.	n.a.	n.a.	n.a.
2	12	5	5	1	0401	0.000271	0	0	0.2	0.00036	n.a.	n.a.	n.a.	n.a.
2	12	5	6	1	0201	0.001019	0.2	0.001471	0.4	0.000869	1.69377	0.000317062	9048.25	0.838077
2	12	5	4	1	0401	0.000161	0	0	0.1	0.000215	n.a.	n.a.	n.a.	n.a.
2	12	5	6	1	0301	0.000134	0	0	0.1	0.000179	n.a.	n.a.	n.a.	n.a.
2	12	5	5	1	1401	0.000128	0	0	0.1	0.00017	n.a.	n.a.	n.a.	n.a.
2	12	5	2	1	0201	8e-05	0	0	0.1	0.000106	n.a.	n.a.	n.a.	n.a.
2	12	5	7	1	0201	0.001114	0.1	0.000831	0.6	0.001207	0.688225	2.7431e-05	17267.1	0.902841
2	12	5	5	1	0101	6.7e-05	0	0	0	8.9e-05	n.a.	n.a.	n.a.	n.a.
2	12	5	6	1	1901	3.2e-05	0	0	0	4.3e-05	n.a.	n.a.	n.a.	n.a.
2	12	5	7	2	0401	1.6e-05	0	0	0	2.1e-05	n.a.	n.a.	n.a.	n.a.
2	13	5	2	1	0402/10501	4.8e-05	0	0	0	6.4e-05	n.a.	n.a.	n.a.	n.a.
2	13	6	2	1	0402/10501	0.001193	0	0	0.7	0.001587	n.a.	n.a.	n.a.	n.a.
2	13	6	2	1	0201	0.0011	0	0	0.7	0.001464	n.a.	n.a.	n.a.	n.a.
2	13	6	2	1	0301	0.00035	0	0	0.2	0.000466	n.a.	n.a.	n.a.	n.a.
2	13	6	2	1	0401	0.000287	0	0	0.2	0.000382	n.a.	n.a.	n.a.	n.a.
2	13	6	5	1	0201	0.000126	0	0	0.1	0.000167	n.a.	n.a.	n.a.	n.a.
2	13	6	5	1	0401	4.8e-05	0	0	0	6.4e-05	n.a.	n.a.	n.a.	n.a.
2	14	8	7	2	0401	0.000655	0.4	0.002637	0	0	n.a.	n.a.	n.a.	n.a.
2	15	1	4	1	0301	0.001153	0	0	0.7	0.001534	n.a.	n.a.	n.a.	n.a.
2	15	1	4	1	1401	0.000105	0	0	0.1	0.000139	n.a.	n.a.	n.a.	n.a.
2	15	3	1	1	0401	0.002213	1	0.006219	0.4	0.00089	7.02511	0.015993	3085.86	0.219536
2	15	3	6	1	0401	0.004192	0	0	2.6	0.005578	n.a.	n.a.	n.a.	n.a.
2	15	3	4	1	0201	0.001132	0.4	0.002565	0.3	0.000658	3.90563	0.00148472	10274	0.539109
2	15	3	5	1	1301	0.001592	0	0	1	0.002119	n.a.	n.a.	n.a.	n.a.
2	15	3	6	1	0301	0.001482	0	0	0.9	0.001971	n.a.	n.a.	n.a.	n.a.
2	15	3	4	1	0301	0.001354	0	0	0.9	0.001801	n.a.	n.a.	n.a.	n.a.
2	15	3	1	1	1901	0.00129	0	0	0.8	0.001716	n.a.	n.a.	n.a.	n.a.
2	15	3	4	3	1601	0.001248	0	0	0.8	0.001661	n.a.	n.a.	n.a.	n.a.
2	15	3	1	1	1001	0.001194	0	0	0.8	0.001589	n.a.	n.a.	n.a.	n.a.
2	15	3	7	1	0401	0.001099	0	0	0.7	0.001462	n.a.	n.a.	n.a.	n.a.
2	15	3	4	1	1701	0.001034	0	0	0.6	0.001376	n.a.	n.a.	n.a.	n.a.
2	15	3	6	1	1901	0.000904	0	0	0.6	0.001202	n.a.	n.a.	n.a.	n.a.
2	15	3	5	1	0401	0.000637	0	0	0.4	0.000847	n.a.	n.a.	n.a.	n.a.
2	15	3	3	1	0401	0.000557	0	0	0.3	0.000741	n.a.	n.a.	n.a.	n.a.
2	15	3	4	1	0501	0.000525	0	0	0.3	0.000699	n.a.	n.a.	n.a.	n.a.
2	15	3	6	1	0101	0.000522	0	0	0.3	0.000695	n.a.	n.a.	n.a.	n.a.
2	15	3	4	1	0402/10501	0.000399	0	0	0.3	0.000531	n.a.	n.a.	n.a.	n.a.
2	15	3	2	1	0402/10501	0.000365	0	0	0.2	0.000485	n.a.	n.a.	n.a.	n.a.
2	15	3	6	1	1101	0.004666	0.9	0.005965	2	0.004237	1.41028	0.022447	88.604	0.783658
2	15	3	4	3	0601	0.000344	0	0	0.2	0.000458	n.a.	n.a.	n.a.	n.a.
2	15	3	2	1	0301	0.000324	0	0	0.2	0.000431	n.a.	n.a.	n.a.	n.a.
2	15	3	6	1	0201	0.000941	0.1	0.000445	0.5	0.001104	0.402814	6.75702e-07	240134	0.815905
2	15	3	2	1	0501	0.000255	0	0	0.2	0.000339	n.a.	n.a.	n.a.	n.a.
2	15	3	3	1	0301	0.000207	0	0	0.1	0.000275	n.a.	n.a.	n.a.	n.a.
2	15	3	7	1	0501	0.000159	0	0	0.1	0.000212	n.a.	n.a.	n.a.	n.a.
2	15	3	5	1	0201	3.2e-05	0	0	0	4.2e-05	n.a.	n.a.	n.a.	n.a.
2	15	3	5	1	1701	3.2e-05	0	0	0	4.2e-05	n.a.	n.a.	n.a.	n.a.
2	15	3	3	2	0101	1.6e-05	0	0	0	2.1e-05	n.a.	n.a.	n.a.	n.a.
2	15	3	2	1	0401	0.000159	0	0.000192	0.1	0.000149	1.28865	1.77494e-10	9.35586e+09	0.970605
2	15	4	4	1	0301	0.001354	0	0	0.9	0.001801	n.a.	n.a.	n.a.	n.a.
2	15	4	4	1	0401	0.000542	0	0	0.3	0.000721	n.a.	n.a.	n.a.	n.a.
2	15	4	4	1	1401	1.6e-05	0	0	0	2.1e-05	n.a.	n.a.	n.a.	n.a.
2	16	7	8	4	0401	0.001561	0	0	1	0.002076	n.a.	n.a.	n.a.	n.a.
2	16	7	1	1	0401	3.2e-05	0	0	0	4.2e-05	n.a.	n.a.	n.a.	n.a.
2	16	12	6	1	0401	0.001755	0	0	1.1	0.002335	n.a.	n.a.	n.a.	n.a.
2	16	12	6	1	1401	0.000698	0	0	0.4	0.000928	n.a.	n.a.	n.a.	n.a.
2	16	12	6	1	0301	0.000573	0	0	0.4	0.000762	n.a.	n.a.	n.a.	n.a.
2	16	12	7	2	0301	0.000366	0	0	0.2	0.000487	n.a.	n.a.	n.a.	n.a.
2	16	12	5	1	0301	0.000207	0	0	0.1	0.000275	n.a.	n.a.	n.a.	n.a.
2	16	12	5	1	0401	6.4e-05	0	0	0	8.5e-05	n.a.	n.a.	n.a.	n.a.
2	16	12	5	1	1401	4.8e-05	0	0	0	6.3e-05	n.a.	n.a.	n.a.	n.a.
2	16	12	5	2	0301	3.2e-05	0	0	0	4.2e-05	n.a.	n.a.	n.a.	n.a.
2	16	12	7	1	0301	1.9e-05	0	0	0	2.6e-05	n.a.	n.a.	n.a.	n.a.
2	17	6	7	1	0201	0.001036	0.6	0.004043	0	4.3e-05	94.4009	6.06727e-09	1.46879e+12	0.178321
2	17	6	7	1	0301	0.001684	0	0	1.1	0.002241	n.a.	n.a.	n.a.	n.a.
2	17	6	7	1	0401	0.000334	0	0	0.2	0.000445	n.a.	n.a.	n.a.	n.a.
2	17	6	9	1	0402/10501	0.000303	0	0	0.2	0.000403	n.a.	n.a.	n.a.	n.a.
2	17	6	7	1	0402/10501	0.000281	0	0	0.2	0.000374	n.a.	n.a.	n.a.	n.a.
2	17	6	6	1	0401	6.3e-05	0	0.000191	0	2.1e-05	9.09678	2.44405e-16	3.38583e+17	0.816924
2	17	6	6	1	0201	1.6e-05	0	6.5e-05	0	0	n.a.	n.a.	n.a.	n.a.
2	17	6	7	1	1301	4.8e-05	0	0	0	6.3e-05	n.a.	n.a.	n.a.	n.a.
2	17	6	9	1	0301	3.2e-05	0	0	0	4.2e-05	n.a.	n.a.	n.a.	n.a.
2	17	7	7	1	0401	0.000296	0	0	0.2	0.000394	n.a.	n.a.	n.a.	n.a.
2	17	7	7	1	0301	0.000191	0	0	0.1	0.000254	n.a.	n.a.	n.a.	n.a.
2	17	7	5	1	0401	4.8e-05	0	0	0	6.3e-05	n.a.	n.a.	n.a.	n.a.
2	17	7	6	1	0301	3.2e-05	0	0	0	4.2e-05	n.a.	n.a.	n.a.	n.a.
2	18	5	3	2	0301	0.001432	0	0	0.9	0.001905	n.a.	n.a.	n.a.	n.a.
2	18	5	3	2	0402/10501	0.000334	0	0	0.2	0.000445	n.a.	n.a.	n.a.	n.a.
2	18	5	3	2	0101	9.5e-05	0	0	0.1	0.000127	n.a.	n.a.	n.a.	n.a.
2	18	6	3	2	0301	4.8e-05	0	0	0	6.4e-05	n.a.	n.a.	n.a.	n.a.
2	18	7	1	1	1901	0.000602	0.4	0.002427	0	0	n.a.	n.a.	n.a.	n.a.
2	18	7	6	1	1901	0.000385	0.2	0.001547	0	0	n.a.	n.a.	n.a.	n.a.
2	18	7	1	1	0301	0.000335	0.2	0.001348	0	0	n.a.	n.a.	n.a.	n.a.
2	18	7	5	1	0401	0.005343	0.3	0.001607	3.1	0.006579	0.243046	0.000260378	226.867	0.460244
2	18	7	5	1	0301	0.002135	0.7	0.004423	0.7	0.001378	3.21954	0.0108272	957.35	0.474954
2	18	7	5	1	0402/10501	0.002142	0	0	1.3	0.00285	n.a.	n.a.	n.a.	n.a.
2	18	7	6	1	0301	0.000334	0.2	0.001089	0	8.5e-05	12.8246	1.49454e-07	1.10049e+09	0.55211
2	18	7	5	1	1001	0.000924	0	0	0.6	0.001229	n.a.	n.a.	n.a.	n.a.
2	18	7	5	1	1401	0.000894	0	0	0.6	0.00119	n.a.	n.a.	n.a.	n.a.
2	18	7	5	1	0201	0.000651	0	0	0.4	0.000866	n.a.	n.a.	n.a.	n.a.
2	18	7	2	1	0401	0.000386	0	0	0.2	0.000513	n.a.	n.a.	n.a.	n.a.
2	18	7	2	1	0201	0.000315	0	0	0.2	0.000419	n.a.	n.a.	n.a.	n.a.
2	18	7	6	1	0401	8e-05	0	0	0.1	0.000106	n.a.	n.a.	n.a.	n.a.
2	21	6	6	1	0201	0.001863	1.2	0.007502	0	0	n.a.	n.a.	n.a.	n.a.
2	21	6	6	1	0601	0.000557	0.4	0.002244	0	0	n.a.	n.a.	n.a.	n.a.
2	21	6	6	1	0401	0.000493	0.3	0.001982	0	0	n.a.	n.a.	n.a.	n.a.
2	21	6	4	1	0601	8e-05	0	0.00032	0	0	n.a.	n.a.	n.a.	n.a.
2	21	6	4	1	0401	0.001255	0.1	0.000447	0.7	0.001522	0.293377	6.27509e-07	137161	0.742314
2	21	6	4	1	0201	4.8e-05	0	0.000194	0	0	n.a.	n.a.	n.a.	n.a.
2	21	6	7	2	0401	0.000287	0	0	0.2	0.000381	n.a.	n.a.	n.a.	n.a.
2	21	6	7	1	0401	0.000127	0	0	0.1	0.00017	n.a.	n.a.	n.a.	n.a.
2	21	6	4	2	0401	5.1e-05	0	0	0	6.7e-05	n.a.	n.a.	n.a.	n.a.
2	21	7	5	1	1501	0.000191	0	0	0.1	0.000255	n.a.	n.a.	n.a.	n.a.
2	21	7	5	1	0301	0.000127	0	0	0.1	0.000169	n.a.	n.a.	n.a.	n.a.
2	21	7	4	1	1501	8e-05	0	0	0.1	0.000106	n.a.	n.a.	n.a.	n.a.
2	21	7	5	1	0401	4.8e-05	0	0	0	6.3e-05	n.a.	n.a.	n.a.	n.a.
2	22	3	4	1	0401	0.001595	0	0	1	0.002122	n.a.	n.a.	n.a.	n.a.
2	22	3	4	1	0301	0.000317	0	0	0.2	0.000422	n.a.	n.a.	n.a.	n.a.
2	22	3	8	1	0401	0.000207	0	0	0.1	0.000275	n.a.	n.a.	n.a.	n.a.
2	22	3	2	1	0401	0.000175	0	0	0.1	0.000232	n.a.	n.a.	n.a.	n.a.
2	22	6	6	1	0301	0.000296	0	0	0.2	0.000394	n.a.	n.a.	n.a.	n.a.
2	22	6	6	1	0401	0.000191	0	0	0.1	0.000254	n.a.	n.a.	n.a.	n.a.
2	22	6	7	1	0401	3.2e-05	0	0	0	4.2e-05	n.a.	n.a.	n.a.	n.a.
2	22	7	6	1	0401	0.000707	0	0	0.4	0.000941	n.a.	n.a.	n.a.	n.a.
2	22	7	6	1	0301	0.000334	0	0	0.2	0.000445	n.a.	n.a.	n.a.	n.a.
2	27	1	6	1	1901	0.002534	0	0	1.6	0.003371	n.a.	n.a.	n.a.	n.a.
2	27	1	5	1	0401	0.000764	0	0	0.5	0.001016	n.a.	n.a.	n.a.	n.a.
2	27	1	2	1	0201	0.000701	0	0	0.4	0.000932	n.a.	n.a.	n.a.	n.a.
2	27	1	6	1	1001	0.000366	0	0	0.2	0.000487	n.a.	n.a.	n.a.	n.a.
2	27	1	6	1	0401	0.000253	0	0	0.2	0.000336	n.a.	n.a.	n.a.	n.a.
2	27	1	2	1	0401	0.000159	0	0	0.1	0.000212	n.a.	n.a.	n.a.	n.a.
2	27	1	4	1	0201	6.4e-05	0	0	0	8.5e-05	n.a.	n.a.	n.a.	n.a.
2	27	1	4	1	0401	6.4e-05	0	0	0	8.5e-05	n.a.	n.a.	n.a.	n.a.
2	27	1	1	1	1001	3.2e-05	0	0	0	4.3e-05	n.a.	n.a.	n.a.	n.a.
2	27	1	6	1	0301	3.2e-05	0	0	0	4.2e-05	n.a.	n.a.	n.a.	n.a.
2	27	2	1	1	0301	0.002866	0.8	0.005189	1	0.002098	2.48099	0.017752	346.739	0.531243
2	27	2	1	1	0201	0.000128	0.1	0.000515	0	0	n.a.	n.a.	n.a.	n.a.
2	27	2	7	2	1101	0.001115	0	0	0.7	0.001483	n.a.	n.a.	n.a.	n.a.
2	27	2	3	2	0101	0.000972	0	0	0.6	0.001292	n.a.	n.a.	n.a.	n.a.
2	27	2	5	1	0401	0.000605	0	0	0.4	0.000805	n.a.	n.a.	n.a.	n.a.
2	27	2	7	2	0201	0.000239	0	0	0.2	0.000318	n.a.	n.a.	n.a.	n.a.
2	27	2	2	1	0201	0.000541	0	0.000255	0.3	0.000635	0.401422	9.47905e-09	1.69996e+07	0.859495
2	27	2	1	1	0402/10501	9.6e-05	0	0	0.1	0.000127	n.a.	n.a.	n.a.	n.a.
2	27	2	6	1	1101	9.6e-05	0	0	0.1	0.000127	n.a.	n.a.	n.a.	n.a.
2	27	2	2	1	0101	8e-05	0	0	0.1	0.000106	n.a.	n.a.	n.a.	n.a.
2	27	2	3	2	0201	6.4e-05	0	0	0	8.5e-05	n.a.	n.a.	n.a.	n.a.
2	27	2	6	1	0201	6.4e-05	0	0	0	8.5e-05	n.a.	n.a.	n.a.	n.a.
2	27	3	5	1	0401	1.6e-05	0	0	0	2.1e-05	n.a.	n.a.	n.a.	n.a.
2	27	4	5	1	0401	1.6e-05	0	0	0	2.2e-05	n.a.	n.a.	n.a.	n.a.
2	27	5	1	1	0401	0.000913	0	0	0.6	0.001215	n.a.	n.a.	n.a.	n.a.
2	27	5	1	1	2301	0.000223	0	0	0.1	0.000297	n.a.	n.a.	n.a.	n.a.
2	27	5	5	1	0401	0.000143	0	0	0.1	0.000191	n.a.	n.a.	n.a.	n.a.
2	27	5	6	1	0401	0.000127	0	0	0.1	0.000169	n.a.	n.a.	n.a.	n.a.
2	27	5	6	1	2301	7.5e-05	0	0	0	9.9e-05	n.a.	n.a.	n.a.	n.a.
2	27	7	6	1	0401	9.5e-05	0	0	0.1	0.000127	n.a.	n.a.	n.a.	n.a.
2	27	7	6	1	2301	8e-05	0	0	0.1	0.000106	n.a.	n.a.	n.a.	n.a.
2	27	7	5	1	0401	6.4e-05	0	0	0	8.5e-05	n.a.	n.a.	n.a.	n.a.
2	27	7	1	1	2301	4.8e-05	0	0	0	6.4e-05	n.a.	n.a.	n.a.	n.a.
2	27	7	1	1	0401	3.2e-05	0	0	0	4.2e-05	n.a.	n.a.	n.a.	n.a.
2	35	1	4	1	1401	3.2e-05	0	0	0	4.2e-05	n.a.	n.a.	n.a.	n.a.
2	35	4	2	1	0401	0.00274	0	0	1.7	0.003646	n.a.	n.a.	n.a.	n.a.
2	35	4	6	1	0401	0.001767	0	0	1.1	0.002352	n.a.	n.a.	n.a.	n.a.
2	35	4	1	1	0301	0.000287	0.2	0.000964	0	6.4e-05	15.0761	1.46914e-08	1.54708e+10	0.565451
2	35	4	3	2	0401	0.001576	0	0	1	0.002098	n.a.	n.a.	n.a.	n.a.
2	35	4	2	1	0402/10501	0.001074	0	0	0.7	0.001429	n.a.	n.a.	n.a.	n.a.
2	35	4	1	1	0402/10501	0.00035	0	0	0.2	0.000466	n.a.	n.a.	n.a.	n.a.
2	35	4	4	1	0401	0.000349	0	0	0.2	0.000464	n.a.	n.a.	n.a.	n.a.
2	35	4	8	1	0401	0.00027	0	0	0.2	0.000359	n.a.	n.a.	n.a.	n.a.
2	35	4	4	1	0301	0.000255	0	0	0.2	0.000339	n.a.	n.a.	n.a.	n.a.
2	35	4	2	1	0501	0.000144	0	0	0.1	0.000192	n.a.	n.a.	n.a.	n.a.
2	35	4	1	1	0101	0.000127	0	0	0.1	0.00017	n.a.	n.a.	n.a.	n.a.
2	35	4	2	1	0201	9.6e-05	0	0	0.1	0.000127	n.a.	n.a.	n.a.	n.a.
2	35	4	4	1	1401	8e-05	0	0	0.1	0.000106	n.a.	n.a.	n.a.	n.a.
2	35	4	4	1	0501	6.4e-05	0	0	0	8.5e-05	n.a.	n.a.	n.a.	n.a.
2	35	4	1	1	0401	0.004935	0.8	0.005446	2.2	0.004766	1.14346	0.017125	76.3504	0.916317
2	35	4	5	1	0402/10501	4.8e-05	0	0	0	6.4e-05	n.a.	n.a.	n.a.	n.a.
2	35	4	6	1	0402/10501	4e-05	0	0	0	5.3e-05	n.a.	n.a.	n.a.	n.a.
2	35	4	1	1	1301	3.2e-05	0	0	0	4.2e-05	n.a.	n.a.	n.a.	n.a.
2	35	4	4	1	0201	3.2e-05	0	0	0	4.2e-05	n.a.	n.a.	n.a.	n.a.
2	35	4	8	4	0401	3.2e-05	0	0	0	4.2e-05	n.a.	n.a.	n.a.	n.a.
2	37	6	4	1	0401	0.000194	0	0	0.1	0.000259	n.a.	n.a.	n.a.	n.a.
2	37	6	6	1	0301	4.8e-05	0	0	0	6.3e-05	n.a.	n.a.	n.a.	n.a.
2	37	6	4	1	0301	1.6e-05	0	0	0	2.1e-05	n.a.	n.a.	n.a.	n.a.
2	40	2	5	1	0401	0.00446	0	0	2.8	0.005934	n.a.	n.a.	n.a.	n.a.
2	40	2	1	1	0301	0.001592	0	0	1	0.002119	n.a.	n.a.	n.a.	n.a.
2	40	2	10	1	0401	0.000685	0	0	0.4	0.000911	n.a.	n.a.	n.a.	n.a.
2	40	2	5	1	0402/10501	0.000605	0	0	0.4	0.000805	n.a.	n.a.	n.a.	n.a.
2	40	2	5	1	0301	0.000604	0	0	0.4	0.000803	n.a.	n.a.	n.a.	n.a.
2	40	2	1	1	1101	0.000441	0	0	0.3	0.000587	n.a.	n.a.	n.a.	n.a.
2	40	2	10	1	1101	0.000386	0	0	0.2	0.000514	n.a.	n.a.	n.a.	n.a.
2	40	2	5	1	0201	0.000334	0	0	0.2	0.000445	n.a.	n.a.	n.a.	n.a.
2	40	2	2	1	0401	0.000143	0	0	0.1	0.00019	n.a.	n.a.	n.a.	n.a.
2	40	2	1	1	0401	4.8e-05	0	0	0	6.4e-05	n.a.	n.a.	n.a.	n.a.
2	40	2	4	1	0402/10501	3.2e-05	0	0	0	4.2e-05	n.a.	n.a.	n.a.	n.a.
2	40	2	4	1	0401	1.6e-05	0	0	0	2.1e-05	n.a.	n.a.	n.a.	n.a.
2	40	3	3	2	0401	0.001003	0.6	0.003712	0.1	0.000106	35.1456	7.68033e-06	1.60828e+08	0.217097
2	40	3	2	1	0401	0.005238	0	0	3.3	0.00697	n.a.	n.a.	n.a.	n.a.
2	40	3	3	2	0301	0.000812	0.4	0.002699	0.1	0.000191	14.1664	8.03974e-05	2.4962e+06	0.340978
2	40	3	1	1	0301	0.000385	0.2	0.001547	0	0	n.a.	n.a.	n.a.	n.a.
2	40	3	4	1	0601	0.003185	1	0.006409	1	0.002119	3.0376	0.0286547	322.007	0.409676
2	40	3	6	1	1901	0.000335	0.2	0.001348	0	0	n.a.	n.a.	n.a.	n.a.
2	40	3	6	1	0401	0.00318	0	6.5e-05	2	0.00421	0.0153754	9.08807e-17	2.60126e+12	0.425372
2	40	3	1	1	1901	0.000271	0.2	0.001089	0	0	n.a.	n.a.	n.a.	n.a.
2	40	3	2	1	0301	0.002008	0	0	1.3	0.002672	n.a.	n.a.	n.a.	n.a.
2	40	3	6	1	0301	0.001132	0.4	0.002427	0.3	0.000705	3.4485	0.0013782	8628.71	0.579357
2	40	3	4	3	0601	0.001248	0	0	0.8	0.001661	n.a.	n.a.	n.a.	n.a.
2	40	3	2	1	0201	0.000972	0	0	0.6	0.001292	n.a.	n.a.	n.a.	n.a.
2	40	3	5	1	0301	0.000908	0	0	0.6	0.001208	n.a.	n.a.	n.a.	n.a.
2	40	3	6	1	0402/10501	0.000495	0	0	0.3	0.000658	n.a.	n.a.	n.a.	n.a.
2	40	3	3	2	0101	0.000477	0	0	0.3	0.000635	n.a.	n.a.	n.a.	n.a.
2	40	3	6	1	1301	0.000414	0	0	0.3	0.000551	n.a.	n.a.	n.a.	n.a.
2	40	3	4	3	1601	0.000344	0	0	0.2	0.000458	n.a.	n.a.	n.a.	n.a.
2	40	3	7	2	0301	0.000267	0	0	0.2	0.000355	n.a.	n.a.	n.a.	n.a.
2	40	3	5	1	0401	0.000112	0	0	0.1	0.000148	n.a.	n.a.	n.a.	n.a.
2	40	3	1	1	0401	9.6e-05	0	0	0.1	0.000127	n.a.	n.a.	n.a.	n.a.
2	40	3	3	2	0201	8e-05	0	0	0.1	0.000106	n.a.	n.a.	n.a.	n.a.
2	40	3	2	1	0101	6.4e-05	0	0	0	8.5e-05	n.a.	n.a.	n.a.	n.a.
2	40	3	3	2	0402/10501	3.2e-05	0	0	0	4.2e-05	n.a.	n.a.	n.a.	n.a.
2	40	7	5	1	0401	3.2e-05	0	0	0	4.2e-05	n.a.	n.a.	n.a.	n.a.
2	70	7	1	1	0401	0.001067	0.7	0.004296	0	0	n.a.	n.a.	n.a.	n.a.
2	70	7	6	1	0401	0.000478	0.3	0.001923	0	0	n.a.	n.a.	n.a.	n.a.
2	70	7	1	1	0301	0.001044	0	0	0.7	0.001389	n.a.	n.a.	n.a.	n.a.
2	70	7	6	1	0301	0.000478	0	0	0.3	0.000635	n.a.	n.a.	n.a.	n.a.
3	5	2	1	1	0201	0.000159	0.1	0.000642	0	0	n.a.	n.a.	n.a.	n.a.
3	5	2	1	1	1901	9.6e-05	0.1	0.000385	0	0	n.a.	n.a.	n.a.	n.a.
3	5	2	6	1	1901	8e-05	0	0.00032	0	0	n.a.	n.a.	n.a.	n.a.
3	5	2	6	1	0201	4.8e-05	0	0.000192	0	0	n.a.	n.a.	n.a.	n.a.
3	5	14	6	1	0201	4.8e-05	0	0.000192	0	0	n.a.	n.a.	n.a.	n.a.
3	5	14	6	1	0401	3.2e-05	0	0.000127	0	0	n.a.	n.a.	n.a.	n.a.
3	5	15	5	1	1901	0.000462	0	0	0.3	0.000615	n.a.	n.a.	n.a.	n.a.
3	5	15	5	1	0402/10501	0.000175	0	0	0.1	0.000233	n.a.	n.a.	n.a.	n.a.
3	5	16	2	1	0401	0.002914	1.8	0.011727	0	0	n.a.	n.a.	n.a.	n.a.
3	5	16	2	1	1301	0.000144	0.1	0.000582	0	0	n.a.	n.a.	n.a.	n.a.
3	5	16	4	1	1301	3.2e-05	0	0.000127	0	0	n.a.	n.a.	n.a.	n.a.
3	7	6	2	1	0401	4.8e-05	0	0.00019	0	0	n.a.	n.a.	n.a.	n.a.
3	7	7	8	4	0301	0.000366	0.2	0.001478	0	0	n.a.	n.a.	n.a.	n.a.
3	7	7	2	1	1401	0.002627	0	0	1.7	0.003496	n.a.	n.a.	n.a.	n.a.
3	7	7	2	1	0501	0.000414	0.2	0.001406	0	8.5e-05	16.5631	2.87273e-07	9.54962e+08	0.481512
3	7	7	8	4	0401	0.000255	0.2	0.001023	0	0	n.a.	n.a.	n.a.	n.a.
3	7	7	2	1	0201	0.003247	0.1	0.000829	1.9	0.004048	0.204133	1.59099e-05	2619.14	0.540168
3	7	7	2	1	0402/10501	0.001579	0	0	1	0.002101	n.a.	n.a.	n.a.	n.a.
3	7	7	3	2	0301	0.001497	0	1e-06	0.9	0.001992	0.000501009	1.87975e-118	1.33534e+111	0.577157
3	7	7	2	1	0901	0.001416	0	0	0.9	0.001884	n.a.	n.a.	n.a.	n.a.
3	7	7	5	1	0402/10501	0.001037	0	0	0.7	0.001379	n.a.	n.a.	n.a.	n.a.
3	7	7	4	3	0601	4.8e-05	0	0.000191	0	0	n.a.	n.a.	n.a.	n.a.
3	7	7	2	1	0601	0.000621	0	0.000129	0.4	0.000784	0.164433	7.43145e-12	3.63835e+09	0.775927
3	7	7	7	1	0402/10501	0.000334	0	0	0.2	0.000445	n.a.	n.a.	n.a.	n.a.
3	7	7	6	1	0401	0.000302	0	0	0.2	0.000402	n.a.	n.a.	n.a.	n.a.
3	7	7	6	1	0301	0.000302	0	0	0.2	0.000401	n.a.	n.a.	n.a.	n.a.
3	7	7	9	1	0401	0.000287	0	0	0.2	0.000381	n.a.	n.a.	n.a.	n.a.
3	7	7	7	1	0401	0.000271	0	0	0.2	0.00036	n.a.	n.a.	n.a.	n.a.
3	7	7	5	1	0401	0.000255	0	0	0.2	0.00034	n.a.	n.a.	n.a.	n.a.
3	7	7	2	1	0101	0.000239	0	0	0.1	0.000317	n.a.	n.a.	n.a.	n.a.
3	7	7	9	1	0201	0.000143	0	0	0.1	0.00019	n.a.	n.a.	n.a.	n.a.
3	7	7	2	1	2301	0.000111	0	0	0.1	0.000148	n.a.	n.a.	n.a.	n.a.
3	7	7	4	1	0301	9.6e-05	0	0	0.1	0.000127	n.a.	n.a.	n.a.	n.a.
3	7	7	6	1	0201	8e-05	0	0	0.1	0.000106	n.a.	n.a.	n.a.	n.a.
3	7	7	6	1	1401	8e-05	0	0	0.1	0.000106	n.a.	n.a.	n.a.	n.a.
3	7	7	4	1	0402/10501	7.9e-05	0	0	0.1	0.000106	n.a.	n.a.	n.a.	n.a.
3	7	7	2	1	0301	0.009094	1.5	0.009748	4.2	0.00888	1.09871	0.0480346	25.1311	0.921137
3	7	7	3	1	0401	3.2e-05	0	0	0	4.2e-05	n.a.	n.a.	n.a.	n.a.
3	7	7	3	2	0401	3.2e-05	0	0	0	4.2e-05	n.a.	n.a.	n.a.	n.a.
3	7	7	5	1	0301	0.000334	0.1	0.000385	0.1	0.000317	1.21459	1.51408e-07	9.74344e+06	0.967852
3	7	15	6	1	0401	3.2e-05	0	0.000129	0	0	n.a.	n.a.	n.a.	n.a.
3	8	2	3	2	0402/10501	3.2e-05	0	0	0	4.2e-05	n.a.	n.a.	n.a.	n.a.
3	8	3	3	2	0501	4.9e-05	0	0	0	6.5e-05	n.a.	n.a.	n.a.	n.a.
3	8	3	3	2	0901	4.8e-05	0	0	0	6.3e-05	n.a.	n.a.	n.a.	n.a.
3	8	7	3	2	0402/10501	0.004013	0.9	0.005516	1.7	0.003517	1.57153	0.0196529	125.667	0.732085
3	8	7	2	1	0401	4.8e-05	0	0.000192	0	0	n.a.	n.a.	n.a.	n.a.
3	8	7	3	2	0301	4.8e-05	0	0.00019	0	0	n.a.	n.a.	n.a.	n.a.
3	8	7	3	2	0201	3.2e-05	0	0.000128	0	0	n.a.	n.a.	n.a.	n.a.
3	8	7	2	1	0301	3.2e-05	0	0.000127	0	0	n.a.	n.a.	n.a.	n.a.
3	8	7	3	2	0601	4.8e-05	0	0	0	6.3e-05	n.a.	n.a.	n.a.	n.a.
3	8	7	3	2	0401	0.001441	0.2	0.001277	0.7	0.001493	0.85514	0.000201104	3636.25	0.950807
3	12	2	2	1	0401	0.000526	0.3	0.002117	0	0	n.a.	n.a.	n.a.	n.a.
3	12	2	3	2	0401	0.001227	0.4	0.002694	0.4	0.000743	3.63293	0.00194607	6781.98	0.546302
3	12	2	3	2	0402/10501	0.000303	0	0	0.2	0.000403	n.a.	n.a.	n.a.	n.a.
3	12	2	6	1	0402/10501	6.4e-05	0	0	0	8.5e-05	n.a.	n.a.	n.a.	n.a.
3	12	2	6	1	0401	3.2e-05	0	0	0	4.2e-05	n.a.	n.a.	n.a.	n.a.
3	12	5	5	1	0402/10501	0.001258	0.8	0.005061	0	0	n.a.	n.a.	n.a.	n.a.
3	12	5	6	1	0201	0.001003	0.6	0.004043	0	0	n.a.	n.a.	n.a.	n.a.
3	12	5	6	1	0401	0.002144	1	0.00641	0.3	0.000734	8.78286	0.0132821	5807.73	0.18392
3	12	5	4	1	0501	0.000363	0.2	0.001463	0	0	n.a.	n.a.	n.a.	n.a.
3	12	5	2	1	0501	0.000206	0.1	0.000831	0	0	n.a.	n.a.	n.a.	n.a.
3	12	5	4	1	0401	0.000525	0.2	0.001153	0.2	0.000318	3.62882	3.6478e-05	360993	0.693176
3	12	5	5	1	0401	0.000867	0.2	0.001285	0.3	0.000729	1.76367	0.000169409	18361.1	0.837931
3	12	5	2	1	0401	1.6e-05	0	6.5e-05	0	0	n.a.	n.a.	n.a.	n.a.
3	12	5	7	1	0201	1.6e-05	0	6.5e-05	0	0	n.a.	n.a.	n.a.	n.a.
3	12	5	4	1	0301	8e-05	0	0	0.1	0.000106	n.a.	n.a.	n.a.	n.a.
3	12	7	3	2	0401	0.001134	0	0.000257	0.7	0.001423	0.180394	8.09146e-09	4.02176e+06	0.707478
3	12	7	3	2	0301	0.000459	0	0	0.3	0.000611	n.a.	n.a.	n.a.	n.a.
3	12	7	3	2	0402/10501	6.4e-05	0	0	0	8.5e-05	n.a.	n.a.	n.a.	n.a.
3	12	7	7	2	0401	3.2e-05	0	0	0	4.2e-05	n.a.	n.a.	n.a.	n.a.
3	14	3	6	1	0401	0.000999	0	0	0.6	0.001329	n.a.	n.a.	n.a.	n.a.
3	14	3	3	2	0201	4.8e-05	0	0.000191	0	0	n.a.	n.a.	n.a.	n.a.
3	14	5	6	1	0401	3.2e-05	0	0	0	4.2e-05	n.a.	n.a.	n.a.	n.a.
3	14	7	6	1	0401	4.8e-05	0	0	0	6.4e-05	n.a.	n.a.	n.a.	n.a.
3	14	8	2	1	0201	0.000248	0.2	0.000997	0	0	n.a.	n.a.	n.a.	n.a.
3	14	8	6	1	0401	0.000513	0	0	0.3	0.000683	n.a.	n.a.	n.a.	n.a.
3	14	8	2	1	0301	0.000354	0	0	0.2	0.000472	n.a.	n.a.	n.a.	n.a.
3	14	8	3	2	0201	1.6e-05	0	6.5e-05	0	0	n.a.	n.a.	n.a.	n.a.
3	14	8	3	2	0401	4.8e-05	0	0.000128	0	2.1e-05	6.09589	1.6821e-17	2.20914e+18	0.866605
3	14	8	1	1	0401	9.5e-05	0	0	0.1	0.000127	n.a.	n.a.	n.a.	n.a.
3	14	8	2	1	0401	0.002895	0.4	0.002853	1.4	0.002909	0.980694	0.00333475	288.406	0.990995
3	14	12	6	1	0401	3.2e-05	0	0	0	4.2e-05	n.a.	n.a.	n.a.	n.a.
3	15	1	4	1	0301	3.2e-05	0	0	0	4.2e-05	n.a.	n.a.	n.a.	n.a.
3	15	1	4	1	1401	1.6e-05	0	0	0	2.1e-05	n.a.	n.a.	n.a.	n.a.
3	15	3	6	1	0402/10501	0.005207	1.7	0.010959	1.6	0.003305	3.34155	0.0863173	129.359	0.249476
3	15	3	6	1	0201	0.00266	1.7	0.010713	0	0	n.a.	n.a.	n.a.	n.a.
3	15	3	6	1	1101	0.000111	0.1	0.000445	0	0	n.a.	n.a.	n.a.	n.a.
3	15	3	4	1	0401	0.000976	0	0	0.6	0.001299	n.a.	n.a.	n.a.	n.a.
3	15	3	2	1	0402/10501	0.000915	0	0	0.6	0.001217	n.a.	n.a.	n.a.	n.a.
3	15	3	2	1	0401	0.002499	0.2	0.001086	1.4	0.002966	0.365461	7.66381e-05	1742.76	0.683472
3	15	3	4	1	0201	0.000761	0	0	0.5	0.001012	n.a.	n.a.	n.a.	n.a.
3	15	3	6	1	0401	0.000111	0.1	0.000383	0	2.1e-05	18.2447	5.77746e-15	5.76152e+16	0.709745
3	15	3	1	1	0402/10501	0.000366	0	0	0.2	0.000487	n.a.	n.a.	n.a.	n.a.
3	15	3	6	1	0601	0.000318	0	0	0.2	0.000424	n.a.	n.a.	n.a.	n.a.
3	15	3	2	1	0201	3.2e-05	0	0.000129	0	0	n.a.	n.a.	n.a.	n.a.
3	15	3	2	1	0301	0.000283	0	0	0.2	0.000376	n.a.	n.a.	n.a.	n.a.
3	15	3	5	1	0401	0.000159	0	0	0.1	0.000212	n.a.	n.a.	n.a.	n.a.
3	15	3	5	1	0301	0.000143	0	0	0.1	0.000191	n.a.	n.a.	n.a.	n.a.
3	15	3	4	1	0501	0.000143	0	0	0.1	0.00019	n.a.	n.a.	n.a.	n.a.
3	15	3	1	1	0401	8.9e-05	0	0	0.1	0.000118	n.a.	n.a.	n.a.	n.a.
3	15	3	6	1	0301	6.4e-05	0	2e-06	0	8.5e-05	0.0235275	1.42245e-83	3.89145e+79	0.910814
3	15	3	1	1	0601	4.8e-05	0	0	0	6.4e-05	n.a.	n.a.	n.a.	n.a.
3	15	3	2	1	0501	4.7e-05	0	0	0	6.2e-05	n.a.	n.a.	n.a.	n.a.
3	15	4	4	1	0301	3.2e-05	0	0	0	4.2e-05	n.a.	n.a.	n.a.	n.a.
3	15	4	7	2	0401	3.2e-05	0	0	0	4.2e-05	n.a.	n.a.	n.a.	n.a.
3	15	7	3	2	0402/10501	0.001258	0	0	0.8	0.001674	n.a.	n.a.	n.a.	n.a.
3	15	7	6	1	2301	0.000382	0	0	0.2	0.000508	n.a.	n.a.	n.a.	n.a.
3	15	7	2	1	2301	0.000302	0	0	0.2	0.000403	n.a.	n.a.	n.a.	n.a.
3	15	7	6	1	0301	0.000223	0	0	0.1	0.000296	n.a.	n.a.	n.a.	n.a.
3	15	7	3	2	0401	0.000191	0	0	0.1	0.000254	n.a.	n.a.	n.a.	n.a.
3	15	7	2	1	0301	0.000127	0	0	0.1	0.00017	n.a.	n.a.	n.a.	n.a.
3	15	7	9	1	0401	3.2e-05	0	0	0	4.2e-05	n.a.	n.a.	n.a.	n.a.
3	15	8	2	1	0201	0.00058	0	0	0.4	0.000773	n.a.	n.a.	n.a.	n.a.
3	15	8	2	1	0401	0.000343	0	0	0.2	0.000456	n.a.	n.a.	n.a.	n.a.
3	15	8	9	1	0401	9.6e-05	0	0	0.1	0.000127	n.a.	n.a.	n.a.	n.a.
3	15	8	9	1	0201	3.2e-05	0	0	0	4.2e-05	n.a.	n.a.	n.a.	n.a.
3	16	3	2	1	0401	0.00027	0.2	0.001085	0	0	n.a.	n.a.	n.a.	n.a.
3	16	3	3	2	0201	0.000112	0.1	0.000451	0	0	n.a.	n.a.	n.a.	n.a.
3	16	3	2	1	0201	4.8e-05	0	0.000193	0	0	n.a.	n.a.	n.a.	n.a.
3	16	3	3	2	0401	1.6e-05	0	6.6e-05	0	0	n.a.	n.a.	n.a.	n.a.
3	16	7	8	4	0401	0.001401	0.9	0.005638	0	0	n.a.	n.a.	n.a.	n.a.
3	16	7	1	1	0301	0.00301	0.9	0.005963	1	0.002034	2.94325	0.0242964	356.543	0.437384
3	16	7	1	1	1901	4.8e-05	0	0.000192	0	0	n.a.	n.a.	n.a.	n.a.
3	16	7	6	1	1901	4.8e-05	0	0.000191	0	0	n.a.	n.a.	n.a.	n.a.
3	16	7	6	1	0401	3.2e-05	0	0.000127	0	0	n.a.	n.a.	n.a.	n.a.
3	16	7	6	1	0301	1.6e-05	0	6.5e-05	0	0	n.a.	n.a.	n.a.	n.a.
3	16	7	1	1	0401	4.8e-05	0	0	0	6.4e-05	n.a.	n.a.	n.a.	n.a.
3	16	8	2	1	0201	6.4e-05	0	0.000255	0	0	n.a.	n.a.	n.a.	n.a.
3	16	8	2	1	0401	3.2e-05	0	0.000127	0	0	n.a.	n.a.	n.a.	n.a.
3	16	12	2	1	0401	0.001465	0	0	0.9	0.001949	n.a.	n.a.	n.a.	n.a.
3	16	12	6	1	1001	0.001074	0	0	0.7	0.001429	n.a.	n.a.	n.a.	n.a.
3	16	12	5	1	1001	0.000518	0	0	0.3	0.00069	n.a.	n.a.	n.a.	n.a.
3	16	12	2	1	0101	6.4e-05	0	0	0	8.5e-05	n.a.	n.a.	n.a.	n.a.
3	16	12	3	2	0101	6.4e-05	0	0	0	8.5e-05	n.a.	n.a.	n.a.	n.a.
3	16	15	6	1	0401	0.000128	0.1	0.000515	0	0	n.a.	n.a.	n.a.	n.a.
3	17	6	7	1	0201	0.000366	0.2	0.001471	0	0	n.a.	n.a.	n.a.	n.a.
3	17	6	6	1	0201	0.000207	0.1	0.000831	0	0	n.a.	n.a.	n.a.	n.a.
3	17	6	1	1	0301	0.000175	0	0	0.1	0.000233	n.a.	n.a.	n.a.	n.a.
3	17	6	1	1	0401	1.6e-05	0	0	0	2.1e-05	n.a.	n.a.	n.a.	n.a.
3	17	7	7	1	0401	0.001401	0.9	0.005639	0	0	n.a.	n.a.	n.a.	n.a.
3	17	7	4	1	0401	1.6e-05	0	6.5e-05	0	0	n.a.	n.a.	n.a.	n.a.
3	18	7	2	1	0401	0.001974	0	0	1.2	0.002626	n.a.	n.a.	n.a.	n.a.
3	18	7	5	1	0402/10501	0.001126	0	0	0.7	0.001499	n.a.	n.a.	n.a.	n.a.
3	18	7	6	1	0301	0.000812	0	0	0.5	0.00108	n.a.	n.a.	n.a.	n.a.
3	18	7	2	1	0301	0.000448	0	0	0.3	0.000596	n.a.	n.a.	n.a.	n.a.
3	18	7	6	1	0401	0.000336	0	0	0.2	0.000447	n.a.	n.a.	n.a.	n.a.
3	18	7	9	1	0401	0.000239	0	0	0.1	0.000317	n.a.	n.a.	n.a.	n.a.
3	18	7	5	1	0301	0.000161	0	0	0.1	0.000215	n.a.	n.a.	n.a.	n.a.
3	18	7	2	1	0201	0.00016	0	0	0.1	0.000212	n.a.	n.a.	n.a.	n.a.
3	18	7	2	1	0402/10501	4.8e-05	0	0	0	6.4e-05	n.a.	n.a.	n.a.	n.a.
3	21	7	2	1	0301	6.4e-05	0	0	0	8.5e-05	n.a.	n.a.	n.a.	n.a.
3	21	7	2	1	0401	3.2e-05	0	0	0	4.2e-05	n.a.	n.a.	n.a.	n.a.
3	22	3	4	1	0301	0.001529	0	0	1	0.002034	n.a.	n.a.	n.a.	n.a.
3	22	3	3	2	0301	9.6e-05	0	0	0.1	0.000127	n.a.	n.a.	n.a.	n.a.
3	27	2	1	1	0401	0.002309	0	0	1.4	0.003072	n.a.	n.a.	n.a.	n.a.
3	27	2	7	2	0301	0.001022	0	0	0.6	0.00136	n.a.	n.a.	n.a.	n.a.
3	27	2	4	1	0401	0.000904	0	0	0.6	0.001202	n.a.	n.a.	n.a.	n.a.
3	27	2	4	1	0201	0.000832	0	0	0.5	0.001107	n.a.	n.a.	n.a.	n.a.
3	27	2	7	2	0401	0.000459	0	0	0.3	0.000611	n.a.	n.a.	n.a.	n.a.
3	27	2	1	1	0301	0.000382	0	0	0.2	0.000509	n.a.	n.a.	n.a.	n.a.
3	27	2	1	1	1401	0.000191	0	0	0.1	0.000254	n.a.	n.a.	n.a.	n.a.
3	27	2	4	1	1401	0.000127	0	0	0.1	0.00017	n.a.	n.a.	n.a.	n.a.
3	27	2	3	2	0301	3.2e-05	0	0	0	4.2e-05	n.a.	n.a.	n.a.	n.a.
3	27	7	7	2	0301	6.4e-05	0	0	0	8.5e-05	n.a.	n.a.	n.a.	n.a.
3	35	1	4	1	1401	0.000287	0	0	0.2	0.000382	n.a.	n.a.	n.a.	n.a.
3	35	1	4	1	0301	1.6e-05	0	0	0	2.1e-05	n.a.	n.a.	n.a.	n.a.
3	35	4	4	1	0401	0.003661	0	0	2.3	0.00487	n.a.	n.a.	n.a.	n.a.
3	35	4	1	1	0101	0.002452	0.8	0.005442	0.7	0.001462	3.73719	0.0178864	780.849	0.383415
3	35	4	2	1	0401	0.002252	0	0	1.4	0.002995	n.a.	n.a.	n.a.	n.a.
3	35	4	4	1	1401	0.00222	0	0	1.4	0.002954	n.a.	n.a.	n.a.	n.a.
3	35	4	5	1	0401	0.001076	0	0.000131	0.7	0.001389	0.0941938	6.63697e-12	1.33683e+09	0.677853
3	35	4	4	1	0402/10501	0.000701	0	0	0.4	0.000932	n.a.	n.a.	n.a.	n.a.
3	35	4	1	1	0401	0.001694	0.1	0.000646	1	0.002042	0.315915	5.84239e-06	17082.4	0.713286
3	35	4	2	1	0501	0.000446	0	0	0.3	0.000594	n.a.	n.a.	n.a.	n.a.
3	35	4	5	1	0101	4.8e-05	0	0.000191	0	0	n.a.	n.a.	n.a.	n.a.
3	35	4	4	1	0301	0.000266	0	0	0.2	0.000354	n.a.	n.a.	n.a.	n.a.
3	35	4	1	1	1301	0.000265	0	0	0.2	0.000353	n.a.	n.a.	n.a.	n.a.
3	35	4	1	1	1901	0.000255	0	0	0.2	0.000339	n.a.	n.a.	n.a.	n.a.
3	35	4	1	1	0201	0.000159	0	0	0.1	0.000212	n.a.	n.a.	n.a.	n.a.
3	35	4	1	1	1401	0.000143	0	0	0.1	0.000191	n.a.	n.a.	n.a.	n.a.
3	35	4	1	1	0301	4.8e-05	0	0.000128	0	2.1e-05	6.09589	1.6821e-17	2.20914e+18	0.866605
3	35	4	1	1	0402/10501	0.00224	0.3	0.001732	1.1	0.002409	0.718483	0.000623831	827.496	0.876795
3	35	4	5	1	0402/10501	0.0001	0	0	0.1	0.000133	n.a.	n.a.	n.a.	n.a.
3	35	4	2	1	0402/10501	6.4e-05	0	0	0	8.5e-05	n.a.	n.a.	n.a.	n.a.
3	35	4	6	1	0401	6.4e-05	0	0	0	8.5e-05	n.a.	n.a.	n.a.	n.a.
3	35	4	6	1	0201	4.8e-05	0	0	0	6.3e-05	n.a.	n.a.	n.a.	n.a.
3	35	4	5	1	1901	3.2e-05	0	0	0	4.2e-05	n.a.	n.a.	n.a.	n.a.
3	35	4	6	1	1301	3.2e-05	0	0	0	4.2e-05	n.a.	n.a.	n.a.	n.a.
3	35	4	4	1	0501	1.6e-05	0	0	0	2.1e-05	n.a.	n.a.	n.a.	n.a.
3	35	7	6	1	0401	9.5e-05	0	0	0.1	0.000127	n.a.	n.a.	n.a.	n.a.
3	35	7	6	1	0201	7.9e-05	0	0	0.1	0.000106	n.a.	n.a.	n.a.	n.a.
3	35	7	2	1	0201	3.2e-05	0	0	0	4.2e-05	n.a.	n.a.	n.a.	n.a.
3	35	7	2	1	0401	1.6e-05	0	0	0	2.1e-05	n.a.	n.a.	n.a.	n.a.
3	37	6	4	1	0201	0.000143	0.1	0.000573	0	0	n.a.	n.a.	n.a.	n.a.
3	37	6	5	1	1001	0.001074	0	0	0.7	0.001429	n.a.	n.a.	n.a.	n.a.
3	37	6	6	1	1001	0.000518	0	0	0.3	0.00069	n.a.	n.a.	n.a.	n.a.
3	37	6	4	1	0402/10501	4.8e-05	0	0.000193	0	0	n.a.	n.a.	n.a.	n.a.
3	40	2	5	1	0401	0.001369	0.8	0.005442	0	2.1e-05	260.555	9.5032e-13	7.14381e+16	0.112206
3	40	2	6	1	1901	0.000175	0.1	0.000704	0	0	n.a.	n.a.	n.a.	n.a.
3	40	2	5	1	0101	0.00016	0.1	0.000646	0	0	n.a.	n.a.	n.a.	n.a.
3	40	2	6	1	0201	0.002166	0.6	0.003909	0.8	0.001589	2.46577	0.00840026	723.788	0.588889
3	40	2	1	1	0401	4.8e-05	0	0.000191	0	0	n.a.	n.a.	n.a.	n.a.
3	40	2	6	1	0402/10501	0.000427	0	0	0.3	0.000568	n.a.	n.a.	n.a.	n.a.
3	40	2	7	2	0201	0.000382	0	0	0.2	0.000508	n.a.	n.a.	n.a.	n.a.
3	40	2	1	1	0101	3.2e-05	0	0.000131	0	0	n.a.	n.a.	n.a.	n.a.
3	40	2	1	1	0201	3.2e-05	0	0.000129	0	0	n.a.	n.a.	n.a.	n.a.
3	40	2	6	1	0401	0.000145	0	0	0.1	0.000193	n.a.	n.a.	n.a.	n.a.
3	40	2	6	2	0201	4.8e-05	0	0.000128	0	2.1e-05	6.09589	1.6821e-17	2.20914e+18	0.866605
3	40	2	3	2	0402/10501	8e-05	0	0	0.1	0.000106	n.a.	n.a.	n.a.	n.a.
3	40	2	3	2	0401	3.2e-05	0	0	0	4.2e-05	n.a.	n.a.	n.a.	n.a.
3	40	3	4	3	0601	0.001513	1	0.00609	0	0	n.a.	n.a.	n.a.	n.a.
3	40	3	4	1	0301	0.00091	0	0	0.6	0.001211	n.a.	n.a.	n.a.	n.a.
3	40	3	4	3	0401	3.2e-05	0	0.000129	0	0	n.a.	n.a.	n.a.	n.a.
3	40	3	4	1	0401	0.000857	0.1	0.000707	0.4	0.000908	0.778478	1.15972e-05	52256.2	0.940746
3	40	3	2	1	0401	0.000143	0	0.000191	0.1	0.000127	1.50403	1.11386e-10	2.03088e+10	0.953767
9	5	1	6	1	0301	0.000191	0	0	0.1	0.000254	n.a.	n.a.	n.a.	n.a.
9	5	1	6	1	0201	3.2e-05	0	0	0	4.2e-05	n.a.	n.a.	n.a.	n.a.
9	5	1	1	1	0201	1.6e-05	0	0	0	2.1e-05	n.a.	n.a.	n.a.	n.a.
9	5	4	1	1	2001	0.000366	0.2	0.001474	0	0	n.a.	n.a.	n.a.	n.a.
9	5	15	7	1	0201	0.000621	0.4	0.002501	0	0	n.a.	n.a.	n.a.	n.a.
9	5	15	6	1	0401	0.000478	0.3	0.001796	0	4.3e-05	41.8408	1.70916e-09	1.02428e+12	0.385397
9	5	15	6	1	0301	0.002067	0.7	0.004537	0.6	0.00125	3.64158	0.0109281	1213.49	0.433181
9	5	15	4	1	0401	0.000255	0.2	0.001026	0	0	n.a.	n.a.	n.a.	n.a.
9	5	15	4	1	0201	0.000255	0.2	0.001025	0	0	n.a.	n.a.	n.a.	n.a.
9	5	15	7	2	0201	0.000197	0.1	0.000792	0	0	n.a.	n.a.	n.a.	n.a.
9	5	15	6	1	0201	0.000398	0	0	0.2	0.000529	n.a.	n.a.	n.a.	n.a.
9	5	15	5	1	0201	0.000259	0	0	0.2	0.000344	n.a.	n.a.	n.a.	n.a.
9	5	15	5	1	0401	0.000199	0	0	0.1	0.000264	n.a.	n.a.	n.a.	n.a.
9	5	15	5	1	0402/10501	0.000159	0	0	0.1	0.000212	n.a.	n.a.	n.a.	n.a.
9	5	15	6	1	0901	0.000136	0	0	0.1	0.00018	n.a.	n.a.	n.a.	n.a.
9	5	16	2	1	0401	9.6e-05	0.1	0.000384	0	0	n.a.	n.a.	n.a.	n.a.
9	7	7	2	1	0201	0.001926	0.8	0.005189	0.4	0.000847	6.15307	0.0105555	3586.77	0.283514
9	7	7	4	1	0401	0.003249	1.1	0.007176	0.9	0.001951	3.69747	0.0357344	382.58	0.320123
9	7	7	2	1	0501	0.000287	0.2	0.001153	0	0	n.a.	n.a.	n.a.	n.a.
9	7	7	9	1	0401	0.00144	0	0	0.9	0.001917	n.a.	n.a.	n.a.	n.a.
9	7	7	2	1	1401	0.001216	0	0	0.8	0.001618	n.a.	n.a.	n.a.	n.a.
9	7	7	2	1	1301	0.000837	0	0	0.5	0.001113	n.a.	n.a.	n.a.	n.a.
9	7	7	8	4	2301	0.000685	0	0	0.4	0.000911	n.a.	n.a.	n.a.	n.a.
9	7	7	1	1	0301	6.4e-05	0	0.000255	0	0	n.a.	n.a.	n.a.	n.a.
9	7	7	9	1	0201	0.000343	0	0	0.2	0.000456	n.a.	n.a.	n.a.	n.a.
9	7	7	2	1	2301	0.000191	0	0	0.1	0.000255	n.a.	n.a.	n.a.	n.a.
9	7	7	2	1	0402/10501	0.00016	0	0	0.1	0.000212	n.a.	n.a.	n.a.	n.a.
9	7	7	4	1	0501	1.6e-05	0	6.5e-05	0	0	n.a.	n.a.	n.a.	n.a.
9	7	7	6	1	1901	9.6e-05	0	0	0.1	0.000127	n.a.	n.a.	n.a.	n.a.
9	7	7	2	1	0101	6.4e-05	0	0	0	8.5e-05	n.a.	n.a.	n.a.	n.a.
9	7	7	6	1	0901	6.4e-05	0	0	0	8.5e-05	n.a.	n.a.	n.a.	n.a.
9	7	7	2	1	0301	0.00072	0.1	0.000515	0.4	0.000788	0.653375	1.79429e-06	237920	0.912257
9	7	7	3	2	0101	3.2e-05	0	0	0	4.2e-05	n.a.	n.a.	n.a.	n.a.
9	7	7	2	1	0401	0.007787	1.2	0.007489	3.7	0.007887	0.949156	0.0285822	31.5195	0.960899
9	7	7	8	4	0401	0.000589	0.1	0.000515	0.3	0.000614	0.838679	1.67551e-06	419802	0.96477
9	7	8	2	1	0201	3.2e-05	0	0	0	4.2e-05	n.a.	n.a.	n.a.	n.a.
9	7	15	6	1	0401	0.001401	0.9	0.005638	0	0	n.a.	n.a.	n.a.	n.a.
9	7	15	8	4	0401	3.2e-05	0	0.000127	0	0	n.a.	n.a.	n.a.	n.a.
9	7	15	6	1	0901	4.8e-05	0	0	0	6.4e-05	n.a.	n.a.	n.a.	n.a.
9	8	7	3	2	0402/10501	0.002106	0	0	1.3	0.002802	n.a.	n.a.	n.a.	n.a.
9	8	7	1	1	0401	0.001003	0	0	0.6	0.001334	n.a.	n.a.	n.a.	n.a.
9	8	7	3	2	0401	0.000733	0	0.000192	0.4	0.000911	0.210606	6.05935e-10	7.32006e+07	0.773511
9	8	7	3	2	0301	3.2e-05	0	0.000128	0	0	n.a.	n.a.	n.a.	n.a.
9	8	7	3	2	1601	0.000191	0	0	0.1	0.000255	n.a.	n.a.	n.a.	n.a.
9	8	7	5	1	0402/10501	9.6e-05	0	0	0.1	0.000127	n.a.	n.a.	n.a.	n.a.
9	12	2	1	1	0201	4.8e-05	0	0	0	6.4e-05	n.a.	n.a.	n.a.	n.a.
9	12	2	1	1	0401	1.6e-05	0	0	0	2.1e-05	n.a.	n.a.	n.a.	n.a.
9	12	4	2	1	0301	0.000669	0.4	0.002692	0	0	n.a.	n.a.	n.a.	n.a.
9	12	4	2	1	0401	0.000472	0.3	0.001902	0	0	n.a.	n.a.	n.a.	n.a.
9	12	4	7	2	0401	0.002819	1	0.006281	0.8	0.001674	3.76949	0.0257914	550.921	0.346713
9	12	4	6	1	0401	0.000324	0.2	0.001304	0	0	n.a.	n.a.	n.a.	n.a.
9	12	4	6	1	0301	0.000127	0.1	0.000512	0	0	n.a.	n.a.	n.a.	n.a.
9	12	4	1	1	0201	0.00049	0	0	0.3	0.000652	n.a.	n.a.	n.a.	n.a.
9	12	4	1	1	0401	0.000287	0	0	0.2	0.000382	n.a.	n.a.	n.a.	n.a.
9	12	4	7	2	0402/10501	0.000191	0	0	0.1	0.000254	n.a.	n.a.	n.a.	n.a.
9	12	4	7	2	0201	1.6e-05	0	6.6e-05	0	0	n.a.	n.a.	n.a.	n.a.
9	12	5	4	1	0501	0.000371	0.2	0.001492	0	0	n.a.	n.a.	n.a.	n.a.
9	12	5	4	1	0401	0.00035	0.2	0.001406	0	0	n.a.	n.a.	n.a.	n.a.
9	12	5	5	1	0402/10501	0.000364	0	0	0.2	0.000483	n.a.	n.a.	n.a.	n.a.
9	12	5	5	1	1401	0.000111	0	0	0.1	0.000148	n.a.	n.a.	n.a.	n.a.
9	12	7	1	1	0201	9.5e-05	0	0	0.1	0.000127	n.a.	n.a.	n.a.	n.a.
9	12	7	1	1	0402/10501	3.2e-05	0	0	0	4.2e-05	n.a.	n.a.	n.a.	n.a.
9	12	7	3	2	0402/10501	3.2e-05	0	0	0	4.2e-05	n.a.	n.a.	n.a.	n.a.
9	13	6	5	1	0201	1.6e-05	0	0	0	2.1e-05	n.a.	n.a.	n.a.	n.a.
9	14	8	1	1	0401	0.002102	0	0	1.3	0.002796	n.a.	n.a.	n.a.	n.a.
9	14	8	7	2	0401	0.000924	0	0	0.6	0.001229	n.a.	n.a.	n.a.	n.a.
9	14	8	2	1	0401	0.000127	0	0	0.1	0.00017	n.a.	n.a.	n.a.	n.a.
9	15	2	6	1	0401	0.000366	0	0	0.2	0.000487	n.a.	n.a.	n.a.	n.a.
9	15	2	1	1	0401	0.000191	0	0	0.1	0.000254	n.a.	n.a.	n.a.	n.a.
9	15	2	1	1	0201	0.000159	0	0	0.1	0.000212	n.a.	n.a.	n.a.	n.a.
9	15	2	10	1	0401	6.4e-05	0	0	0	8.5e-05	n.a.	n.a.	n.a.	n.a.
9	15	2	6	1	0901	3.2e-05	0	0	0	4.2e-05	n.a.	n.a.	n.a.	n.a.
9	15	3	5	1	0402/10501	0.001576	0	0	1	0.002097	n.a.	n.a.	n.a.	n.a.
9	15	3	1	1	1401	0.001082	0	0	0.7	0.00144	n.a.	n.a.	n.a.	n.a.
9	15	3	1	1	0402/10501	0.000908	0	0	0.6	0.001208	n.a.	n.a.	n.a.	n.a.
9	15	3	5	1	0401	0.000653	0	0	0.4	0.000869	n.a.	n.a.	n.a.	n.a.
9	15	3	6	1	0301	0.000573	0	0	0.4	0.000762	n.a.	n.a.	n.a.	n.a.
9	15	3	6	1	0401	0.000383	0	0	0.2	0.000509	n.a.	n.a.	n.a.	n.a.
9	15	3	1	1	0401	0.000287	0	0	0.2	0.000381	n.a.	n.a.	n.a.	n.a.
9	15	3	6	1	0402/10501	0.000223	0	0	0.1	0.000297	n.a.	n.a.	n.a.	n.a.
9	15	3	6	1	0201	0.000175	0	0	0.1	0.000233	n.a.	n.a.	n.a.	n.a.
9	15	3	1	1	0201	0.000159	0	0	0.1	0.000212	n.a.	n.a.	n.a.	n.a.
9	15	3	4	1	0401	1.6e-05	0	6.5e-05	0	0	n.a.	n.a.	n.a.	n.a.
9	15	3	6	1	1401	8e-05	0	0	0.1	0.000106	n.a.	n.a.	n.a.	n.a.
9	15	3	4	1	0402/10501	4.8e-05	0	0	0	6.4e-05	n.a.	n.a.	n.a.	n.a.
9	15	3	6	1	0901	3.2e-05	0	0	0	4.3e-05	n.a.	n.a.	n.a.	n.a.
9	15	4	1	1	0201	0.000226	0	0	0.1	0.000301	n.a.	n.a.	n.a.	n.a.
9	15	4	1	1	0401	0.000223	0	0	0.1	0.000297	n.a.	n.a.	n.a.	n.a.
9	15	4	7	2	0401	6.4e-05	0	0	0	8.5e-05	n.a.	n.a.	n.a.	n.a.
9	15	4	7	2	0402/10501	4.8e-05	0	0	0	6.4e-05	n.a.	n.a.	n.a.	n.a.
9	15	8	2	1	0401	0.000143	0	0	0.1	0.00019	n.a.	n.a.	n.a.	n.a.
9	15	8	9	1	0401	0.000128	0	0	0.1	0.00017	n.a.	n.a.	n.a.	n.a.
9	15	8	2	1	0201	0.000127	0	0	0.1	0.000169	n.a.	n.a.	n.a.	n.a.
9	15	8	9	1	0201	0.000111	0	0	0.1	0.000148	n.a.	n.a.	n.a.	n.a.
9	16	7	8	4	0401	3.2e-05	0	0.000129	0	0	n.a.	n.a.	n.a.	n.a.
9	16	7	1	1	0401	4.8e-05	0	0	0	6.4e-05	n.a.	n.a.	n.a.	n.a.
9	17	6	7	1	0401	0.000191	0.1	0.00077	0	0	n.a.	n.a.	n.a.	n.a.
9	17	6	7	2	0401	4.1e-05	0	0.000168	0	0	n.a.	n.a.	n.a.	n.a.
9	17	7	7	1	0401	0.000175	0.1	0.000707	0	0	n.a.	n.a.	n.a.	n.a.
9	18	5	1	1	0401	3.2e-05	0	0	0	4.2e-05	n.a.	n.a.	n.a.	n.a.
9	18	5	3	2	0401	3.2e-05	0	0	0	4.2e-05	n.a.	n.a.	n.a.	n.a.
9	18	7	5	1	0402/10501	0.00275	0	0	1.7	0.003659	n.a.	n.a.	n.a.	n.a.
9	18	7	9	1	0401	0.000335	0	0	0.2	0.000445	n.a.	n.a.	n.a.	n.a.
9	18	7	2	1	0401	0.000159	0	0	0.1	0.000212	n.a.	n.a.	n.a.	n.a.
9	18	7	3	2	0401	8e-05	0	0	0.1	0.000106	n.a.	n.a.	n.a.	n.a.
9	18	7	5	1	0401	4.8e-05	0	0	0	6.4e-05	n.a.	n.a.	n.a.	n.a.
9	18	7	1	1	0401	1.6e-05	0	0	0	2.1e-05	n.a.	n.a.	n.a.	n.a.
9	21	7	5	1	0401	0.002787	1	0.006281	0.8	0.001631	3.86903	0.0255337	586.262	0.339454
9	21	7	2	1	0201	0.001321	0	0	0.8	0.001758	n.a.	n.a.	n.a.	n.a.
9	21	7	2	1	0301	0.000939	0	0	0.6	0.00125	n.a.	n.a.	n.a.	n.a.
9	21	7	2	1	0401	0.000653	0	0	0.4	0.000869	n.a.	n.a.	n.a.	n.a.
9	21	7	5	1	0201	3.2e-05	0	0.000129	0	0	n.a.	n.a.	n.a.	n.a.
9	21	7	2	1	1301	0.000271	0	0	0.2	0.00036	n.a.	n.a.	n.a.	n.a.
9	21	7	5	1	0301	0.000271	0	0	0.2	0.00036	n.a.	n.a.	n.a.	n.a.
9	22	3	6	1	1901	0.001306	0	0	0.8	0.001737	n.a.	n.a.	n.a.	n.a.
9	22	3	8	1	0401	0.000956	0	0	0.6	0.001273	n.a.	n.a.	n.a.	n.a.
9	22	3	4	1	0301	0.000555	0	0	0.3	0.000739	n.a.	n.a.	n.a.	n.a.
9	22	3	2	1	0401	0.000382	0	0	0.2	0.000508	n.a.	n.a.	n.a.	n.a.
9	22	3	6	1	0401	0.000191	0	0	0.1	0.000254	n.a.	n.a.	n.a.	n.a.
9	22	3	6	1	0901	4.8e-05	0	0	0	6.4e-05	n.a.	n.a.	n.a.	n.a.
9	22	3	4	1	0401	3.2e-05	0	0	0	4.3e-05	n.a.	n.a.	n.a.	n.a.
9	27	1	5	1	0401	0.000775	0	0	0.5	0.00103	n.a.	n.a.	n.a.	n.a.
9	27	1	8	4	0301	0.000509	0	0	0.3	0.000678	n.a.	n.a.	n.a.	n.a.
9	27	1	8	4	0401	0.000228	0	0	0.1	0.000304	n.a.	n.a.	n.a.	n.a.
9	27	1	5	1	0301	8e-05	0	0	0.1	0.000107	n.a.	n.a.	n.a.	n.a.
9	27	2	1	1	0301	0.000112	0.1	0.00045	0	0	n.a.	n.a.	n.a.	n.a.
9	27	2	8	4	0301	0.000775	0	0	0.5	0.00103	n.a.	n.a.	n.a.	n.a.
9	27	2	5	1	0401	0.000509	0	0	0.3	0.000678	n.a.	n.a.	n.a.	n.a.
9	27	2	5	1	0301	0.000228	0	0	0.1	0.000304	n.a.	n.a.	n.a.	n.a.
9	27	2	8	4	0401	8e-05	0	0	0.1	0.000107	n.a.	n.a.	n.a.	n.a.
9	35	3	4	1	0301	0.001242	0	0	0.8	0.001652	n.a.	n.a.	n.a.	n.a.
9	35	3	4	1	0402/10501	0.000303	0	0	0.2	0.000402	n.a.	n.a.	n.a.	n.a.
9	35	3	6	1	1401	4.8e-05	0	0	0	6.3e-05	n.a.	n.a.	n.a.	n.a.
9	35	3	6	1	0901	3.2e-05	0	0	0	4.2e-05	n.a.	n.a.	n.a.	n.a.
9	35	4	5	1	0401	0.00204	0	0	1.3	0.002715	n.a.	n.a.	n.a.	n.a.
9	35	4	6	1	0401	0.005744	1.3	0.008601	2.3	0.004799	1.79912	0.0492758	65.6882	0.585897
9	35	4	6	1	0301	0.001067	0.3	0.00216	0.3	0.000707	3.05961	0.000984264	9510.88	0.630018
9	35	4	4	1	0401	0.001083	0	0	0.7	0.00144	n.a.	n.a.	n.a.	n.a.
9	35	4	6	1	0901	0.000875	0	0	0.5	0.001163	n.a.	n.a.	n.a.	n.a.
9	35	4	6	1	0201	0.000573	0	0	0.4	0.000762	n.a.	n.a.	n.a.	n.a.
9	35	4	4	1	1301	0.00051	0	0	0.3	0.000678	n.a.	n.a.	n.a.	n.a.
9	35	4	5	1	0201	0.000287	0	0	0.2	0.000382	n.a.	n.a.	n.a.	n.a.
9	35	4	6	1	1401	0.000287	0	0	0.2	0.000381	n.a.	n.a.	n.a.	n.a.
9	35	4	6	1	0402/10501	0.000255	0	0	0.2	0.000339	n.a.	n.a.	n.a.	n.a.
9	35	4	8	1	0401	0.000159	0	0	0.1	0.000211	n.a.	n.a.	n.a.	n.a.
9	35	4	1	1	0401	8e-05	0	0	0.1	0.000106	n.a.	n.a.	n.a.	n.a.
9	35	4	1	1	1401	8e-05	0	0	0.1	0.000106	n.a.	n.a.	n.a.	n.a.
9	35	4	2	1	0301	0.001601	0.2	0.001304	0.8	0.001698	0.767659	0.0002162	2725.72	0.914997
9	35	4	2	1	0201	4.8e-05	0	0	0	6.4e-05	n.a.	n.a.	n.a.	n.a.
9	35	4	1	1	0402/10501	1.6e-05	0	0	0	2.1e-05	n.a.	n.a.	n.a.	n.a.
9	35	4	5	1	0402/10501	1.6e-05	0	0	0	2.1e-05	n.a.	n.a.	n.a.	n.a.
9	35	4	2	1	0401	0.00046	0.1	0.000512	0.2	0.000442	1.15845	1.30678e-06	1.02696e+06	0.971783
9	35	12	6	1	1901	0.000654	0.4	0.00263	0	0	n.a.	n.a.	n.a.	n.a.
9	35	12	6	1	0301	0.002215	0.6	0.00378	0.8	0.001698	2.2308	0.00781793	636.546	0.631566
9	35	12	2	1	0301	0.000316	0	0	0.2	0.00042	n.a.	n.a.	n.a.	n.a.
9	35	12	6	1	0901	5.6e-05	0	0	0	7.5e-05	n.a.	n.a.	n.a.	n.a.
9	37	6	1	1	1001	0.00121	0.8	0.004872	0	0	n.a.	n.a.	n.a.	n.a.
9	37	6	10	1	0401	0.001178	0	0	0.7	0.001568	n.a.	n.a.	n.a.	n.a.
9	37	6	5	1	0401	0.000748	0	0	0.5	0.000996	n.a.	n.a.	n.a.	n.a.
9	37	6	2	1	0401	0.000249	0	0	0.2	0.000331	n.a.	n.a.	n.a.	n.a.
9	37	6	3	2	0101	0.000111	0	0	0.1	0.000148	n.a.	n.a.	n.a.	n.a.
9	40	3	6	1	0301	0.00258	0	0	1.6	0.003432	n.a.	n.a.	n.a.	n.a.
9	40	3	4	1	0401	0.003009	0.9	0.005639	1	0.00214	2.64432	0.0215799	324.025	0.489116
9	40	3	5	1	2101	0.000207	0.1	0.000834	0	0	n.a.	n.a.	n.a.	n.a.
9	40	3	6	1	1401	0.000541	0	0	0.3	0.00072	n.a.	n.a.	n.a.	n.a.
9	40	3	5	1	0401	0.00043	0	0	0.3	0.000572	n.a.	n.a.	n.a.	n.a.
9	40	3	6	1	0401	0.00043	0	0	0.3	0.000572	n.a.	n.a.	n.a.	n.a.
9	40	3	7	1	0401	1.6e-05	0	6.5e-05	0	0	n.a.	n.a.	n.a.	n.a.
9	40	3	6	1	0901	0.000144	0	0	0.1	0.000191	n.a.	n.a.	n.a.	n.a.
9	40	3	6	1	0402/10501	6.4e-05	0	0	0	8.5e-05	n.a.	n.a.	n.a.	n.a.
9	40	8	4	1	0401	0.001561	1	0.006284	0	0	n.a.	n.a.	n.a.	n.a.
9	40	8	5	1	2101	0.001338	0.8	0.005384	0	0	n.a.	n.a.	n.a.	n.a.
9	40	8	5	1	0501	4.8e-05	0	0.000192	0	0	n.a.	n.a.	n.a.	n.a.
9	40	8	2	1	0401	1.6e-05	0	6.3e-05	0	0	n.a.	n.a.	n.a.	n.a.
9	41	7	3	1	0301	0.000637	0	0	0.4	0.000848	n.a.	n.a.	n.a.	n.a.
9	41	7	3	2	0301	0.000398	0	0	0.3	0.00053	n.a.	n.a.	n.a.	n.a.
9	41	7	3	1	0401	0.000255	0	0	0.2	0.000339	n.a.	n.a.	n.a.	n.a.
9	41	7	3	2	0401	0.000143	0	0	0.1	0.000191	n.a.	n.a.	n.a.	n.a.
9	41	7	8	1	0401	0.000127	0	0	0.1	0.000169	n.a.	n.a.	n.a.	n.a.
9	41	7	8	1	0301	4.8e-05	0	0	0	6.3e-05	n.a.	n.a.	n.a.	n.a.
9	41	17	7	2	0401	0.001128	0	0	0.7	0.001501	n.a.	n.a.	n.a.	n.a.
9	41	17	8	2	0401	0.000621	0	0	0.4	0.000827	n.a.	n.a.	n.a.	n.a.
9	41	17	8	1	0401	0.000398	0	0	0.3	0.00053	n.a.	n.a.	n.a.	n.a.
9	41	17	4	1	0401	0.000287	0	0	0.2	0.000381	n.a.	n.a.	n.a.	n.a.
9	41	17	8	2	0301	0.000255	0	0	0.2	0.000339	n.a.	n.a.	n.a.	n.a.
9	41	17	8	1	0301	0.000143	0	0	0.1	0.000191	n.a.	n.a.	n.a.	n.a.
9	41	17	4	2	0401	0.000127	0	0	0.1	0.00017	n.a.	n.a.	n.a.	n.a.
9	41	17	3	2	0301	0.000127	0	0	0.1	0.000169	n.a.	n.a.	n.a.	n.a.
9	41	17	7	1	0401	5.1e-05	0	0	0	6.7e-05	n.a.	n.a.	n.a.	n.a.
9	41	17	3	2	0401	4.8e-05	0	0	0	6.3e-05	n.a.	n.a.	n.a.	n.a.
10	5	1	1	1	0201	0.00094	0	0	0.6	0.00125	n.a.	n.a.	n.a.	n.a.
10	5	1	1	1	0301	0.000398	0	0	0.2	0.000529	n.a.	n.a.	n.a.	n.a.
10	5	7	5	3	0301	0.000574	0	0	0.4	0.000763	n.a.	n.a.	n.a.	n.a.
10	5	7	5	2	0301	0.000223	0	0	0.1	0.000297	n.a.	n.a.	n.a.	n.a.
10	5	7	5	3	0101	0.000175	0	0	0.1	0.000233	n.a.	n.a.	n.a.	n.a.
10	5	7	3	2	0101	0.000122	0	0	0.1	0.000162	n.a.	n.a.	n.a.	n.a.
10	5	7	3	2	0301	5.3e-05	0	0	0	7.1e-05	n.a.	n.a.	n.a.	n.a.
10	5	14	5	1	0301	0.000159	0	0	0.1	0.000212	n.a.	n.a.	n.a.	n.a.
10	5	14	5	1	0401	1.6e-05	0	0	0	2.1e-05	n.a.	n.a.	n.a.	n.a.
10	5	15	1	1	0402/10501	0.000223	0.1	0.000899	0	0	n.a.	n.a.	n.a.	n.a.
10	5	15	1	1	0201	0.000542	0.2	0.001412	0.1	0.000254	5.5655	4.12011e-05	751795	0.589948
10	5	15	3	2	0201	1.6e-05	0	6.5e-05	0	0	n.a.	n.a.	n.a.	n.a.
10	5	15	1	1	0301	3.2e-05	0	0	0	4.2e-05	n.a.	n.a.	n.a.	n.a.
10	5	15	6	1	0301	1.6e-05	0	0	0	2.1e-05	n.a.	n.a.	n.a.	n.a.
10	7	7	4	1	0401	0.001816	0.7	0.004423	0.4	0.000953	4.65731	0.0084403	2569.88	0.377366
10	7	7	4	1	0301	0.000399	0.3	0.001607	0	0	n.a.	n.a.	n.a.	n.a.
10	7	7	4	1	0201	0.000159	0	0	0.1	0.000212	n.a.	n.a.	n.a.	n.a.
10	7	7	2	1	0201	6.4e-05	0	0	0	8.5e-05	n.a.	n.a.	n.a.	n.a.
10	7	7	2	1	0401	6.4e-05	0	0	0	8.5e-05	n.a.	n.a.	n.a.	n.a.
10	7	7	2	1	0901	4.9e-05	0	0	0	6.5e-05	n.a.	n.a.	n.a.	n.a.
10	7	7	2	1	0501	4.8e-05	0	0	0	6.3e-05	n.a.	n.a.	n.a.	n.a.
10	8	3	3	2	0501	0.001416	0	0	0.9	0.001884	n.a.	n.a.	n.a.	n.a.
10	8	3	3	2	0901	6.4e-05	0	0	0	8.5e-05	n.a.	n.a.	n.a.	n.a.
10	8	7	3	2	0402/10501	0.000302	0.2	0.001216	0	0	n.a.	n.a.	n.a.	n.a.
10	8	7	3	2	0201	0.001027	0.4	0.0024	0.3	0.000572	4.20349	0.00103048	17146.8	0.536414
10	8	7	1	1	0402/10501	0.000103	0.1	0.000419	0	0	n.a.	n.a.	n.a.	n.a.
10	8	7	3	2	1301	0.000855	0	0	0.5	0.001137	n.a.	n.a.	n.a.	n.a.
10	8	7	3	2	0101	0.000802	0	0	0.5	0.001067	n.a.	n.a.	n.a.	n.a.
10	8	7	3	2	0301	0.000207	0	0	0.1	0.000275	n.a.	n.a.	n.a.	n.a.
10	8	7	5	3	0301	3.2e-05	0	0	0	4.2e-05	n.a.	n.a.	n.a.	n.a.
10	12	5	4	1	0201	0.000955	0.6	0.003845	0	0	n.a.	n.a.	n.a.	n.a.
10	12	5	1	1	0401	0.0025	0	0	1.6	0.003326	n.a.	n.a.	n.a.	n.a.
10	12	5	4	1	0401	0.001338	0.4	0.002565	0.4	0.000932	2.75665	0.00206876	3673.28	0.628533
10	12	5	6	1	1901	0.000829	0	0	0.5	0.001104	n.a.	n.a.	n.a.	n.a.
10	12	5	7	2	0401	0.000669	0	0	0.4	0.00089	n.a.	n.a.	n.a.	n.a.
10	12	5	4	1	0301	0.000621	0	0	0.4	0.000826	n.a.	n.a.	n.a.	n.a.
10	12	5	6	1	0201	0.000619	0	0	0.4	0.000824	n.a.	n.a.	n.a.	n.a.
10	12	5	5	1	0301	0.000175	0	0	0.1	0.000233	n.a.	n.a.	n.a.	n.a.
10	12	5	5	1	0401	9.6e-05	0	0	0.1	0.000127	n.a.	n.a.	n.a.	n.a.
10	12	6	5	1	0301	0.000701	0	0	0.4	0.000932	n.a.	n.a.	n.a.	n.a.
10	12	6	5	1	0401	0.000621	0	0	0.4	0.000826	n.a.	n.a.	n.a.	n.a.
10	12	6	4	1	0401	0.000175	0	0	0.1	0.000233	n.a.	n.a.	n.a.	n.a.
10	12	6	4	1	0301	9.6e-05	0	0	0.1	0.000127	n.a.	n.a.	n.a.	n.a.
10	13	6	7	2	0402/10501	0.001114	0	0	0.7	0.001483	n.a.	n.a.	n.a.	n.a.
10	13	6	7	2	1401	0.000478	0	0	0.3	0.000636	n.a.	n.a.	n.a.	n.a.
10	15	3	6	1	1901	0.000112	0	0	0.1	0.000148	n.a.	n.a.	n.a.	n.a.
10	15	3	6	1	0201	3.2e-05	0	0	0	4.3e-05	n.a.	n.a.	n.a.	n.a.
10	16	12	8	4	0401	0.000764	0	0	0.5	0.001017	n.a.	n.a.	n.a.	n.a.
10	16	12	7	2	0301	0.000733	0	0	0.5	0.000976	n.a.	n.a.	n.a.	n.a.
10	16	12	5	1	0301	0.000267	0	0	0.2	0.000355	n.a.	n.a.	n.a.	n.a.
10	16	12	6	1	0401	1.6e-05	0	0	0	2.1e-05	n.a.	n.a.	n.a.	n.a.
10	18	7	5	1	0401	4.7e-05	0	0.000188	0	0	n.a.	n.a.	n.a.	n.a.
10	18	7	5	1	0301	1.6e-05	0	6.5e-05	0	0	n.a.	n.a.	n.a.	n.a.
10	18	12	2	1	0401	0.003853	2	0.012693	0.4	0.000932	13.7813	0.0567072	3349.22	0.0398354
10	18	12	2	1	2301	0.000462	0	0	0.3	0.000614	n.a.	n.a.	n.a.	n.a.
10	18	12	8	4	2301	0.000255	0	0	0.2	0.000339	n.a.	n.a.	n.a.	n.a.
10	18	12	8	4	0401	0.000191	0	0	0.1	0.000255	n.a.	n.a.	n.a.	n.a.
10	18	12	4	1	0401	1.6e-05	0	6.3e-05	0	0	n.a.	n.a.	n.a.	n.a.
10	27	1	4	1	0401	0.000343	0	0	0.2	0.000457	n.a.	n.a.	n.a.	n.a.
10	27	1	4	1	0201	0.000198	0	0	0.1	0.000264	n.a.	n.a.	n.a.	n.a.
10	27	1	2	1	0401	6.4e-05	0	0	0	8.5e-05	n.a.	n.a.	n.a.	n.a.
10	35	4	6	1	0401	0.002038	0.8	0.004876	0.5	0.001101	4.4455	0.0118206	1671.87	0.36482
10	35	4	6	1	0201	0.00035	0.2	0.001407	0	0	n.a.	n.a.	n.a.	n.a.
10	35	4	1	1	0401	0.000699	0	0	0.4	0.00093	n.a.	n.a.	n.a.	n.a.
10	35	4	1	1	0301	0.000589	0	0	0.4	0.000784	n.a.	n.a.	n.a.	n.a.
10	35	4	5	1	0401	0.000129	0	0	0.1	0.000172	n.a.	n.a.	n.a.	n.a.
10	37	6	4	1	0201	0.000165	0	0	0.1	0.000219	n.a.	n.a.	n.a.	n.a.
10	37	6	4	1	1301	0.000111	0	0	0.1	0.000148	n.a.	n.a.	n.a.	n.a.
10	40	3	5	1	0301	0.000366	0	0	0.2	0.000487	n.a.	n.a.	n.a.	n.a.
10	40	3	7	2	0301	0.000159	0	0	0.1	0.000212	n.a.	n.a.	n.a.	n.a.
10	40	3	7	1	0301	3.2e-05	0	0	0	4.2e-05	n.a.	n.a.	n.a.	n.a.
10	40	3	5	2	0301	1.9e-05	0	0	0	2.6e-05	n.a.	n.a.	n.a.	n.a.
10	41	17	6	1	0301	0.00079	0	0	0.5	0.001051	n.a.	n.a.	n.a.	n.a.
10	41	17	3	2	0101	0.000127	0	0	0.1	0.000169	n.a.	n.a.	n.a.	n.a.
10	41	17	3	2	0301	3.2e-05	0	0	0	4.2e-05	n.a.	n.a.	n.a.	n.a.
10	41	17	6	1	0101	1.6e-05	0	0	0	2.1e-05	n.a.	n.a.	n.a.	n.a.
11	5	1	2	1	0401	0.002312	0	0	1.5	0.003076	n.a.	n.a.	n.a.	n.a.
11	5	1	2	1	0201	0.000159	0	0	0.1	0.000212	n.a.	n.a.	n.a.	n.a.
11	5	1	2	1	0501	0.000111	0	0	0.1	0.000148	n.a.	n.a.	n.a.	n.a.
11	5	4	1	1	2001	0.00121	0.8	0.004872	0	0	n.a.	n.a.	n.a.	n.a.
11	5	15	10	1	0401	0.000578	0	0	0.4	0.000769	n.a.	n.a.	n.a.	n.a.
11	7	7	6	1	1401	0.00046	0.3	0.001854	0	0	n.a.	n.a.	n.a.	n.a.
11	7	7	6	1	0401	0.004613	1.3	0.008338	1.6	0.003381	2.47846	0.0502193	122.319	0.428265
11	7	7	8	4	0401	0.000271	0.2	0.001088	0	0	n.a.	n.a.	n.a.	n.a.
11	7	7	4	1	0401	0.001305	0.4	0.002814	0.4	0.000805	3.50269	0.00237201	5172.34	0.546645
11	7	7	4	1	0402/10501	0.00086	0	0	0.5	0.001144	n.a.	n.a.	n.a.	n.a.
11	7	7	8	4	1401	8e-05	0	0.00032	0	0	n.a.	n.a.	n.a.	n.a.
11	7	7	1	1	0401	3.2e-05	0	0.00013	0	0	n.a.	n.a.	n.a.	n.a.
11	7	7	3	2	0101	0.000249	0	0	0.2	0.000331	n.a.	n.a.	n.a.	n.a.
11	7	7	2	1	0401	0.000175	0	0	0.1	0.000233	n.a.	n.a.	n.a.	n.a.
11	7	7	6	1	1901	0.000175	0	0	0.1	0.000233	n.a.	n.a.	n.a.	n.a.
11	7	7	5	1	0301	3.2e-05	0	0	0	4.2e-05	n.a.	n.a.	n.a.	n.a.
11	7	7	5	1	0401	3.2e-05	0	0	0	4.2e-05	n.a.	n.a.	n.a.	n.a.
11	7	7	6	1	0201	3.2e-05	0	0	0	4.2e-05	n.a.	n.a.	n.a.	n.a.
11	7	7	5	1	0402/10501	1.6e-05	0	0	0	2.1e-05	n.a.	n.a.	n.a.	n.a.
11	7	15	10	1	0401	0.00076	0	0	0.5	0.001011	n.a.	n.a.	n.a.	n.a.
11	7	15	6	1	0201	0.000268	0	0	0.2	0.000357	n.a.	n.a.	n.a.	n.a.
11	8	3	3	2	0501	0.000334	0	0	0.2	0.000445	n.a.	n.a.	n.a.	n.a.
11	8	7	3	2	0101	0.00171	0	6.4e-05	1.1	0.002254	0.0283318	1.20974e-16	6.6352e+12	0.566003
11	8	15	10	1	0401	4.8e-05	0	0	0	6.3e-05	n.a.	n.a.	n.a.	n.a.
11	12	5	5	1	0401	0.000175	0	0	0.1	0.000233	n.a.	n.a.	n.a.	n.a.
11	12	5	5	1	0201	6.4e-05	0	0	0	8.5e-05	n.a.	n.a.	n.a.	n.a.
11	12	5	8	4	0201	3.2e-05	0	0	0	4.2e-05	n.a.	n.a.	n.a.	n.a.
11	12	15	10	1	0401	3.2e-05	0	0	0	4.2e-05	n.a.	n.a.	n.a.	n.a.
11	13	3	5	1	1401	0.000179	0	0	0.1	0.000238	n.a.	n.a.	n.a.	n.a.
11	13	3	5	1	0501	1.6e-05	0	0	0	2.1e-05	n.a.	n.a.	n.a.	n.a.
11	13	8	5	1	1401	0.001338	0	0	0.8	0.001779	n.a.	n.a.	n.a.	n.a.
11	13	8	5	1	0501	6e-05	0	0	0	8e-05	n.a.	n.a.	n.a.	n.a.
11	14	8	4	1	0401	0.001592	1	0.006409	0	0	n.a.	n.a.	n.a.	n.a.
11	14	8	6	1	0401	0.000277	0	0	0.2	0.000369	n.a.	n.a.	n.a.	n.a.
11	14	8	2	1	0401	9.6e-05	0	0	0.1	0.000127	n.a.	n.a.	n.a.	n.a.
11	15	1	8	4	0201	0.000462	0	0	0.3	0.000614	n.a.	n.a.	n.a.	n.a.
11	15	1	5	1	0401	0.00035	0	0	0.2	0.000466	n.a.	n.a.	n.a.	n.a.
11	15	1	8	4	0401	0.000255	0	0	0.2	0.000339	n.a.	n.a.	n.a.	n.a.
11	15	1	5	1	0201	0.000191	0	0	0.1	0.000254	n.a.	n.a.	n.a.	n.a.
11	15	3	5	1	0501	0.002675	0.8	0.005384	0.8	0.001779	3.03739	0.018758	491.83	0.449757
11	15	3	6	1	0301	0.000791	0	0	0.5	0.001053	n.a.	n.a.	n.a.	n.a.
11	15	3	5	1	2101	4.8e-05	0	0.000192	0	0	n.a.	n.a.	n.a.	n.a.
11	15	3	6	1	0401	0.000247	0	6.5e-05	0.1	0.000308	0.210988	4.42072e-16	1.00698e+14	0.867192
11	15	3	4	1	0401	6.4e-05	0	0.000129	0	4.2e-05	3.0717	1.53636e-14	6.14136e+14	0.905974
11	15	3	5	1	1401	6e-05	0	0	0	8e-05	n.a.	n.a.	n.a.	n.a.
11	15	4	1	1	0401	0.000924	0.6	0.003719	0	0	n.a.	n.a.	n.a.	n.a.
11	15	4	4	1	0401	6.4e-05	0	0.000259	0	0	n.a.	n.a.	n.a.	n.a.
11	15	5	5	1	0401	3.2e-05	0	0	0	4.2e-05	n.a.	n.a.	n.a.	n.a.
11	15	8	2	1	0401	0.001608	0	0	1	0.00214	n.a.	n.a.	n.a.	n.a.
11	15	8	5	1	0501	0.000386	0.1	0.000834	0.1	0.000238	3.50629	5.2848e-06	2.32631e+06	0.742519
11	15	8	5	1	1401	1.6e-05	0	0	0	2.1e-05	n.a.	n.a.	n.a.	n.a.
11	15	15	10	1	0401	4.8e-05	0	0	0	6.3e-05	n.a.	n.a.	n.a.	n.a.
11	16	7	2	1	0401	0.002754	0	0	1.7	0.003665	n.a.	n.a.	n.a.	n.a.
11	16	7	2	1	0301	0.000239	0	0	0.2	0.000318	n.a.	n.a.	n.a.	n.a.
11	16	7	1	1	0401	0.000127	0	0	0.1	0.00017	n.a.	n.a.	n.a.	n.a.
11	16	12	8	4	0401	0.000828	0	0	0.5	0.001101	n.a.	n.a.	n.a.	n.a.
11	16	12	1	1	0201	0.000686	0	0	0.4	0.000914	n.a.	n.a.	n.a.	n.a.
11	16	12	1	1	0301	0.000619	0	0	0.4	0.000823	n.a.	n.a.	n.a.	n.a.
11	16	15	10	1	0401	3.2e-05	0	0	0	4.2e-05	n.a.	n.a.	n.a.	n.a.
11	22	3	6	1	0401	9.6e-05	0	0	0.1	0.000127	n.a.	n.a.	n.a.	n.a.
11	27	1	1	1	0401	0.002262	0	0	1.4	0.003009	n.a.	n.a.	n.a.	n.a.
11	27	1	1	1	0301	0.001576	0	0	1	0.002097	n.a.	n.a.	n.a.	n.a.
11	27	1	1	1	0402/10501	0.000764	0	0	0.5	0.001016	n.a.	n.a.	n.a.	n.a.
11	27	1	2	1	0401	0.000143	0	0	0.1	0.000191	n.a.	n.a.	n.a.	n.a.
11	27	1	2	1	0402/10501	3.2e-05	0	0	0	4.2e-05	n.a.	n.a.	n.a.	n.a.
11	35	4	6	1	1301	0.002585	0	0	1.6	0.003439	n.a.	n.a.	n.a.	n.a.
11	35	4	6	1	0401	0.002382	0	0	1.5	0.00317	n.a.	n.a.	n.a.	n.a.
11	35	4	7	1	1401	0.001491	0	0	0.9	0.001983	n.a.	n.a.	n.a.	n.a.
11	35	4	1	1	0402/10501	0.001242	0	0	0.8	0.001652	n.a.	n.a.	n.a.	n.a.
11	35	4	6	1	0201	0.000971	0	0	0.6	0.001292	n.a.	n.a.	n.a.	n.a.
11	35	4	1	1	0401	0.000605	0	0	0.4	0.000805	n.a.	n.a.	n.a.	n.a.
11	35	4	4	1	0401	6.4e-05	0	0.000255	0	0	n.a.	n.a.	n.a.	n.a.
11	35	4	1	1	0201	0.004761	1	0.006219	2	0.00428	1.45587	0.0247155	85.7583	0.760372
11	35	4	1	1	0101	3.2e-05	0	0.000127	0	0	n.a.	n.a.	n.a.	n.a.
11	35	4	6	1	0301	0.000207	0	0	0.1	0.000276	n.a.	n.a.	n.a.	n.a.
11	35	4	4	1	0201	0.000127	0	0	0.1	0.000169	n.a.	n.a.	n.a.	n.a.
11	35	4	1	1	0301	4.8e-05	0	0	0	6.3e-05	n.a.	n.a.	n.a.	n.a.
11	35	4	7	1	0101	3.2e-05	0	0	0	4.3e-05	n.a.	n.a.	n.a.	n.a.
11	35	4	1	1	1301	3.2e-05	0	0	0	4.2e-05	n.a.	n.a.	n.a.	n.a.
11	35	4	2	1	0401	3.2e-05	0	0	0	4.2e-05	n.a.	n.a.	n.a.	n.a.
11	35	4	2	1	0201	1.6e-05	0	0	0	2.1e-05	n.a.	n.a.	n.a.	n.a.
11	35	4	4	1	0101	1.6e-05	0	0	0	2.1e-05	n.a.	n.a.	n.a.	n.a.
11	35	4	5	1	0201	1.6e-05	0	0	0	2.1e-05	n.a.	n.a.	n.a.	n.a.
11	35	4	5	1	0301	1.6e-05	0	0	0	2.1e-05	n.a.	n.a.	n.a.	n.a.
11	35	4	8	4	0401	1.6e-05	0	0	0	2.1e-05	n.a.	n.a.	n.a.	n.a.
11	35	4	4	1	0301	0.006083	1	0.006155	2.9	0.00606	1.01577	0.0207069	49.8285	0.989445
11	35	15	10	1	0401	9.5e-05	0	0	0.1	0.000127	n.a.	n.a.	n.a.	n.a.
11	37	6	1	1	1001	0.000366	0.2	0.001474	0	0	n.a.	n.a.	n.a.	n.a.
11	37	6	3	2	0101	0.001137	0	0	0.7	0.001512	n.a.	n.a.	n.a.	n.a.
11	37	6	6	1	0301	0.000745	0	0	0.5	0.000991	n.a.	n.a.	n.a.	n.a.
11	37	6	4	1	0401	0.000286	0	0	0.2	0.000381	n.a.	n.a.	n.a.	n.a.
11	37	6	6	1	0401	0.000175	0	0	0.1	0.000233	n.a.	n.a.	n.a.	n.a.
11	37	6	4	1	0301	0.000144	0	0	0.1	0.000191	n.a.	n.a.	n.a.	n.a.
11	37	6	3	2	0401	6.4e-05	0	0	0	8.5e-05	n.a.	n.a.	n.a.	n.a.
11	37	6	2	1	0401	3.2e-05	0	0	0	4.2e-05	n.a.	n.a.	n.a.	n.a.
11	40	2	5	1	0401	6.4e-05	0	0	0	8.5e-05	n.a.	n.a.	n.a.	n.a.
11	41	17	6	1	1401	0.000111	0.1	0.000448	0	0	n.a.	n.a.	n.a.	n.a.
19	5	1	2	1	0401	0.000602	0	0	0.4	0.000801	n.a.	n.a.	n.a.	n.a.
19	5	2	5	1	0401	0.000191	0	0	0.1	0.000254	n.a.	n.a.	n.a.	n.a.
19	5	3	1	1	2001	3.2e-05	0	0	0	4.2e-05	n.a.	n.a.	n.a.	n.a.
19	5	4	1	1	2001	0.004618	0	0	2.9	0.006144	n.a.	n.a.	n.a.	n.a.
19	5	4	6	1	1401	0.001513	0	0	1	0.002013	n.a.	n.a.	n.a.	n.a.
19	5	4	2	1	1401	8e-05	0	0	0.1	0.000106	n.a.	n.a.	n.a.	n.a.
19	5	14	5	1	1301	0.000842	0.5	0.003394	0	0	n.a.	n.a.	n.a.	n.a.
19	5	14	5	1	0401	0.000655	0.4	0.002632	0	0	n.a.	n.a.	n.a.	n.a.
19	5	15	7	1	0301	0.000669	0	0	0.4	0.000891	n.a.	n.a.	n.a.	n.a.
19	5	15	4	1	0301	0.000175	0	0	0.1	0.000233	n.a.	n.a.	n.a.	n.a.
19	5	15	6	1	0301	9.5e-05	0	0	0.1	0.000127	n.a.	n.a.	n.a.	n.a.
19	5	15	6	1	0501	3.2e-05	0	0	0	4.2e-05	n.a.	n.a.	n.a.	n.a.
19	7	7	2	1	0301	0.002866	0	0	1.8	0.003814	n.a.	n.a.	n.a.	n.a.
19	7	7	4	1	0301	0.000366	0	0	0.2	0.000487	n.a.	n.a.	n.a.	n.a.
19	7	7	6	1	0301	0.000287	0	0	0.2	0.000381	n.a.	n.a.	n.a.	n.a.
19	7	7	7	1	0301	0.000238	0	0	0.1	0.000317	n.a.	n.a.	n.a.	n.a.
19	7	7	2	1	0401	0.000223	0	0	0.1	0.000296	n.a.	n.a.	n.a.	n.a.
19	7	7	2	1	0201	9.5e-05	0	0	0.1	0.000127	n.a.	n.a.	n.a.	n.a.
19	7	7	6	1	0401	4.8e-05	0	0	0	6.4e-05	n.a.	n.a.	n.a.	n.a.
19	7	7	1	1	0301	1.6e-05	0	0	0	2.1e-05	n.a.	n.a.	n.a.	n.a.
19	7	7	6	1	0201	1.6e-05	0	0	0	2.1e-05	n.a.	n.a.	n.a.	n.a.
19	7	15	10	1	0401	0.000249	0.2	0.001003	0	0	n.a.	n.a.	n.a.	n.a.
19	7	15	6	1	0201	0.002285	0.7	0.004509	0.7	0.00155	2.91768	0.0118853	716.249	0.502195
19	7	15	6	1	0401	0.000366	0.1	0.000833	0.1	0.000212	3.93169	3.82612e-06	4.04017e+06	0.725272
19	7	15	10	1	0201	1.6e-05	0	6.6e-05	0	0	n.a.	n.a.	n.a.	n.a.
19	7	15	7	1	0301	9.5e-05	0	0	0.1	0.000127	n.a.	n.a.	n.a.	n.a.
19	7	15	4	1	0301	4.8e-05	0	0	0	6.3e-05	n.a.	n.a.	n.a.	n.a.
19	8	3	3	2	0501	0.001147	0	0	0.7	0.001526	n.a.	n.a.	n.a.	n.a.
19	8	3	3	2	1701	0.000441	0	0	0.3	0.000586	n.a.	n.a.	n.a.	n.a.
19	8	3	3	2	0401	0.000111	0	0	0.1	0.000148	n.a.	n.a.	n.a.	n.a.
19	8	5	3	2	1701	9.5e-05	0	0	0.1	0.000127	n.a.	n.a.	n.a.	n.a.
19	8	7	6	1	1301	0.00035	0.2	0.001405	0	0	n.a.	n.a.	n.a.	n.a.
19	8	7	3	2	1701	0.001009	0	0	0.6	0.001342	n.a.	n.a.	n.a.	n.a.
19	8	7	3	2	1301	8e-05	0	0.00032	0	0	n.a.	n.a.	n.a.	n.a.
19	8	7	6	1	0501	0.000589	0	0	0.4	0.000783	n.a.	n.a.	n.a.	n.a.
19	8	7	4	1	0301	6.4e-05	0	0.000255	0	0	n.a.	n.a.	n.a.	n.a.
19	8	7	6	1	0301	0.003408	0.7	0.004749	1.4	0.002967	1.60347	0.0140537	182.95	0.740633
19	8	7	3	2	0101	4.8e-05	0	0.000193	0	0	n.a.	n.a.	n.a.	n.a.
19	8	7	3	2	0401	3.2e-05	0	0.000128	0	0	n.a.	n.a.	n.a.	n.a.
19	8	7	3	2	1601	0.000179	0	0	0.1	0.000238	n.a.	n.a.	n.a.	n.a.
19	8	7	6	1	0401	6.4e-05	0	0	0	8.5e-05	n.a.	n.a.	n.a.	n.a.
19	12	5	10	1	0401	0.00112	0.7	0.004509	0	0	n.a.	n.a.	n.a.	n.a.
19	12	5	4	1	0401	0.002329	0.8	0.005122	0.7	0.001404	3.66178	0.0153341	874.431	0.403469
19	12	5	5	1	0401	0.003112	0	0	2	0.00414	n.a.	n.a.	n.a.	n.a.
19	12	5	4	1	0201	0.000303	0.2	0.001225	0	0	n.a.	n.a.	n.a.	n.a.
19	12	5	6	1	0201	0.000249	0.2	0.001003	0	0	n.a.	n.a.	n.a.	n.a.
19	12	5	10	1	0201	0.000207	0.1	0.000833	0	0	n.a.	n.a.	n.a.	n.a.
19	12	5	5	1	1601	0.001127	0	0	0.7	0.001499	n.a.	n.a.	n.a.	n.a.
19	12	5	5	1	0101	0.001035	0	0	0.7	0.001378	n.a.	n.a.	n.a.	n.a.
19	12	5	5	1	1401	0.000799	0	0	0.5	0.001063	n.a.	n.a.	n.a.	n.a.
19	12	5	4	1	1601	0.000664	0	0	0.4	0.000883	n.a.	n.a.	n.a.	n.a.
19	12	5	2	1	0402/10501	0.000414	0	0	0.3	0.000551	n.a.	n.a.	n.a.	n.a.
19	12	5	5	1	0301	0.000414	0	0	0.3	0.000551	n.a.	n.a.	n.a.	n.a.
19	12	5	4	1	0301	0.000335	0	0	0.2	0.000445	n.a.	n.a.	n.a.	n.a.
19	12	5	4	1	0402/10501	0.000318	0	0	0.2	0.000423	n.a.	n.a.	n.a.	n.a.
19	12	5	2	1	0301	0.000271	0	0	0.2	0.000361	n.a.	n.a.	n.a.	n.a.
19	12	5	3	2	1601	0.000207	0	0	0.1	0.000275	n.a.	n.a.	n.a.	n.a.
19	12	5	5	1	0402/10501	0.000191	0	0	0.1	0.000255	n.a.	n.a.	n.a.	n.a.
19	12	5	6	1	0301	7.9e-05	0	0	0	0.000105	n.a.	n.a.	n.a.	n.a.
19	12	5	6	1	1401	3.2e-05	0	0	0	4.2e-05	n.a.	n.a.	n.a.	n.a.
19	12	5	6	1	0101	1.6e-05	0	0	0	2.1e-05	n.a.	n.a.	n.a.	n.a.
19	12	5	6	1	0401	6.4e-05	0	6.6e-05	0	6.3e-05	1.04762	4.77201e-17	2.29989e+16	0.996754
19	12	6	7	2	0301	0.000891	0	0	0.6	0.001186	n.a.	n.a.	n.a.	n.a.
19	12	6	7	2	1301	0.000701	0	0	0.4	0.000933	n.a.	n.a.	n.a.	n.a.
19	12	6	5	1	0401	0.000112	0	0	0.1	0.000149	n.a.	n.a.	n.a.	n.a.
19	12	6	5	1	0301	9.6e-05	0	0	0.1	0.000128	n.a.	n.a.	n.a.	n.a.
19	12	16	8	4	0401	0.001242	0.8	0.005001	0	0	n.a.	n.a.	n.a.	n.a.
19	12	16	3	2	0401	0.00035	0.2	0.001409	0	0	n.a.	n.a.	n.a.	n.a.
19	12	16	7	2	1101	0.003185	0	0	2	0.004237	n.a.	n.a.	n.a.	n.a.
19	12	16	5	1	0301	0.001093	0	0	0.7	0.001454	n.a.	n.a.	n.a.	n.a.
19	12	16	5	1	0101	0.000245	0	0	0.2	0.000325	n.a.	n.a.	n.a.	n.a.
19	12	16	3	2	0101	0.000191	0	0	0.1	0.000254	n.a.	n.a.	n.a.	n.a.
19	12	16	3	2	0301	6.4e-05	0	0	0	8.5e-05	n.a.	n.a.	n.a.	n.a.
19	13	6	7	2	1301	0.000891	0	0	0.6	0.001186	n.a.	n.a.	n.a.	n.a.
19	13	6	7	2	0301	0.000701	0	0	0.4	0.000933	n.a.	n.a.	n.a.	n.a.
19	14	3	3	2	0401	6.4e-05	0	0.000255	0	0	n.a.	n.a.	n.a.	n.a.
19	14	3	3	2	0201	3.2e-05	0	0.000127	0	0	n.a.	n.a.	n.a.	n.a.
19	14	8	3	2	0201	0.00027	0.2	0.001085	0	0	n.a.	n.a.	n.a.	n.a.
19	14	8	3	2	0401	4.8e-05	0	0.000193	0	0	n.a.	n.a.	n.a.	n.a.
19	14	8	7	2	0401	0.000239	0	0	0.2	0.000318	n.a.	n.a.	n.a.	n.a.
19	14	8	2	1	0201	1.6e-05	0	6.6e-05	0	0	n.a.	n.a.	n.a.	n.a.
19	14	8	2	1	0401	0.000287	0.1	0.000451	0.1	0.000233	1.93604	2.43582e-07	1.53881e+07	0.889197
19	14	8	7	2	0301	4.8e-05	0	0	0	6.3e-05	n.a.	n.a.	n.a.	n.a.
19	14	8	2	1	0301	1.6e-05	0	0	0	2.1e-05	n.a.	n.a.	n.a.	n.a.
19	14	8	6	1	0301	1.6e-05	0	0	0	2.1e-05	n.a.	n.a.	n.a.	n.a.
19	15	2	6	1	0401	0.001258	0	0	0.8	0.001674	n.a.	n.a.	n.a.	n.a.
19	15	3	6	1	0301	0.000525	0.3	0.001732	0.1	0.000127	13.6597	4.81059e-06	3.87869e+07	0.448339
19	15	3	6	1	0401	0.002357	0	0	1.5	0.003136	n.a.	n.a.	n.a.	n.a.
19	15	3	6	1	0402/10501	3.2e-05	0	0.000128	0	0	n.a.	n.a.	n.a.	n.a.
19	15	3	2	1	0402/10501	0.000254	0	0	0.2	0.000338	n.a.	n.a.	n.a.	n.a.
19	15	3	6	1	2001	3.2e-05	0	0	0	4.2e-05	n.a.	n.a.	n.a.	n.a.
19	16	3	3	2	0201	0.000708	0.4	0.002853	0	0	n.a.	n.a.	n.a.	n.a.
19	16	3	3	2	0401	0.000248	0.2	0.000997	0	0	n.a.	n.a.	n.a.	n.a.
19	16	3	2	1	0201	3.2e-05	0	0.000128	0	0	n.a.	n.a.	n.a.	n.a.
19	16	3	2	1	0401	1.6e-05	0	6.5e-05	0	0	n.a.	n.a.	n.a.	n.a.
19	16	8	2	1	0401	4.8e-05	0	0.000191	0	0	n.a.	n.a.	n.a.	n.a.
19	16	12	1	1	0301	0.000255	0	0	0.2	0.000339	n.a.	n.a.	n.a.	n.a.
19	16	12	1	1	0201	3.2e-05	0	0	0	4.2e-05	n.a.	n.a.	n.a.	n.a.
19	17	6	7	2	0401	0.001353	0.8	0.005447	0	0	n.a.	n.a.	n.a.	n.a.
19	17	6	7	3	0401	0.000143	0.1	0.000577	0	0	n.a.	n.a.	n.a.	n.a.
19	17	6	1	1	0301	0.000951	0	0	0.6	0.001266	n.a.	n.a.	n.a.	n.a.
19	17	6	1	1	0401	0.000741	0	0	0.5	0.000986	n.a.	n.a.	n.a.	n.a.
19	17	6	1	1	1101	0.000685	0	0	0.4	0.000911	n.a.	n.a.	n.a.	n.a.
19	17	6	10	1	0401	0.000441	0	0	0.3	0.000587	n.a.	n.a.	n.a.	n.a.
19	17	6	7	2	0101	3.2e-05	0	0.000129	0	0	n.a.	n.a.	n.a.	n.a.
19	17	6	2	1	0301	9.5e-05	0	0	0.1	0.000127	n.a.	n.a.	n.a.	n.a.
19	17	6	10	1	1101	4.8e-05	0	0	0	6.4e-05	n.a.	n.a.	n.a.	n.a.
19	18	1	5	1	0401	0.000926	0	0	0.6	0.001232	n.a.	n.a.	n.a.	n.a.
19	18	1	5	1	1401	0.000812	0	0	0.5	0.00108	n.a.	n.a.	n.a.	n.a.
19	18	1	5	1	0402/10501	0.000666	0	0	0.4	0.000886	n.a.	n.a.	n.a.	n.a.
19	18	1	5	1	0201	0.00043	0	0	0.3	0.000573	n.a.	n.a.	n.a.	n.a.
19	18	1	7	1	1401	0.000302	0	0	0.2	0.000402	n.a.	n.a.	n.a.	n.a.
19	18	1	7	1	0201	4.8e-05	0	0	0	6.3e-05	n.a.	n.a.	n.a.	n.a.
19	18	5	3	2	1901	0.000939	0.6	0.00378	0	0	n.a.	n.a.	n.a.	n.a.
19	18	5	3	2	0301	0.000664	0.4	0.00263	0	1.4e-05	188.35	3.57796e-16	9.91506e+19	0.271428
19	21	6	5	1	0301	0.000319	0	0	0.2	0.000424	n.a.	n.a.	n.a.	n.a.
19	21	6	5	1	0401	0.000286	0	0	0.2	0.000381	n.a.	n.a.	n.a.	n.a.
19	21	6	4	1	0201	1.6e-05	0	6.5e-05	0	0	n.a.	n.a.	n.a.	n.a.
19	21	7	4	1	1301	0.001179	0.7	0.004749	0	0	n.a.	n.a.	n.a.	n.a.
19	21	7	4	1	0301	0.00035	0.2	0.001405	0	0	n.a.	n.a.	n.a.	n.a.
19	21	7	1	1	0301	0.001242	0	0	0.8	0.001652	n.a.	n.a.	n.a.	n.a.
19	21	7	6	1	1301	6.4e-05	0	0.000255	0	0	n.a.	n.a.	n.a.	n.a.
19	21	7	5	1	0301	0.000446	0	0	0.3	0.000593	n.a.	n.a.	n.a.	n.a.
19	21	7	1	1	0401	0.000382	0	0	0.2	0.000509	n.a.	n.a.	n.a.	n.a.
19	21	7	5	1	0401	0.000334	0	0	0.2	0.000445	n.a.	n.a.	n.a.	n.a.
19	22	3	6	1	0401	0.000414	0	0	0.3	0.000551	n.a.	n.a.	n.a.	n.a.
19	22	3	4	1	0401	0.000128	0	0	0.1	0.00017	n.a.	n.a.	n.a.	n.a.
19	35	4	1	1	0301	0.005129	1.7	0.010959	1.5	0.003203	3.44831	0.0864337	137.572	0.23975
19	35	4	1	1	0201	0.001527	0	0	1	0.00203	n.a.	n.a.	n.a.	n.a.
19	35	4	5	1	0401	0.001297	0	0	0.8	0.001725	n.a.	n.a.	n.a.	n.a.
19	35	4	1	1	1301	0.000939	0	0	0.6	0.00125	n.a.	n.a.	n.a.	n.a.
19	35	4	1	1	0401	0.000669	0	0	0.4	0.00089	n.a.	n.a.	n.a.	n.a.
19	35	4	6	1	1301	9.6e-05	0	0	0.1	0.000127	n.a.	n.a.	n.a.	n.a.
19	35	4	6	1	0301	1.6e-05	0	0	0	2.1e-05	n.a.	n.a.	n.a.	n.a.
19	35	4	6	1	0401	1.6e-05	0	0	0	2.1e-05	n.a.	n.a.	n.a.	n.a.
19	35	7	6	1	0201	0.000729	0	0	0.5	0.00097	n.a.	n.a.	n.a.	n.a.
19	35	7	6	1	0401	0.000498	0	0	0.3	0.000662	n.a.	n.a.	n.a.	n.a.
19	35	7	2	1	0401	8e-05	0	0	0.1	0.000106	n.a.	n.a.	n.a.	n.a.
19	35	7	2	1	0201	6.4e-05	0	0	0	8.5e-05	n.a.	n.a.	n.a.	n.a.
19	37	6	5	1	0401	0.000828	0	0	0.5	0.001102	n.a.	n.a.	n.a.	n.a.
19	37	6	10	1	0401	0.000366	0	0	0.2	0.000487	n.a.	n.a.	n.a.	n.a.
19	37	6	6	1	0401	6.4e-05	0	0	0	8.5e-05	n.a.	n.a.	n.a.	n.a.
19	40	2	5	1	0301	3.2e-05	0	0	0	4.2e-05	n.a.	n.a.	n.a.	n.a.
19	40	2	5	1	0401	3.2e-05	0	0	0	4.2e-05	n.a.	n.a.	n.a.	n.a.
19	40	3	4	1	0401	0.002007	1.3	0.00808	0	0	n.a.	n.a.	n.a.	n.a.
19	40	3	4	1	0201	0.001035	0.6	0.004161	0	0	n.a.	n.a.	n.a.	n.a.
19	40	3	8	4	0501	0.001178	0	0	0.7	0.001567	n.a.	n.a.	n.a.	n.a.
19	40	3	6	1	0201	0.000111	0.1	0.000447	0	0	n.a.	n.a.	n.a.	n.a.
19	40	3	8	4	0301	0.000255	0	0	0.2	0.00034	n.a.	n.a.	n.a.	n.a.
19	40	3	6	1	1301	0.000112	0	0	0.1	0.000148	n.a.	n.a.	n.a.	n.a.
19	40	3	6	1	0501	8e-05	0	0	0.1	0.000106	n.a.	n.a.	n.a.	n.a.
19	40	3	6	1	0301	1.6e-05	0	0	0	2.1e-05	n.a.	n.a.	n.a.	n.a.
19	40	3	6	1	0401	4.8e-05	0	6.5e-05	0	4.2e-05	1.54765	5.51572e-18	4.34256e+17	0.971238
28	5	7	5	1	0201	1.6e-05	0	0	0	2.1e-05	n.a.	n.a.	n.a.	n.a.
28	5	14	5	1	0201	0.002327	0	0	1.5	0.003096	n.a.	n.a.	n.a.	n.a.
28	5	14	7	2	0201	0.002071	0	0	1.3	0.002756	n.a.	n.a.	n.a.	n.a.
28	5	14	6	1	0301	0.001401	0	0	0.9	0.001864	n.a.	n.a.	n.a.	n.a.
28	5	14	6	1	0201	0.000382	0	0	0.2	0.000508	n.a.	n.a.	n.a.	n.a.
28	5	14	6	1	0101	0.000127	0	0	0.1	0.00017	n.a.	n.a.	n.a.	n.a.
28	5	14	3	2	0101	6.4e-05	0	0	0	8.5e-05	n.a.	n.a.	n.a.	n.a.
28	5	14	5	1	0402/10501	6.4e-05	0	0	0	8.5e-05	n.a.	n.a.	n.a.	n.a.
28	5	14	7	1	0201	1.6e-05	0	0	0	2.1e-05	n.a.	n.a.	n.a.	n.a.
28	5	15	6	1	0301	0.004175	0.9	0.005909	1.7	0.003602	1.64428	0.0230585	117.253	0.698448
28	5	15	6	1	0401	6.4e-05	0	0.000259	0	0	n.a.	n.a.	n.a.	n.a.
28	5	15	5	1	1901	0.000569	0	0	0.4	0.000757	n.a.	n.a.	n.a.	n.a.
28	5	15	5	1	0201	0.000292	0	0	0.2	0.000389	n.a.	n.a.	n.a.	n.a.
28	5	15	6	1	0501	0.000255	0	0	0.2	0.00034	n.a.	n.a.	n.a.	n.a.
28	5	15	5	1	0402/10501	0.000255	0	0	0.2	0.000339	n.a.	n.a.	n.a.	n.a.
28	5	15	1	1	1901	0.0001	0	0	0.1	0.000133	n.a.	n.a.	n.a.	n.a.
28	5	15	8	4	0301	8e-05	0	0	0.1	0.000106	n.a.	n.a.	n.a.	n.a.
28	5	15	1	1	0402/10501	3.2e-05	0	0	0	4.2e-05	n.a.	n.a.	n.a.	n.a.
28	5	15	8	4	0501	1.6e-05	0	0	0	2.1e-05	n.a.	n.a.	n.a.	n.a.
28	7	7	4	1	0401	0.002054	1.3	0.008271	0	0	n.a.	n.a.	n.a.	n.a.
28	7	7	3	2	0101	0.000366	0.2	0.001475	0	0	n.a.	n.a.	n.a.	n.a.
28	7	7	6	1	0401	0.0025	0	0	1.6	0.003326	n.a.	n.a.	n.a.	n.a.
28	7	7	2	1	0401	0.000701	0	0	0.4	0.000933	n.a.	n.a.	n.a.	n.a.
28	7	7	1	1	0401	6.4e-05	0	0.000259	0	0	n.a.	n.a.	n.a.	n.a.
28	7	7	4	1	0101	4.8e-05	0	0.000192	0	0	n.a.	n.a.	n.a.	n.a.
28	7	7	3	2	0401	4.8e-05	0	0.000191	0	0	n.a.	n.a.	n.a.	n.a.
28	7	7	5	1	0401	0.000283	0	0	0.2	0.000376	n.a.	n.a.	n.a.	n.a.
28	7	7	5	1	0301	0.000239	0	0	0.2	0.000318	n.a.	n.a.	n.a.	n.a.
28	7	7	2	1	0301	0.000239	0	0	0.1	0.000317	n.a.	n.a.	n.a.	n.a.
28	7	7	3	2	0201	4.8e-05	0	0	0	6.3e-05	n.a.	n.a.	n.a.	n.a.
28	8	3	2	1	0401	0.000979	0.6	0.00394	0	0	n.a.	n.a.	n.a.	n.a.
28	8	3	6	1	1901	0.000335	0.2	0.001348	0	0	n.a.	n.a.	n.a.	n.a.
28	8	3	6	1	0401	8e-05	0.1	0.000321	0	0	n.a.	n.a.	n.a.	n.a.
28	8	3	2	1	1901	3.2e-05	0	0.000127	0	0	n.a.	n.a.	n.a.	n.a.
28	8	5	1	1	0401	8e-05	0	0	0.1	0.000106	n.a.	n.a.	n.a.	n.a.
28	8	5	3	2	0401	1.6e-05	0	0	0	2.1e-05	n.a.	n.a.	n.a.	n.a.
28	8	7	3	2	0201	0.000206	0	0	0.1	0.000274	n.a.	n.a.	n.a.	n.a.
28	8	7	6	1	0301	7.9e-05	0	0	0	0.000104	n.a.	n.a.	n.a.	n.a.
28	8	7	3	2	0401	4.8e-05	0	0	0	6.4e-05	n.a.	n.a.	n.a.	n.a.
28	8	7	1	1	0401	3.2e-05	0	0	0	4.2e-05	n.a.	n.a.	n.a.	n.a.
28	8	7	6	1	0401	3.2e-05	0	0	0	4.2e-05	n.a.	n.a.	n.a.	n.a.
28	12	1	8	4	0201	3.2e-05	0	0	0	4.2e-05	n.a.	n.a.	n.a.	n.a.
28	12	2	6	1	0401	0.001497	0	0	0.9	0.001991	n.a.	n.a.	n.a.	n.a.
28	12	2	6	1	0201	0.001115	0	0	0.7	0.001483	n.a.	n.a.	n.a.	n.a.
28	12	2	6	1	1101	0.000239	0	0	0.2	0.000318	n.a.	n.a.	n.a.	n.a.
28	12	2	7	2	0201	0.000175	0	0	0.1	0.000233	n.a.	n.a.	n.a.	n.a.
28	12	2	7	2	1101	6.4e-05	0	0	0	8.5e-05	n.a.	n.a.	n.a.	n.a.
28	12	2	2	1	0401	4.8e-05	0	0	0	6.3e-05	n.a.	n.a.	n.a.	n.a.
28	12	2	5	1	0201	3.2e-05	0	0	0	4.2e-05	n.a.	n.a.	n.a.	n.a.
28	12	5	6	1	0301	0.001013	0	0	0.6	0.001347	n.a.	n.a.	n.a.	n.a.
28	12	5	1	1	0301	0.000478	0	0	0.3	0.000635	n.a.	n.a.	n.a.	n.a.
28	12	5	5	1	0401	0.000462	0	0	0.3	0.000614	n.a.	n.a.	n.a.	n.a.
28	12	5	8	4	0201	0.00035	0	0	0.2	0.000466	n.a.	n.a.	n.a.	n.a.
28	12	5	5	1	0201	0.000255	0	0	0.2	0.000339	n.a.	n.a.	n.a.	n.a.
28	12	5	8	4	0401	0.000191	0	0	0.1	0.000254	n.a.	n.a.	n.a.	n.a.
28	12	6	5	1	0401	0.000446	0	0	0.3	0.000593	n.a.	n.a.	n.a.	n.a.
28	12	6	5	1	0301	0.000334	0	0	0.2	0.000445	n.a.	n.a.	n.a.	n.a.
28	12	7	5	1	0201	0.001226	0	0	0.8	0.001631	n.a.	n.a.	n.a.	n.a.
28	12	7	6	1	0201	0.000908	0	0	0.6	0.001208	n.a.	n.a.	n.a.	n.a.
28	12	7	5	1	0401	0.000653	0	0	0.4	0.000869	n.a.	n.a.	n.a.	n.a.
28	12	7	5	1	0301	0.000286	0	0	0.2	0.000381	n.a.	n.a.	n.a.	n.a.
28	12	7	1	1	0201	0.000223	0	0	0.1	0.000297	n.a.	n.a.	n.a.	n.a.
28	12	7	1	1	0402/10501	0.000175	0	0	0.1	0.000233	n.a.	n.a.	n.a.	n.a.
28	12	7	6	1	0402/10501	0.000159	0	0	0.1	0.000212	n.a.	n.a.	n.a.	n.a.
28	14	8	6	1	0301	0.002994	0	0	1.9	0.003983	n.a.	n.a.	n.a.	n.a.
28	14	8	6	1	0401	0.000812	0	0	0.5	0.001081	n.a.	n.a.	n.a.	n.a.
28	14	8	6	1	0201	0.000764	0	0	0.5	0.001016	n.a.	n.a.	n.a.	n.a.
28	14	8	6	1	1001	0.000175	0	0	0.1	0.000233	n.a.	n.a.	n.a.	n.a.
28	14	8	6	1	0402/10501	1.6e-05	0	0	0	2.1e-05	n.a.	n.a.	n.a.	n.a.
28	15	1	8	4	0201	0.000175	0	0	0.1	0.000233	n.a.	n.a.	n.a.	n.a.
28	15	1	8	4	0401	6.4e-05	0	0	0	8.5e-05	n.a.	n.a.	n.a.	n.a.
28	15	1	5	1	0401	3.2e-05	0	0	0	4.2e-05	n.a.	n.a.	n.a.	n.a.
28	15	3	5	1	0401	0.00037	0	0	0.2	0.000492	n.a.	n.a.	n.a.	n.a.
28	15	3	5	1	0301	0.000271	0	0	0.2	0.000361	n.a.	n.a.	n.a.	n.a.
28	15	3	2	1	0401	0.000239	0	0	0.2	0.000318	n.a.	n.a.	n.a.	n.a.
28	15	3	6	1	0101	0.000239	0	0	0.1	0.000317	n.a.	n.a.	n.a.	n.a.
28	15	3	6	1	0301	9.5e-05	0	0	0.1	0.000127	n.a.	n.a.	n.a.	n.a.
28	15	3	6	1	0402/10501	9.5e-05	0	0	0.1	0.000127	n.a.	n.a.	n.a.	n.a.
28	15	3	6	1	0201	3.2e-05	0	0	0	4.2e-05	n.a.	n.a.	n.a.	n.a.
28	15	3	2	1	0402/10501	1.6e-05	0	0	0	2.1e-05	n.a.	n.a.	n.a.	n.a.
28	15	4	1	1	0401	0.000573	0.4	0.002302	0	0	n.a.	n.a.	n.a.	n.a.
28	15	4	4	1	0401	3.2e-05	0	0.00013	0	0	n.a.	n.a.	n.a.	n.a.
28	18	5	3	2	0401	0.000987	0	0	0.6	0.001313	n.a.	n.a.	n.a.	n.a.
28	18	5	3	2	0101	0.00072	0	0	0.5	0.000958	n.a.	n.a.	n.a.	n.a.
28	18	5	3	2	0301	0.000522	0	0	0.3	0.000695	n.a.	n.a.	n.a.	n.a.
28	18	5	1	1	0401	0.000446	0	0	0.3	0.000594	n.a.	n.a.	n.a.	n.a.
28	18	5	3	2	0201	6.4e-05	0	0	0	8.6e-05	n.a.	n.a.	n.a.	n.a.
28	18	5	6	1	0301	1.6e-05	0	0	0	2.1e-05	n.a.	n.a.	n.a.	n.a.
28	18	7	5	1	0402/10501	1.6e-05	0	0	0	2.1e-05	n.a.	n.a.	n.a.	n.a.
28	21	7	5	1	0301	0.000112	0	0	0.1	0.000149	n.a.	n.a.	n.a.	n.a.
28	21	7	5	1	0401	9.6e-05	0	0	0.1	0.000128	n.a.	n.a.	n.a.	n.a.
28	27	2	6	1	0401	0.000589	0	0	0.4	0.000784	n.a.	n.a.	n.a.	n.a.
28	27	2	6	1	0301	0.000431	0	0	0.3	0.000574	n.a.	n.a.	n.a.	n.a.
28	27	2	3	2	0401	0.000271	0	0	0.2	0.00036	n.a.	n.a.	n.a.	n.a.
28	27	2	3	2	0301	0.000191	0	0	0.1	0.000254	n.a.	n.a.	n.a.	n.a.
28	27	2	3	2	0201	7.9e-05	0	0	0.1	0.000106	n.a.	n.a.	n.a.	n.a.
28	27	2	6	1	0201	3.2e-05	0	0	0	4.2e-05	n.a.	n.a.	n.a.	n.a.
28	27	2	7	2	1101	3.2e-05	0	0	0	4.2e-05	n.a.	n.a.	n.a.	n.a.
28	35	4	3	2	0101	0.001131	0.7	0.004552	0	0	n.a.	n.a.	n.a.	n.a.
28	35	4	4	1	0401	0.000366	0.2	0.001475	0	0	n.a.	n.a.	n.a.	n.a.
28	35	4	1	1	0402/10501	0.003201	0	0	2	0.004259	n.a.	n.a.	n.a.	n.a.
28	35	4	2	1	0402/10501	0.000464	0	0	0.3	0.000617	n.a.	n.a.	n.a.	n.a.
28	35	4	3	2	0401	4.8e-05	0	0.000192	0	0	n.a.	n.a.	n.a.	n.a.
28	35	4	4	1	0101	4.8e-05	0	0.000191	0	0	n.a.	n.a.	n.a.	n.a.
28	35	4	6	1	0401	4.5e-05	0	0.000179	0	0	n.a.	n.a.	n.a.	n.a.
28	35	4	1	1	0401	0.000214	0	0	0.1	0.000285	n.a.	n.a.	n.a.	n.a.
28	35	4	1	1	1901	0.000175	0	0	0.1	0.000233	n.a.	n.a.	n.a.	n.a.
28	35	4	3	2	0201	6.4e-05	0	0	0	8.5e-05	n.a.	n.a.	n.a.	n.a.
28	35	4	2	1	0201	3.2e-05	0	0	0	4.2e-05	n.a.	n.a.	n.a.	n.a.
28	35	4	2	1	0401	1.6e-05	0	0	0	2.1e-05	n.a.	n.a.	n.a.	n.a.
28	37	3	6	1	1901	6.4e-05	0	0.000254	0	0	n.a.	n.a.	n.a.	n.a.
28	37	6	6	1	1901	6.4e-05	0	0.000254	0	0	n.a.	n.a.	n.a.	n.a.
28	37	6	2	1	0401	2.4e-05	0	0.0001	0	0	n.a.	n.a.	n.a.	n.a.
28	40	3	4	1	0401	0.00091	0	0	0.6	0.001211	n.a.	n.a.	n.a.	n.a.
28	40	3	4	1	0301	0.000682	0	0	0.4	0.000908	n.a.	n.a.	n.a.	n.a.
28	40	3	6	1	0401	0.000175	0	0	0.1	0.000233	n.a.	n.a.	n.a.	n.a.
28	40	3	8	4	0301	3.2e-05	0	0	0	4.2e-05	n.a.	n.a.	n.a.	n.a.
28	40	3	8	4	0501	1.6e-05	0	0	0	2.1e-05	n.a.	n.a.	n.a.	n.a.
28	70	7	1	1	0301	0.000102	0	0	0.1	0.000136	n.a.	n.a.	n.a.	n.a.

## Sheet: EBV+ vs EBV- without DP
Haplotypes with a frequency >1%
A	B	C	DR	DQ	All	EBVpos		EBVneg		OR	99.9%CI		p-value
					%	n	%	n	%		lower	upper
1	7	7	2	1	0.014642	2.1	0.013502	7.1	0.015021	0.897491	0.0666424	12.0867	0.891088
1	8	7	3	2	0.072417	15.3	0.098252	30.2	0.063878	1.59675	0.542095	4.70326	0.150971
1	37	6	10	1	0.011178	5	0.031924	2	0.004322	7.597	0.484421	119.141	0.00447227
2	7	7	2	1	0.050312	4.2	0.026885	27.4	0.058056	0.448254	0.0776738	2.58686	0.122565
2	15	3	4	1	0.01555	1.6	0.010331	8.2	0.017274	0.593871	0.0342478	10.298	0.543425
2	15	3	6	1	0.012432	1	0.00641	6.8	0.014421	0.440907	0.0128279	15.1544	0.433689	This haplotype is an unusual combination, indicating that the estimation of the haplotypefrequencies is not perfect.
2	18	7	5	1	0.011991	0.8	0.005124	6.7	0.014259	0.356052	0.00717273	17.6743	0.363448
3	7	7	2	1	0.04203	8.8	0.056114	17.6	0.037379	1.53101	0.379171	6.18192	0.312032
9	7	7	2	1	0.015833	2.4	0.015689	7.5	0.01588	0.987781	0.0859416	11.3532	0.986781
rest	rest	rest	rest	rest	0.823469	126.8	0.812696	390.4	0.827028	0.907479	0.413893	1.98969	0.683987
Other haplotypes of interest
1	8	x	x	x	0.110577	62.3	0.132022	18	0.115327	1.16678	0.469031	2.90253	0.577285
1	37	x	10	x	0.011178	15.1	0.031924	0.7	0.004322	7.597	0.484421	119.141	0.00447227
Haplotypes with frequency <1%
1	5	2	6	1	0.000589	0	0	1.1	0.002372	n.a.	n.a.	n.a.	n.a.
1	5	2	1	1	0.000191	0	0	0.4	0.000766	n.a.	n.a.	n.a.	n.a.
1	5	4	1	1	0.002516	0.3	0.001631	2.5	0.005192	0.313017	0.000328174	298.56	0.556008
1	5	7	5	3	0.001088	0.2	0.001448	0	0	n.a.	n.a.	n.a.	n.a.
1	5	12	5	1	0.001624	0.3	0.002161	0	0	n.a.	n.a.	n.a.	n.a.
1	5	12	6	1	0.001608	0.3	0.00214	0	0	n.a.	n.a.	n.a.	n.a.
1	5	14	4	1	0.000398	0.1	0.00053	0	0	n.a.	n.a.	n.a.	n.a.
1	5	14	5	1	0.000271	0	0.000254	0.2	0.00032	0.793698	6.80083e-09	9.26293e+07	0.967279
1	5	14	8	4	0.000255	0	0	0.5	0.001025	n.a.	n.a.	n.a.	n.a.
1	5	14	1	1	4.8e-05	0	0	0.1	0.000193	n.a.	n.a.	n.a.	n.a.
1	5	15	6	1	0.003596	0.7	0.004237	0.8	0.001654	2.56831	0.0104076	633.79	0.558938
1	5	15	4	1	0.001226	0	0	2.3	0.004927	n.a.	n.a.	n.a.	n.a.
1	5	15	3	2	0.000931	0	0	1.8	0.003754	n.a.	n.a.	n.a.	n.a.
1	5	15	1	1	0.000613	0	2.1e-05	1.1	0.002402	0.0087219	8.6409e-28	8.80365e+22	0.544209
1	5	15	3	1	0.000271	0	0	0.5	0.001089	n.a.	n.a.	n.a.	n.a.
1	7	7	6	1	0.006019	0.9	0.005848	3.1	0.006537	0.89398	0.0175035	45.6594	0.925263
1	7	7	1	1	0.000919	0.2	0.001222	0	0	n.a.	n.a.	n.a.	n.a.
1	7	7	3	2	0.000308	0	0.00024	0.2	0.000512	0.468622	5.40356e-09	4.06412e+07	0.888867
1	7	7	4	3	0.000175	0	0.000233	0	0	n.a.	n.a.	n.a.	n.a.
1	7	7	7	1	0.000174	0	0.000231	0	0	n.a.	n.a.	n.a.	n.a.
1	7	7	5	1	0.000159	0	0.000211	0	0	n.a.	n.a.	n.a.	n.a.
1	7	7	4	1	4.8e-05	0	0	0.1	0.000191	n.a.	n.a.	n.a.	n.a.
1	8	5	3	2	0.001656	0.3	0.002203	0	0	n.a.	n.a.	n.a.	n.a.
1	8	6	2	1	3.2e-05	0	0	0.1	0.000128	n.a.	n.a.	n.a.	n.a.
1	8	6	3	2	3.2e-05	0	4.2e-05	0	0	n.a.	n.a.	n.a.	n.a.
1	8	7	6	1	0.009402	1.4	0.008665	5.5	0.011632	0.742698	0.0310657	17.7559	0.756954
1	8	7	2	1	0.007419	1.2	0.007393	3.5	0.007491	0.98682	0.0285824	34.0704	0.990165
1	8	7	8	4	0.00465	0.3	0.002119	5.8	0.012306	0.170435	0.000470804	61.6986	0.262224
1	8	7	5	1	0.004316	0.3	0.001886	5.5	0.011672	0.159999	0.000313934	81.5449	0.268111
1	8	7	3	3	0.002898	0.4	0.002288	2.2	0.004751	0.480394	0.0012673	182.102	0.677852
1	8	7	4	1	0.002694	0.5	0.002906	1	0.00206	1.41188	0.00377004	528.746	0.847365
1	8	7	1	1	0.002162	0.4	0.002856	0	6.4e-05	44.7499	1.42359e-07	1.4067e+10	0.271847
1	8	7	4	3	0.001162	0.2	0.001546	0	0	n.a.	n.a.	n.a.	n.a.
1	8	7	3	1	0.000925	0.2	0.001231	0	1e-06	1232.52	1.70673e-63	8.90061e+68	0.446766
1	8	7	5	3	0.000287	0.1	0.000381	0	0	n.a.	n.a.	n.a.	n.a.
1	8	7	6	3	0.000175	0	0.000233	0	0	n.a.	n.a.	n.a.	n.a.
1	8	7	7	3	0.000175	0	0	0.3	0.000703	n.a.	n.a.	n.a.	n.a.
1	8	7	4	2	0.000143	0	2.1e-05	0.2	0.000514	0.0408359	2.9856e-27	5.58538e+23	0.787286
1	8	7	2	2	3.2e-05	0	0	0.1	0.000127	n.a.	n.a.	n.a.	n.a.
1	12	2	1	1	4.8e-05	0	6.4e-05	0	0	n.a.	n.a.	n.a.	n.a.
1	12	4	1	1	0.000796	0.2	0.001059	0	0	n.a.	n.a.	n.a.	n.a.
1	12	5	3	2	0.002401	0.5	0.003195	0	0	n.a.	n.a.	n.a.	n.a.
1	12	5	1	1	0.000191	0	0.000255	0	0	n.a.	n.a.	n.a.	n.a.
1	12	5	6	1	1.6e-05	0	2.1e-05	0	0	n.a.	n.a.	n.a.	n.a.
1	12	6	5	1	0.000146	0	0.000194	0	0	n.a.	n.a.	n.a.	n.a.
1	12	7	4	1	0.000239	0	0	0.5	0.000959	n.a.	n.a.	n.a.	n.a.
1	12	7	3	2	0.000119	0	9.5e-05	0.1	0.000191	0.497334	1.06889e-13	2.314e+12	0.935912
1	12	7	2	1	1.6e-05	0	0	0	6.4e-05	n.a.	n.a.	n.a.	n.a.
1	14	8	7	2	0.002755	0.3	0.002034	2.3	0.004939	0.410625	0.000805602	209.301	0.627395
1	14	8	6	2	0.000112	0	6.4e-05	0.1	0.00026	0.246106	3.29694e-16	1.8371e+14	0.883911
1	15	2	1	1	0.000748	0.2	0.000996	0	0	n.a.	n.a.	n.a.	n.a.
1	15	3	4	1	0.006783	1.1	0.007117	2.7	0.005779	1.23319	0.0299799	50.7257	0.852526
1	15	3	6	1	0.00054	0.1	0.000572	0.2	0.000439	1.30313	2.46251e-06	689605	0.947138
1	15	3	7	1	0.000271	0.1	0.00036	0	0	n.a.	n.a.	n.a.	n.a.
1	15	3	3	1	1.8e-05	0	2.5e-05	0	0	n.a.	n.a.	n.a.	n.a.
1	15	3	2	1	1.7e-05	0	2.4e-05	0	0	n.a.	n.a.	n.a.	n.a.
1	15	7	6	1	1.6e-05	0	2.1e-05	0	0	n.a.	n.a.	n.a.	n.a.
1	16	7	4	1	1.6e-05	0	2.1e-05	0	0	n.a.	n.a.	n.a.	n.a.
1	17	6	4	1	0.004618	0.3	0.00214	5.7	0.012117	0.174846	0.000495148	61.7411	0.268844
1	17	6	7	1	0.003774	0.4	0.002797	3.2	0.006732	0.413839	0.00202237	84.6841	0.573224
1	17	6	6	1	0.001799	0.1	0.000402	2.8	0.006028	0.0663134	1.12456e-07	39104	0.369546
1	17	6	7	2	3.2e-05	0	0	0.1	0.000128	n.a.	n.a.	n.a.	n.a.
1	17	6	7	3	1.6e-05	0	0	0	6.5e-05	n.a.	n.a.	n.a.	n.a.
1	17	7	6	1	3.2e-05	0	0	0.1	0.000128	n.a.	n.a.	n.a.	n.a.
1	18	5	3	2	0.000146	0	0.000194	0	0	n.a.	n.a.	n.a.	n.a.
1	18	6	5	1	0.001446	0.3	0.001925	0	0	n.a.	n.a.	n.a.	n.a.
1	21	6	4	1	0.000191	0	0	0.4	0.000771	n.a.	n.a.	n.a.	n.a.
1	21	6	6	1	3.2e-05	0	0	0.1	0.000128	n.a.	n.a.	n.a.	n.a.
1	21	7	5	1	0.00053	0.1	0.000699	0	1.7e-05	41.1457	1.21286e-15	1.39585e+18	0.588558
1	21	7	4	1	0.000478	0.1	0.000635	0	0	n.a.	n.a.	n.a.	n.a.
1	27	2	6	2	0.000175	0	0.000233	0	0	n.a.	n.a.	n.a.	n.a.
1	27	2	6	1	0.000143	0	0.000191	0	0	n.a.	n.a.	n.a.	n.a.
1	27	2	3	2	3.4e-05	0	4.5e-05	0	0	n.a.	n.a.	n.a.	n.a.
1	35	3	4	1	0.000194	0	0.000258	0	0	n.a.	n.a.	n.a.	n.a.
1	35	4	4	1	0.004458	0.7	0.004406	2.2	0.004615	0.954512	0.00996124	91.4639	0.973213
1	35	4	6	1	0.000223	0	0	0.4	0.000897	n.a.	n.a.	n.a.	n.a.
1	35	4	1	1	9.5e-05	0	0.000127	0	0	n.a.	n.a.	n.a.	n.a.
1	37	6	2	1	0.004697	0.3	0.002119	5.9	0.012499	0.16777	0.000464577	60.5858	0.256756
1	37	6	1	1	0.004619	0.3	0.00214	5.7	0.012118	0.174831	0.000495113	61.7351	0.268814
1	37	6	8	4	0.00318	0	0	6	0.012803	n.a.	n.a.	n.a.	n.a.
1	37	6	4	1	0.000928	0.1	0.000699	0.8	0.001621	0.430817	1.01549e-05	18277.3	0.788871
1	37	6	6	1	0.000206	0	0	0.4	0.000831	n.a.	n.a.	n.a.	n.a.
1	37	6	3	1	1.6e-05	0	0	0	6.4e-05	n.a.	n.a.	n.a.	n.a.
1	40	2	2	1	0.004777	0.3	0.002119	6.1	0.01282	0.163516	0.000454568	58.8197	0.24795
1	40	2	6	1	0.001777	0.3	0.002119	0.4	0.000746	2.84439	0.000978523	8268.14	0.651873
1	40	2	1	1	0.000612	0	0	1.2	0.002463	n.a.	n.a.	n.a.	n.a.
1	41	17	6	1	0.002703	0.3	0.002068	2.2	0.00462	0.446474	0.000893008	223.222	0.66098
1	41	17	7	1	0.001588	0.3	0.002113	0	0	n.a.	n.a.	n.a.	n.a.
1	41	17	8	4	0.000444	0	0	0.8	0.001788	n.a.	n.a.	n.a.	n.a.
1	70	7	1	1	6.4e-05	0	0	0.1	0.000254	n.a.	n.a.	n.a.	n.a.
2	5	2	5	1	0.004682	1	0.006229	0	0	n.a.	n.a.	n.a.	n.a.
2	5	2	6	1	3.2e-05	0	4.2e-05	0	0	n.a.	n.a.	n.a.	n.a.
2	5	4	2	1	0.001481	0.3	0.00197	0	0	n.a.	n.a.	n.a.	n.a.
2	5	4	1	1	0.000287	0	4.2e-05	0.5	0.001025	0.0409353	6.88118e-20	2.43519e+16	0.703153
2	5	4	9	1	6.4e-05	0	8.5e-05	0	0	n.a.	n.a.	n.a.	n.a.
2	5	4	8	4	4.8e-05	0	0	0.1	0.000193	n.a.	n.a.	n.a.	n.a.
2	5	7	2	1	0.000844	0.2	0.001123	0	0	n.a.	n.a.	n.a.	n.a.
2	5	7	7	1	0.00078	0.2	0.001037	0	0	n.a.	n.a.	n.a.	n.a.
2	5	7	4	1	8e-05	0	0.000106	0	0	n.a.	n.a.	n.a.	n.a.
2	5	7	9	1	6.4e-05	0	8.5e-05	0	0	n.a.	n.a.	n.a.	n.a.
2	5	12	4	1	0.001608	0	2.1e-05	3	0.00641	0.0032552	3.3967e-28	3.11959e+22	0.318
2	5	14	5	1	0.004845	1	0.006446	0	0	n.a.	n.a.	n.a.	n.a.
2	5	14	6	1	0.002566	0.2	0.001338	3	0.006282	0.211935	0.000122274	367.342	0.450277
2	5	14	4	1	0.001688	0.4	0.002246	0	0	n.a.	n.a.	n.a.	n.a.
2	5	14	8	4	0.00129	0	0	2.5	0.005192	n.a.	n.a.	n.a.	n.a.
2	5	15	5	1	0.004395	0.9	0.005848	0	0	n.a.	n.a.	n.a.	n.a.
2	5	15	6	1	0.001481	0.1	0.000338	2.3	0.004939	0.0681199	3.45526e-08	134297	0.417855
2	5	15	7	1	0.00104	0.2	0.001299	0.1	0.00026	5.00135	3.37567e-05	740993	0.621025
2	5	15	9	1	0.000934	0.2	0.001242	0	0	n.a.	n.a.	n.a.	n.a.
2	5	15	4	1	0.000159	0	0.000211	0	0	n.a.	n.a.	n.a.	n.a.
2	5	16	2	1	4.8e-05	0	6.4e-05	0	0	n.a.	n.a.	n.a.	n.a.
2	7	3	2	1	0.000318	0.1	0.000424	0	0	n.a.	n.a.	n.a.	n.a.
2	7	4	2	1	6.4e-05	0	8.5e-05	0	0	n.a.	n.a.	n.a.	n.a.
2	7	6	2	1	0.001656	0.3	0.002119	0.1	0.000256	8.2928	0.000129661	530386	0.451629
2	7	6	6	1	3.2e-05	0	4.2e-05	0	0	n.a.	n.a.	n.a.	n.a.
2	7	7	5	1	0.005859	1.2	0.007796	0	1e-06	7857.25	1.27253e-62	4.85148e+69	0.0549211
2	7	7	4	1	0.005019	0.8	0.005431	1.8	0.003774	1.44145	0.0185436	112.049	0.78108
2	7	7	6	1	0.004277	0.9	0.005457	0.3	0.000702	7.81067	0.009195	6634.75	0.234994
2	7	7	7	1	0.003287	0.7	0.004374	0	0	n.a.	n.a.	n.a.	n.a.
2	7	7	9	1	0.003057	0.6	0.004068	0	0	n.a.	n.a.	n.a.	n.a.
2	7	7	8	4	0.000908	0	0	1.7	0.003655	n.a.	n.a.	n.a.	n.a.
2	7	7	1	1	0.000884	0.2	0.001134	0.1	0.000129	8.79954	1.69302e-06	4.5736e+07	0.575923
2	7	7	3	1	4.8e-05	0	6.3e-05	0	0	n.a.	n.a.	n.a.	n.a.
2	7	7	4	3	3.2e-05	0	4.3e-05	0	0	n.a.	n.a.	n.a.	n.a.
2	8	1	3	2	0.001592	0.3	0.002119	0	0	n.a.	n.a.	n.a.	n.a.
2	8	3	3	2	0.001513	0.3	0.001695	0.5	0.000959	1.76877	0.00055888	5597.89	0.813447
2	8	3	4	1	3.2e-05	0	0	0.1	0.000127	n.a.	n.a.	n.a.	n.a.
2	8	5	6	1	3.2e-05	0	4.2e-05	0	0	n.a.	n.a.	n.a.	n.a.
2	8	7	6	1	0.003244	0.7	0.004177	0.2	0.000425	9.86527	0.00220192	44199.3	0.269761
2	8	7	2	1	0.003121	0.6	0.004005	0.2	0.000447	8.99174	0.00225459	35860.7	0.29061
2	8	7	3	2	0.002364	0.5	0.003125	0	6.3e-05	49.7555	1.44411e-07	1.71428e+10	0.247773
2	8	7	4	1	0.000223	0	0.000297	0	0	n.a.	n.a.	n.a.	n.a.
2	8	7	1	1	8e-05	0	0.000106	0	0	n.a.	n.a.	n.a.	n.a.
2	8	7	4	3	6.4e-05	0	8.5e-05	0	0	n.a.	n.a.	n.a.	n.a.
2	8	7	3	1	4.8e-05	0	6.3e-05	0	0	n.a.	n.a.	n.a.	n.a.
2	8	7	5	1	3.2e-05	0	4.2e-05	0	0	n.a.	n.a.	n.a.	n.a.
2	12	3	4	1	0.001146	0	2.1e-05	2.1	0.004552	0.00459245	4.73164e-28	4.45736e+22	0.401136
2	12	3	5	1	0.00099	0.2	0.001317	0	0	n.a.	n.a.	n.a.	n.a.
2	12	3	6	1	0.000603	0.1	0.000802	0	0	n.a.	n.a.	n.a.	n.a.
2	12	3	3	1	0.000191	0	0.000191	0.1	0.000193	0.989635	2.86671e-10	3.41638e+09	0.998754
2	12	3	3	2	0.000144	0	2.1e-05	0.2	0.000516	0.0406775	2.97847e-27	5.55541e+23	0.786843
2	12	4	7	2	0.001274	0.3	0.001695	0	0	n.a.	n.a.	n.a.	n.a.
2	12	4	5	2	0.000207	0	0.000275	0	0	n.a.	n.a.	n.a.	n.a.
2	12	4	5	1	6.4e-05	0	8.5e-05	0	0	n.a.	n.a.	n.a.	n.a.
2	12	4	7	1	4.8e-05	0	6.4e-05	0	0	n.a.	n.a.	n.a.	n.a.
2	12	5	6	1	0.006769	1.4	0.008858	0.2	0.000448	19.9401	0.00912178	43588.8	0.0702615
2	12	5	5	1	0.004481	0.9	0.005963	0	0	n.a.	n.a.	n.a.	n.a.
2	12	5	7	1	0.003423	0.7	0.004555	0	0	n.a.	n.a.	n.a.	n.a.
2	12	5	4	3	0.001592	0.3	0.002119	0	0	n.a.	n.a.	n.a.	n.a.
2	12	5	5	3	0.001592	0.3	0.002119	0	0	n.a.	n.a.	n.a.	n.a.
2	12	5	4	1	0.0011	0.2	0.001463	0	1e-06	1465.14	2.08957e-63	1.02731e+69	0.406702
2	12	5	7	2	6.4e-05	0	8.5e-05	0	0	n.a.	n.a.	n.a.	n.a.
2	12	5	5	2	4.8e-05	0	6.4e-05	0	0	n.a.	n.a.	n.a.	n.a.
2	13	5	3	2	0.00081	0.2	0.001078	0	0	n.a.	n.a.	n.a.	n.a.
2	13	5	2	2	6.4e-05	0	8.5e-05	0	0	n.a.	n.a.	n.a.	n.a.
2	13	6	2	1	0.001449	0.3	0.001928	0	0	n.a.	n.a.	n.a.	n.a.
2	13	6	5	1	0.00043	0.1	0.000573	0	0	n.a.	n.a.	n.a.	n.a.
2	14	3	4	1	0.000112	0	2.1e-05	0.2	0.000386	0.0543843	3.49944e-27	8.45178e+23	0.81808
2	14	8	7	2	0.000302	0	0	0.6	0.001211	n.a.	n.a.	n.a.	n.a.
2	15	1	4	1	0.000946	0.2	0.001259	0	0	n.a.	n.a.	n.a.	n.a.
2	15	3	1	1	0.005048	0.7	0.00464	3	0.006282	0.7374	0.00976139	55.705	0.81602
2	15	3	2	1	0.002277	0.5	0.002987	0.1	0.000129	23.2214	1.60806e-05	3.35332e+07	0.285122
2	15	3	5	1	0.00219	0.5	0.002913	0	0	n.a.	n.a.	n.a.	n.a.
2	15	3	4	3	0.001608	0.3	0.00214	0	0	n.a.	n.a.	n.a.	n.a.
2	15	3	7	1	0.001131	0.2	0.001504	0	0	n.a.	n.a.	n.a.	n.a.
2	15	3	3	1	0.000621	0.1	0.000827	0	0	n.a.	n.a.	n.a.	n.a.
2	15	4	4	1	0.002159	0.4	0.002872	0	0	n.a.	n.a.	n.a.	n.a.
2	16	4	1	1	3.2e-05	0	4.2e-05	0	0	n.a.	n.a.	n.a.	n.a.
2	16	7	8	4	0.001545	0.3	0.002055	0	0	n.a.	n.a.	n.a.	n.a.
2	16	12	5	1	0.002102	0.4	0.002797	0	0	n.a.	n.a.	n.a.	n.a.
2	16	12	6	1	0.001816	0.4	0.002416	0	0	n.a.	n.a.	n.a.	n.a.
2	16	12	5	2	0.000318	0.1	0.000424	0	0	n.a.	n.a.	n.a.	n.a.
2	16	12	7	2	0.000306	0.1	0.000407	0	0	n.a.	n.a.	n.a.	n.a.
2	16	12	7	1	4.3e-05	0	5.8e-05	0	0	n.a.	n.a.	n.a.	n.a.
2	17	2	1	1	0.000207	0	0.000275	0	0	n.a.	n.a.	n.a.	n.a.
2	17	6	7	1	0.004559	0.6	0.004095	2.8	0.005962	0.685562	0.00709726	66.2222	0.784553
2	17	6	9	1	0.000658	0.1	0.000876	0	0	n.a.	n.a.	n.a.	n.a.
2	17	6	10	1	0.000196	0	0.00026	0	0	n.a.	n.a.	n.a.	n.a.
2	17	6	6	1	6.4e-05	0	0	0.1	0.000254	n.a.	n.a.	n.a.	n.a.
2	17	7	7	1	0.000277	0.1	0.000368	0	0	n.a.	n.a.	n.a.	n.a.
2	17	7	5	1	6.4e-05	0	8.5e-05	0	0	n.a.	n.a.	n.a.	n.a.
2	18	5	3	2	0.000718	0.1	0.000956	0	0	n.a.	n.a.	n.a.	n.a.
2	18	6	2	1	0.00081	0.2	0.001078	0	0	n.a.	n.a.	n.a.	n.a.
2	18	6	3	1	6.4e-05	0	8.5e-05	0	0	n.a.	n.a.	n.a.	n.a.
2	18	7	6	1	0.001816	0.2	0.000996	2	0.004298	0.23097	3.97691e-05	1341.42	0.54362
2	18	7	1	1	0.000525	0	0	1	0.002113	n.a.	n.a.	n.a.	n.a.
2	18	7	2	1	2.8e-05	0	3.8e-05	0	0	n.a.	n.a.	n.a.	n.a.
2	21	6	6	1	0.00215	0	0	4.1	0.008653	n.a.	n.a.	n.a.	n.a.
2	21	6	4	1	0.002022	0.3	0.00197	1	0.002176	0.905144	0.00103622	790.647	0.961364
2	21	6	4	2	6.4e-05	0	8.5e-05	0	0	n.a.	n.a.	n.a.	n.a.
2	21	6	7	1	6.4e-05	0	8.5e-05	0	0	n.a.	n.a.	n.a.	n.a.
2	21	7	5	1	0.000446	0.1	0.000594	0	0	n.a.	n.a.	n.a.	n.a.
2	21	7	4	1	0.000191	0	0.000254	0	0	n.a.	n.a.	n.a.	n.a.
2	22	3	4	1	0.003118	0.6	0.004149	0	0	n.a.	n.a.	n.a.	n.a.
2	22	3	8	1	1.9e-05	0	2.5e-05	0	0	n.a.	n.a.	n.a.	n.a.
2	22	6	6	1	0.000261	0.1	0.000347	0	0	n.a.	n.a.	n.a.	n.a.
2	22	7	6	1	0.001347	0.3	0.001793	0	0	n.a.	n.a.	n.a.	n.a.
2	27	1	6	1	0.00465	1	0.006187	0	0	n.a.	n.a.	n.a.	n.a.
2	27	1	2	1	0.000676	0.1	0.0009	0	0	n.a.	n.a.	n.a.	n.a.
2	27	1	1	1	6.4e-05	0	8.5e-05	0	0	n.a.	n.a.	n.a.	n.a.
2	27	1	4	1	6.4e-05	0	8.5e-05	0	0	n.a.	n.a.	n.a.	n.a.
2	27	2	1	1	0.002994	0.3	0.002034	2.8	0.005898	0.343527	0.00071626	164.76	0.550591
2	27	2	2	1	0.001624	0.3	0.002097	0.1	0.000193	10.886	4.80452e-05	2.46654e+06	0.424193
2	27	2	7	2	0.001576	0.3	0.002097	0	0	n.a.	n.a.	n.a.	n.a.
2	27	2	3	2	9.6e-05	0	0.000127	0	0	n.a.	n.a.	n.a.	n.a.
2	27	2	6	1	4.8e-05	0	6.3e-05	0	0	n.a.	n.a.	n.a.	n.a.
2	27	5	1	1	0.001497	0.3	0.001992	0	0	n.a.	n.a.	n.a.	n.a.
2	27	5	6	1	8e-05	0	0.000106	0	0	n.a.	n.a.	n.a.	n.a.
2	27	7	1	1	3.2e-05	0	4.2e-05	0	0	n.a.	n.a.	n.a.	n.a.
2	35	4	1	1	0.006541	1	0.006584	3	0.00641	1.02732	0.0236799	44.5692	0.981228
2	35	4	2	1	0.004991	1	0.006641	0	0	n.a.	n.a.	n.a.	n.a.
2	35	4	6	1	0.001327	0.2	0.001511	0.4	0.000771	1.96124	0.000325021	11834.6	0.795298
2	35	4	3	2	0.00112	0.2	0.00149	0	0	n.a.	n.a.	n.a.	n.a.
2	35	4	4	1	0.000979	0.2	0.00126	0.1	0.000128	9.85491	2.21119e-06	4.39218e+07	0.544469
2	35	4	3	1	0.000488	0.1	0.00065	0	0	n.a.	n.a.	n.a.	n.a.
2	35	4	6	2	0.000488	0.1	0.00065	0	0	n.a.	n.a.	n.a.	n.a.
2	35	4	5	1	3.2e-05	0	4.2e-05	0	0	n.a.	n.a.	n.a.	n.a.
2	35	7	8	4	3.2e-05	0	4.2e-05	0	0	n.a.	n.a.	n.a.	n.a.
2	37	4	2	1	3.2e-05	0	4.2e-05	0	0	n.a.	n.a.	n.a.	n.a.
2	37	6	4	1	0.00035	0.1	0.000466	0	0	n.a.	n.a.	n.a.	n.a.
2	40	2	5	1	0.006083	1.3	0.008093	0	0	n.a.	n.a.	n.a.	n.a.
2	40	2	1	1	0.002304	0.5	0.003066	0	0	n.a.	n.a.	n.a.	n.a.
2	40	2	10	1	0.000462	0.1	0.000615	0	0	n.a.	n.a.	n.a.	n.a.
2	40	2	4	1	0.000175	0	0.000233	0	0	n.a.	n.a.	n.a.	n.a.
2	40	3	2	1	0.007095	1.5	0.00944	0	0	n.a.	n.a.	n.a.	n.a.
2	40	3	6	1	0.006343	1.2	0.007445	1.4	0.003011	2.48365	0.0400537	154.006	0.453116
2	40	3	3	2	0.003424	0.4	0.002437	3	0.00641	0.378673	0.00130524	109.859	0.558027
2	40	3	4	1	0.0032	0.3	0.002203	2.9	0.006218	0.352868	0.000928433	134.114	0.546327
2	40	3	4	3	0.001592	0.3	0.002119	0	0	n.a.	n.a.	n.a.	n.a.
2	40	3	1	1	0.001099	0	4.2e-05	2	0.004298	0.0097304	2.01535e-20	4.69797e+15	0.417457
2	40	3	5	1	0.000382	0.1	0.000508	0	0	n.a.	n.a.	n.a.	n.a.
2	40	3	7	2	1.6e-05	0	2.1e-05	0	0	n.a.	n.a.	n.a.	n.a.
2	70	5	1	1	3.2e-05	0	4.2e-05	0	0	n.a.	n.a.	n.a.	n.a.
2	70	6	1	1	3.2e-05	0	0	0.1	0.000128	n.a.	n.a.	n.a.	n.a.
2	70	7	1	1	0.003089	0.3	0.002118	2.8	0.006028	0.349984	0.000820729	149.244	0.550579
3	5	2	6	1	0.000612	0	0	1.2	0.002463	n.a.	n.a.	n.a.	n.a.
3	5	2	1	1	0.000185	0	0	0.4	0.000746	n.a.	n.a.	n.a.	n.a.
3	5	4	2	1	0.000239	0	0.000318	0	0	n.a.	n.a.	n.a.	n.a.
3	5	14	6	1	3.2e-05	0	0	0.1	0.000129	n.a.	n.a.	n.a.	n.a.
3	5	15	5	1	0.000112	0	0.000148	0	0	n.a.	n.a.	n.a.	n.a.
3	5	16	2	1	0.003153	0	0	6	0.012691	n.a.	n.a.	n.a.	n.a.
3	7	3	2	1	0.000302	0.1	0.000402	0	0	n.a.	n.a.	n.a.	n.a.
3	7	7	5	1	0.002272	0.4	0.002663	0.5	0.001084	2.46053	0.00253274	2390.39	0.656084
3	7	7	3	2	0.001656	0.3	0.002204	0	1e-06	2208.87	3.32043e-63	1.46941e+69	0.308173
3	7	7	6	1	0.001644	0.3	0.002187	0	0	n.a.	n.a.	n.a.	n.a.
3	7	7	8	4	0.0007	0	0	1.3	0.002818	n.a.	n.a.	n.a.	n.a.
3	7	7	7	1	0.000541	0.1	0.00072	0	0	n.a.	n.a.	n.a.	n.a.
3	7	7	4	1	4.8e-05	0	6.3e-05	0	0	n.a.	n.a.	n.a.	n.a.
3	7	7	3	1	3.2e-05	0	4.2e-05	0	0	n.a.	n.a.	n.a.	n.a.
3	8	1	3	2	6.4e-05	0	8.4e-05	0	0	n.a.	n.a.	n.a.	n.a.
3	8	2	3	2	0.000127	0	0.000148	0	6.4e-05	2.31269	7.43202e-13	7.19664e+12	0.921346
3	8	3	3	2	0.0007	0.1	0.000932	0	0	n.a.	n.a.	n.a.	n.a.
3	8	7	3	2	0.003214	0.6	0.003676	0.9	0.001814	2.03025	0.00733576	561.893	0.672259
3	8	7	2	1	3.2e-05	0	0	0.1	0.000127	n.a.	n.a.	n.a.	n.a.
3	8	7	1	1	1.6e-05	0	2.1e-05	0	0	n.a.	n.a.	n.a.	n.a.
3	8	7	4	2	1.6e-05	0	0	0	6.4e-05	n.a.	n.a.	n.a.	n.a.
3	12	2	3	2	0.002854	0.3	0.001912	2.7	0.005705	0.333871	0.000578977	192.529	0.550812
3	12	2	2	1	9.6e-05	0	0	0.2	0.000385	n.a.	n.a.	n.a.	n.a.
3	12	2	3	1	3.2e-05	0	0	0.1	0.000127	n.a.	n.a.	n.a.	n.a.
3	12	2	6	1	3.2e-05	0	4.2e-05	0	0	n.a.	n.a.	n.a.	n.a.
3	12	5	6	1	0.003694	0.1	0.000826	5.8	0.012372	0.0659922	6.20283e-06	702.093	0.197548
3	12	5	5	1	0.002268	0.1	0.000899	3	0.00641	0.139476	1.73313e-05	1122.46	0.399452
3	12	5	4	1	0.001381	0.1	0.000676	1.7	0.00351	0.192046	5.53307e-06	6665.71	0.561833
3	12	7	3	2	0.00213	0.4	0.002812	0	6.4e-05	44.0586	1.38804e-07	1.39849e+10	0.275984
3	14	1	5	1	3.2e-05	0	4.2e-05	0	0	n.a.	n.a.	n.a.	n.a.
3	14	2	5	1	7.9e-05	0	0.000106	0	0	n.a.	n.a.	n.a.	n.a.
3	14	3	5	1	0.001023	0.2	0.001362	0	0	n.a.	n.a.	n.a.	n.a.
3	14	3	2	1	3.2e-05	0	0	0.1	0.000128	n.a.	n.a.	n.a.	n.a.
3	14	3	3	2	1.6e-05	0	0	0	6.5e-05	n.a.	n.a.	n.a.	n.a.
3	14	4	5	1	3.2e-05	0	4.2e-05	0	0	n.a.	n.a.	n.a.	n.a.
3	14	5	5	1	0.000175	0	0.000233	0	0	n.a.	n.a.	n.a.	n.a.
3	14	6	5	1	6.4e-05	0	8.5e-05	0	0	n.a.	n.a.	n.a.	n.a.
3	14	7	5	1	4.8e-05	0	6.4e-05	0	0	n.a.	n.a.	n.a.	n.a.
3	14	8	2	1	0.004001	0.6	0.004019	1.9	0.003943	1.01935	0.0082674	125.684	0.989548
3	14	8	5	1	0.000108	0	0.000143	0	0	n.a.	n.a.	n.a.	n.a.
3	14	8	1	1	0.0001	0	0.000133	0	0	n.a.	n.a.	n.a.	n.a.
3	14	12	5	1	3.2e-05	0	4.2e-05	0	0	n.a.	n.a.	n.a.	n.a.
3	15	1	4	1	0.000111	0	0.000148	0	0	n.a.	n.a.	n.a.	n.a.
3	15	2	4	1	0.000207	0	0.000275	0	0	n.a.	n.a.	n.a.	n.a.
3	15	3	6	1	0.007042	0.6	0.003601	8.2	0.017457	0.20341	0.00215442	19.2049	0.201843
3	15	3	2	1	0.003427	0.7	0.004518	0.1	0.000129	35.1777	3.22432e-05	3.83792e+07	0.173239
3	15	3	4	1	0.001688	0.4	0.002245	0	0	n.a.	n.a.	n.a.	n.a.
3	15	3	1	1	0.000844	0.2	0.001092	0	9e-05	12.1455	2.15417e-07	6.8478e+08	0.555551
3	15	3	5	1	0.000748	0.2	0.000996	0	0	n.a.	n.a.	n.a.	n.a.
3	15	7	6	1	0.001194	0.2	0.001589	0	0	n.a.	n.a.	n.a.	n.a.
3	15	7	3	2	0.001035	0.2	0.001378	0	0	n.a.	n.a.	n.a.	n.a.
3	15	7	2	1	0.000437	0.1	0.000581	0	0	n.a.	n.a.	n.a.	n.a.
3	15	8	2	1	0.001538	0.3	0.002045	0	0	n.a.	n.a.	n.a.	n.a.
3	16	6	5	1	3.2e-05	0	4.2e-05	0	0	n.a.	n.a.	n.a.	n.a.
3	16	6	6	1	1.6e-05	0	2.1e-05	0	0	n.a.	n.a.	n.a.	n.a.
3	16	7	8	4	0.001481	0	2.1e-05	2.8	0.005897	0.00354021	3.68412e-28	3.40192e+22	0.338426
3	16	7	6	1	0.001435	0	0	2.7	0.005772	n.a.	n.a.	n.a.	n.a.
3	16	7	4	1	0.001016	0.2	0.001352	0	0	n.a.	n.a.	n.a.	n.a.
3	16	7	1	1	0.00075	0.1	0.000766	0.3	0.000702	1.09124	1.63651e-05	72764.7	0.979358
3	16	8	2	1	0.000532	0	0	1	0.002146	n.a.	n.a.	n.a.	n.a.
3	16	12	2	1	0.00156	0.3	0.002076	0	0	n.a.	n.a.	n.a.	n.a.
3	16	12	6	1	0.001162	0.2	0.001547	0	0	n.a.	n.a.	n.a.	n.a.
3	16	12	5	1	0.000398	0.1	0.000529	0	0	n.a.	n.a.	n.a.	n.a.
3	16	12	3	2	4.8e-05	0	6.4e-05	0	0	n.a.	n.a.	n.a.	n.a.
3	16	15	6	1	9.6e-05	0	0	0.2	0.000385	n.a.	n.a.	n.a.	n.a.
3	17	6	7	1	0.000111	0	0	0.2	0.000448	n.a.	n.a.	n.a.	n.a.
3	17	7	4	1	0.000828	0	0	1.6	0.003336	n.a.	n.a.	n.a.	n.a.
3	17	7	7	1	0.000637	0	0	1.2	0.002563	n.a.	n.a.	n.a.	n.a.
3	18	7	2	1	0.004814	1	0.006404	0	0	n.a.	n.a.	n.a.	n.a.
3	18	7	5	1	0.000816	0.2	0.001086	0	0	n.a.	n.a.	n.a.	n.a.
3	18	7	6	1	0.000701	0.1	0.000933	0	0	n.a.	n.a.	n.a.	n.a.
3	21	7	1	1	0.000643	0.1	0.000856	0	0	n.a.	n.a.	n.a.	n.a.
3	21	7	2	1	3.2e-05	0	4.3e-05	0	0	n.a.	n.a.	n.a.	n.a.
3	22	3	4	1	0.001576	0.3	0.002097	0	0	n.a.	n.a.	n.a.	n.a.
3	22	3	4	2	1.6e-05	0	2.1e-05	0	0	n.a.	n.a.	n.a.	n.a.
3	27	2	4	1	0.002439	0.5	0.003245	0	0	n.a.	n.a.	n.a.	n.a.
3	27	2	7	2	0.001589	0.3	0.002114	0	0	n.a.	n.a.	n.a.	n.a.
3	27	2	1	1	0.001504	0.3	0.002001	0	0	n.a.	n.a.	n.a.	n.a.
3	27	3	4	1	0.000207	0	0.000275	0	0	n.a.	n.a.	n.a.	n.a.
3	27	7	7	2	2e-05	0	2.6e-05	0	0	n.a.	n.a.	n.a.	n.a.
3	35	1	4	1	0.000535	0.1	0.000711	0	0	n.a.	n.a.	n.a.	n.a.
3	35	4	1	1	0.009672	1.4	0.008778	5.8	0.012373	0.706875	0.0306216	16.3176	0.7148
3	35	4	4	1	0.00573	1.2	0.007625	0	0	n.a.	n.a.	n.a.	n.a.
3	35	4	2	1	0.002706	0.6	0.0036	0	0	n.a.	n.a.	n.a.	n.a.
3	35	4	5	1	0.00143	0.2	0.001241	0.9	0.002002	0.619408	0.000167658	2288.39	0.846408
3	35	4	6	1	4.8e-05	0	6.4e-05	0	0	n.a.	n.a.	n.a.	n.a.
3	35	7	6	1	0.000665	0.1	0.000884	0	0	n.a.	n.a.	n.a.	n.a.
3	35	7	2	1	8e-05	0	0.000106	0	0	n.a.	n.a.	n.a.	n.a.
3	37	6	4	1	0.00119	0	0	2.3	0.004788	n.a.	n.a.	n.a.	n.a.
3	37	6	5	1	0.001178	0.2	0.001568	0	0	n.a.	n.a.	n.a.	n.a.
3	37	6	6	1	0.000398	0.1	0.000529	0	0	n.a.	n.a.	n.a.	n.a.
3	37	12	6	1	3.2e-05	0	4.2e-05	0	0	n.a.	n.a.	n.a.	n.a.
3	37	12	5	1	1.6e-05	0	2.1e-05	0	0	n.a.	n.a.	n.a.	n.a.
3	40	2	7	2	0.001506	0.3	0.002004	0	0	n.a.	n.a.	n.a.	n.a.
3	40	2	1	1	0.001118	0	2.1e-05	2.1	0.004437	0.00471203	4.84933e-28	4.57861e+22	0.407235
3	40	2	5	1	0.001095	0	0	2.1	0.004408	n.a.	n.a.	n.a.	n.a.
3	40	2	6	2	0.000366	0	0.000276	0.3	0.000638	0.432445	1.86981e-08	1.00015e+07	0.866993
3	40	2	6	1	5.4e-05	0	3e-05	0.1	0.000128	0.234352	4.8533e-23	1.13162e+21	0.916985
3	40	3	4	1	0.00172	0.3	0.002119	0.2	0.000512	4.14534	0.000617379	27833.5	0.564131
3	40	3	4	3	0.001592	0	0	3	0.00641	n.a.	n.a.	n.a.	n.a.
3	40	3	2	1	4.8e-05	0	6.3e-05	0	0	n.a.	n.a.	n.a.	n.a.
3	40	3	6	1	1.6e-05	0	2.1e-05	0	0	n.a.	n.a.	n.a.	n.a.
9	5	1	6	1	3.2e-05	0	4.2e-05	0	0	n.a.	n.a.	n.a.	n.a.
9	5	2	5	1	0.000111	0	0.000148	0	0	n.a.	n.a.	n.a.	n.a.
9	5	6	1	1	0.001197	0	4.2e-05	2.2	0.004689	0.00891551	1.85669e-20	4.28107e+15	0.396518
9	5	15	6	1	0.003219	0.4	0.002267	2.9	0.006095	0.370517	0.00104451	131.433	0.562308
9	5	15	7	1	0.001417	0	0	2.7	0.005706	n.a.	n.a.	n.a.	n.a.
9	5	15	5	1	9.6e-05	0	0.000127	0	0	n.a.	n.a.	n.a.	n.a.
9	5	15	4	1	8e-05	0	0	0.2	0.000322	n.a.	n.a.	n.a.	n.a.
9	5	16	2	1	3.2e-05	0	0	0.1	0.000129	n.a.	n.a.	n.a.	n.a.
9	7	6	2	1	3.2e-05	0	4.2e-05	0	0	n.a.	n.a.	n.a.	n.a.
9	7	7	9	1	0.003104	0.6	0.00413	0	0	n.a.	n.a.	n.a.	n.a.
9	7	7	4	1	0.001574	0.1	0.000799	1.9	0.003922	0.203086	1.32981e-05	3101.49	0.545956
9	7	7	8	4	0.000796	0.1	0.000932	0.2	0.000385	2.4221	2.25996e-05	259589	0.795181
9	7	7	2	2	0.000303	0.1	0.000403	0	0	n.a.	n.a.	n.a.	n.a.
9	7	7	3	2	6.4e-05	0	8.5e-05	0	0	n.a.	n.a.	n.a.	n.a.
9	7	7	1	1	4.8e-05	0	0	0.1	0.000193	n.a.	n.a.	n.a.	n.a.
9	7	8	9	1	5.5e-05	0	7.3e-05	0	0	n.a.	n.a.	n.a.	n.a.
9	7	15	6	1	0.001648	0	0.000244	2.8	0.005897	0.041143	1.73162e-09	977549	0.360045
9	8	7	3	2	0.002848	0.6	0.003644	0.2	0.000443	8.25216	0.00181609	37497.1	0.324307
9	8	7	1	1	0.00156	0.3	0.002076	0	0	n.a.	n.a.	n.a.	n.a.
9	12	4	7	2	0.002627	0.2	0.001378	3	0.00641	0.213893	0.000137286	333.248	0.446963
9	12	4	2	1	0.00086	0	0	1.6	0.003465	n.a.	n.a.	n.a.	n.a.
9	12	4	6	1	0.000796	0	8.5e-05	1.4	0.002945	0.0287799	9.75354e-15	8.49214e+10	0.511915
9	12	4	1	1	0.000748	0.2	0.000996	0	0	n.a.	n.a.	n.a.	n.a.
9	12	5	4	1	0.00072	0	0	1.4	0.0029	n.a.	n.a.	n.a.	n.a.
9	12	5	7	2	0.000223	0	0.000297	0	0	n.a.	n.a.	n.a.	n.a.
9	12	5	5	1	8.9e-05	0	0.000119	0	0	n.a.	n.a.	n.a.	n.a.
9	12	7	1	1	4.8e-05	0	6.4e-05	0	0	n.a.	n.a.	n.a.	n.a.
9	13	6	5	1	0.000431	0.1	0.000574	0	0	n.a.	n.a.	n.a.	n.a.
9	14	8	1	1	0.002752	0.6	0.003661	0	0	n.a.	n.a.	n.a.	n.a.
9	14	8	7	2	0.000146	0	0.000194	0	0	n.a.	n.a.	n.a.	n.a.
9	14	8	2	1	4.8e-05	0	6.3e-05	0	0	n.a.	n.a.	n.a.	n.a.
9	15	2	1	1	0.000796	0.2	0.001059	0	0	n.a.	n.a.	n.a.	n.a.
9	15	2	6	1	0.000335	0.1	0.000445	0	0	n.a.	n.a.	n.a.	n.a.
9	15	3	1	1	0.00285	0.6	0.003792	0	0	n.a.	n.a.	n.a.	n.a.
9	15	3	5	1	0.002166	0.4	0.002818	0.1	0.000193	14.6395	9.15316e-05	2.34142e+06	0.327984
9	15	3	6	1	0.001249	0.3	0.001662	0	0	n.a.	n.a.	n.a.	n.a.
9	15	3	4	1	0.000812	0	0.000258	1.2	0.002489	0.103425	5.87747e-09	1.81995e+06	0.5825
9	15	4	7	2	0.000526	0.1	0.000699	0	0	n.a.	n.a.	n.a.	n.a.
9	15	4	1	1	4.8e-05	0	6.4e-05	0	0	n.a.	n.a.	n.a.	n.a.
9	16	7	1	1	1.6e-05	0	2.2e-05	0	0	n.a.	n.a.	n.a.	n.a.
9	17	6	7	1	9.5e-05	0	0	0.2	0.000382	n.a.	n.a.	n.a.	n.a.
9	17	7	7	1	0.000127	0	0	0.2	0.000511	n.a.	n.a.	n.a.	n.a.
9	18	7	5	1	0.002134	0.4	0.002839	0	0	n.a.	n.a.	n.a.	n.a.
9	18	7	1	1	3.2e-05	0	4.2e-05	0	0	n.a.	n.a.	n.a.	n.a.
9	18	7	9	1	2.6e-05	0	3.4e-05	0	0	n.a.	n.a.	n.a.	n.a.
9	18	12	2	1	1.6e-05	0	2.1e-05	0	0	n.a.	n.a.	n.a.	n.a.
9	21	7	2	1	0.003317	0.7	0.004413	0	0	n.a.	n.a.	n.a.	n.a.
9	21	7	5	1	0.003054	0.3	0.00195	3	0.006393	0.303663	0.000576364	159.988	0.507167
9	21	7	6	1	3.2e-05	0	4.2e-05	0	0	n.a.	n.a.	n.a.	n.a.
9	22	3	6	1	0.001672	0.3	0.002225	0	0	n.a.	n.a.	n.a.	n.a.
9	22	3	8	1	0.001557	0.3	0.002072	0	0	n.a.	n.a.	n.a.	n.a.
9	22	3	4	1	0.000114	0	0.000151	0	0	n.a.	n.a.	n.a.	n.a.
9	27	1	8	4	0.000971	0.2	0.001293	0	0	n.a.	n.a.	n.a.	n.a.
9	27	1	5	1	0.000621	0.1	0.000826	0	0	n.a.	n.a.	n.a.	n.a.
9	27	1	5	4	3.2e-05	0	4.2e-05	0	0	n.a.	n.a.	n.a.	n.a.
9	27	2	5	1	0.000956	0.2	0.001271	0	0	n.a.	n.a.	n.a.	n.a.
9	27	2	8	4	0.000621	0.1	0.000826	0	0	n.a.	n.a.	n.a.	n.a.
9	27	2	1	1	8e-05	0	0	0.2	0.00032	n.a.	n.a.	n.a.	n.a.
9	27	2	8	1	3.2e-05	0	4.2e-05	0	0	n.a.	n.a.	n.a.	n.a.
9	35	3	4	1	0.001414	0.3	0.001882	0	0	n.a.	n.a.	n.a.	n.a.
9	35	4	6	1	0.008003	1.2	0.007428	4.6	0.009748	0.760221	0.0245299	23.5605	0.792148
9	35	4	2	1	0.002806	0.4	0.002759	1.4	0.002945	0.936667	0.00298737	293.685	0.970117
9	35	4	5	1	0.001702	0.4	0.002264	0	0	n.a.	n.a.	n.a.	n.a.
9	35	4	4	1	0.001592	0.3	0.002119	0	0	n.a.	n.a.	n.a.	n.a.
9	35	4	1	1	0.000159	0	0.000212	0	0	n.a.	n.a.	n.a.	n.a.
9	35	12	6	1	0.00328	0.4	0.002246	3	0.00641	0.348928	0.000975203	124.846	0.537483
9	35	12	2	1	4.8e-05	0	6.4e-05	0	0	n.a.	n.a.	n.a.	n.a.
9	37	2	6	1	0.000318	0.1	0.000424	0	0	n.a.	n.a.	n.a.	n.a.
9	37	4	5	1	4.8e-05	0	6.3e-05	0	0	n.a.	n.a.	n.a.	n.a.
9	37	4	6	1	4e-05	0	5.2e-05	0	0	n.a.	n.a.	n.a.	n.a.
9	37	6	10	1	0.001003	0.2	0.001334	0	0	n.a.	n.a.	n.a.	n.a.
9	37	6	5	1	0.00086	0.2	0.001144	0	0	n.a.	n.a.	n.a.	n.a.
9	37	6	1	1	0.000411	0	0	0.8	0.001655	n.a.	n.a.	n.a.	n.a.
9	37	6	2	1	0.000287	0.1	0.000381	0	0	n.a.	n.a.	n.a.	n.a.
9	37	6	3	2	1.6e-05	0	2.1e-05	0	0	n.a.	n.a.	n.a.	n.a.
9	40	3	6	1	0.00414	0.9	0.005509	0	0	n.a.	n.a.	n.a.	n.a.
9	40	3	7	1	0.00164	0.2	0.001081	1.6	0.003336	0.323309	7.00913e-05	1491.33	0.64258
9	40	3	4	1	0.001401	0.2	0.001017	1.2	0.002563	0.396187	6.02295e-05	2606.1	0.719584
9	40	3	5	1	0.000366	0	0.000296	0.3	0.000578	0.511966	3.28783e-08	7.97211e+06	0.892201
9	40	8	4	1	0.001592	0	0	3	0.00641	n.a.	n.a.	n.a.	n.a.
9	40	8	5	1	0.001401	0	0	2.7	0.00564	n.a.	n.a.	n.a.	n.a.
9	41	7	3	1	0.001481	0.3	0.00197	0	0	n.a.	n.a.	n.a.	n.a.
9	41	7	3	2	0.000111	0	0.000148	0	0	n.a.	n.a.	n.a.	n.a.
9	41	7	8	1	1.6e-05	0	2.1e-05	0	0	n.a.	n.a.	n.a.	n.a.
9	41	17	7	2	0.001465	0.3	0.001949	0	0	n.a.	n.a.	n.a.	n.a.
9	41	17	8	2	0.001465	0.3	0.001949	0	0	n.a.	n.a.	n.a.	n.a.
9	41	17	8	1	0.000111	0	0.000148	0	0	n.a.	n.a.	n.a.	n.a.
9	41	17	4	2	6.4e-05	0	8.5e-05	0	0	n.a.	n.a.	n.a.	n.a.
9	41	17	7	1	6.4e-05	0	8.5e-05	0	0	n.a.	n.a.	n.a.	n.a.
9	41	17	3	2	1.6e-05	0	2.1e-05	0	0	n.a.	n.a.	n.a.	n.a.
10	5	1	1	1	0.001576	0.3	0.002097	0	0	n.a.	n.a.	n.a.	n.a.
10	5	7	3	2	0.000287	0.1	0.000381	0	0	n.a.	n.a.	n.a.	n.a.
10	5	7	5	3	0.000138	0	0.000183	0	0	n.a.	n.a.	n.a.	n.a.
10	5	7	5	2	9.6e-05	0	0.000127	0	0	n.a.	n.a.	n.a.	n.a.
10	5	14	5	1	1.6e-05	0	2.1e-05	0	0	n.a.	n.a.	n.a.	n.a.
10	5	15	1	1	0.000271	0	4.2e-05	0.5	0.000965	0.0434831	7.18628e-20	2.6311e+16	0.712424
10	7	7	4	1	0.00195	0.1	0.0009	2.4	0.005124	0.174901	2.07758e-05	1472.41	0.472767
10	7	7	2	1	0.000493	0.1	0.000656	0	0	n.a.	n.a.	n.a.	n.a.
10	7	7	8	4	1.6e-05	0	2.1e-05	0	0	n.a.	n.a.	n.a.	n.a.
10	8	3	3	2	0.00086	0.2	0.001145	0	0	n.a.	n.a.	n.a.	n.a.
10	8	7	3	2	0.004244	0.8	0.004852	1.1	0.002402	2.02496	0.0151749	270.213	0.628226
10	8	7	1	1	0.001425	0.2	0.001165	1	0.002211	0.526359	0.000122052	2269.96	0.797439
10	8	7	1	2	0.000191	0	0	0.4	0.000768	n.a.	n.a.	n.a.	n.a.
10	12	5	4	1	0.002739	0.2	0.001526	3	0.00641	0.236901	0.000213655	262.676	0.462024
10	12	5	7	2	0.001224	0.3	0.001628	0	0	n.a.	n.a.	n.a.	n.a.
10	12	5	1	1	0.000655	0.1	0.000871	0	0	n.a.	n.a.	n.a.	n.a.
10	12	5	6	1	0.000603	0.1	0.000802	0	0	n.a.	n.a.	n.a.	n.a.
10	12	5	5	1	0.000478	0.1	0.000635	0	0	n.a.	n.a.	n.a.	n.a.
10	12	6	5	1	0.001147	0.2	0.001526	0	0	n.a.	n.a.	n.a.	n.a.
10	12	6	4	1	0.000446	0.1	0.000593	0	0	n.a.	n.a.	n.a.	n.a.
10	13	6	7	2	0.001576	0.3	0.002097	0	0	n.a.	n.a.	n.a.	n.a.
10	14	8	1	1	0.000223	0	0.000297	0	0	n.a.	n.a.	n.a.	n.a.
10	15	3	6	1	0.000989	0.2	0.001316	0	0	n.a.	n.a.	n.a.	n.a.
10	16	12	8	4	0.00116	0.2	0.001544	0	0	n.a.	n.a.	n.a.	n.a.
10	16	12	7	2	0.000255	0.1	0.000339	0	0	n.a.	n.a.	n.a.	n.a.
10	16	12	5	1	1.6e-05	0	2.1e-05	0	0	n.a.	n.a.	n.a.	n.a.
10	18	7	5	1	0.000335	0	2.1e-05	0.6	0.001285	0.0163218	1.50461e-27	1.77056e+23	0.660343
10	18	12	2	1	0.003885	0.1	0.000932	6.1	0.01282	0.0718339	1.15197e-05	447.939	0.1928
10	18	12	8	4	0.000876	0.2	0.001165	0	0	n.a.	n.a.	n.a.	n.a.
10	27	1	2	1	0.00043	0.1	0.000572	0	0	n.a.	n.a.	n.a.	n.a.
10	27	1	4	1	0.000423	0.1	0.000562	0	0	n.a.	n.a.	n.a.	n.a.
10	35	4	6	1	0.002024	0.1	0.000575	3	0.00641	0.0891799	1.27869e-06	6219.69	0.368487
10	35	4	1	1	0.001561	0.3	0.002076	0	0	n.a.	n.a.	n.a.	n.a.
10	37	6	4	1	0.000987	0.2	0.001314	0	0	n.a.	n.a.	n.a.	n.a.
10	37	6	3	2	8e-05	0	0.000106	0	0	n.a.	n.a.	n.a.	n.a.
10	40	3	7	2	0.000654	0.1	0.00087	0	0	n.a.	n.a.	n.a.	n.a.
10	40	3	7	1	0.000318	0.1	0.000424	0	0	n.a.	n.a.	n.a.	n.a.
10	40	3	5	1	0.000306	0.1	0.000407	0	0	n.a.	n.a.	n.a.	n.a.
10	40	3	5	2	4.3e-05	0	5.8e-05	0	0	n.a.	n.a.	n.a.	n.a.
10	41	17	6	1	3.8e-05	0	5e-05	0	0	n.a.	n.a.	n.a.	n.a.
11	5	1	2	1	0.002386	0.5	0.003175	0	0	n.a.	n.a.	n.a.	n.a.
11	5	4	1	1	0.000411	0	0	0.8	0.001655	n.a.	n.a.	n.a.	n.a.
11	5	15	10	1	0.000155	0	0.000206	0	0	n.a.	n.a.	n.a.	n.a.
11	7	1	2	1	0.000464	0.1	0.000618	0	0	n.a.	n.a.	n.a.	n.a.
11	7	7	6	1	0.005111	0.7	0.004301	3.6	0.007567	0.566525	0.00703349	45.6317	0.665942
11	7	7	4	1	0.001591	0.3	0.001801	0.5	0.000954	1.88944	0.000688788	5183.01	0.787984
11	7	7	8	4	0.001148	0	0	2.2	0.00462	n.a.	n.a.	n.a.	n.a.
11	7	7	3	2	0.000287	0.1	0.000381	0	0	n.a.	n.a.	n.a.	n.a.
11	7	7	5	1	0.000207	0	0.000275	0	0	n.a.	n.a.	n.a.	n.a.
11	7	7	1	1	3.8e-05	0	2.1e-05	0	9.1e-05	0.230753	2.8873e-27	1.84418e+25	0.9296
11	7	7	2	1	2.7e-05	0	3.6e-05	0	0	n.a.	n.a.	n.a.	n.a.
11	7	15	10	1	0.001294	0.3	0.001722	0	0	n.a.	n.a.	n.a.	n.a.
11	7	15	6	1	0.000143	0	0.000191	0	0	n.a.	n.a.	n.a.	n.a.
11	8	3	3	2	0.000191	0	0.000254	0	0	n.a.	n.a.	n.a.	n.a.
11	8	7	3	2	0.001672	0.3	0.002224	0	0	n.a.	n.a.	n.a.	n.a.
11	8	15	10	1	7.9e-05	0	0.000106	0	0	n.a.	n.a.	n.a.	n.a.
11	12	5	8	4	0.000208	0	0.000278	0	0	n.a.	n.a.	n.a.	n.a.
11	12	5	5	1	3.2e-05	0	4.3e-05	0	0	n.a.	n.a.	n.a.	n.a.
11	13	3	5	1	0.000127	0	0.000169	0	0	n.a.	n.a.	n.a.	n.a.
11	13	8	5	1	0.001465	0.3	0.001949	0	0	n.a.	n.a.	n.a.	n.a.
11	14	8	4	1	0.001513	0	2.1e-05	2.8	0.006024	0.00346513	3.60856e-28	3.3274e+22	0.333212
11	14	8	6	1	4.8e-05	0	6.4e-05	0	0	n.a.	n.a.	n.a.	n.a.
11	14	8	2	1	1.7e-05	0	2.2e-05	0	0	n.a.	n.a.	n.a.	n.a.
11	15	1	8	4	0.001003	0.2	0.001334	0	0	n.a.	n.a.	n.a.	n.a.
11	15	1	5	1	0.000317	0.1	0.000422	0	0	n.a.	n.a.	n.a.	n.a.
11	15	3	5	1	0.002866	0.3	0.001949	2.7	0.00564	0.344289	0.000628132	188.711	0.559946
11	15	3	6	1	0.001203	0.2	0.001559	0.1	0.000127	12.2932	3.73044e-06	4.05107e+07	0.48024
11	15	3	4	1	1.6e-05	0	0	0	6.5e-05	n.a.	n.a.	n.a.	n.a.
11	15	4	4	1	0.000685	0	2.1e-05	1.3	0.00269	0.00778585	7.78236e-28	7.78936e+22	0.520508
11	15	4	1	1	0.000599	0	0	1.1	0.002409	n.a.	n.a.	n.a.	n.a.
11	15	5	8	4	1.6e-05	0	2.1e-05	0	0	n.a.	n.a.	n.a.	n.a.
11	15	7	4	1	0.000111	0	0	0.2	0.000449	n.a.	n.a.	n.a.	n.a.
11	15	7	1	1	4.8e-05	0	0	0.1	0.000193	n.a.	n.a.	n.a.	n.a.
11	15	8	2	1	0.00156	0.3	0.002076	0	0	n.a.	n.a.	n.a.	n.a.
11	15	8	5	1	0.000271	0	0.000169	0.3	0.000578	0.292268	1.77066e-10	4.82421e+08	0.839172
11	16	7	2	1	0.003109	0.6	0.004137	0	0	n.a.	n.a.	n.a.	n.a.
11	16	7	1	1	4.8e-05	0	6.3e-05	0	0	n.a.	n.a.	n.a.	n.a.
11	16	12	1	1	0.001369	0.3	0.001822	0	0	n.a.	n.a.	n.a.	n.a.
11	16	12	8	4	0.000432	0.1	0.000575	0	0	n.a.	n.a.	n.a.	n.a.
11	16	15	10	1	3.2e-05	0	4.2e-05	0	0	n.a.	n.a.	n.a.	n.a.
11	27	1	1	1	0.004729	1	0.006292	0	0	n.a.	n.a.	n.a.	n.a.
11	27	1	2	1	4.8e-05	0	6.4e-05	0	0	n.a.	n.a.	n.a.	n.a.
11	35	4	1	1	0.00664	1	0.006716	3	0.00641	1.04806	0.0248334	44.232	0.967076
11	35	4	6	1	0.006613	1.4	0.008798	0	0	n.a.	n.a.	n.a.	n.a.
11	35	4	4	1	0.006258	1	0.006207	3	0.00641	0.968133	0.0205181	45.6808	0.97794
11	35	4	7	1	0.001592	0.3	0.002119	0	0	n.a.	n.a.	n.a.	n.a.
11	35	4	5	1	1.6e-05	0	2.2e-05	0	0	n.a.	n.a.	n.a.	n.a.
11	35	15	10	1	3.2e-05	0	4.2e-05	0	0	n.a.	n.a.	n.a.	n.a.
11	37	4	1	1	0.001181	0	2.1e-05	2.2	0.004689	0.00445766	4.59864e-28	4.321e+22	0.39404
11	37	6	4	1	0.001067	0.2	0.001419	0	0	n.a.	n.a.	n.a.	n.a.
11	37	6	3	2	0.000892	0.2	0.001186	0	0	n.a.	n.a.	n.a.	n.a.
11	37	6	3	1	0.000303	0.1	0.000403	0	0	n.a.	n.a.	n.a.	n.a.
11	37	6	6	1	0.000175	0	0.000233	0	0	n.a.	n.a.	n.a.	n.a.
11	37	6	2	1	6.4e-05	0	8.5e-05	0	0	n.a.	n.a.	n.a.	n.a.
11	37	7	3	2	3.2e-05	0	4.2e-05	0	0	n.a.	n.a.	n.a.	n.a.
11	40	2	4	1	4.8e-05	0	6.4e-05	0	0	n.a.	n.a.	n.a.	n.a.
11	40	2	5	1	3.2e-05	0	4.2e-05	0	0	n.a.	n.a.	n.a.	n.a.
11	40	8	4	1	9.6e-05	0	0	0.2	0.000386	n.a.	n.a.	n.a.	n.a.
11	40	8	2	1	4.8e-05	0	6.4e-05	0	0	n.a.	n.a.	n.a.	n.a.
11	40	8	5	1	4.8e-05	0	0	0.1	0.000193	n.a.	n.a.	n.a.	n.a.
19	5	1	2	1	0.000334	0.1	0.000445	0	0	n.a.	n.a.	n.a.	n.a.
19	5	1	1	1	4.8e-05	0	6.4e-05	0	0	n.a.	n.a.	n.a.	n.a.
19	5	4	1	1	0.002834	0.6	0.003771	0	0	n.a.	n.a.	n.a.	n.a.
19	5	4	6	1	0.000697	0.1	0.000927	0	0	n.a.	n.a.	n.a.	n.a.
19	5	4	2	1	0.000657	0.1	0.000874	0	0	n.a.	n.a.	n.a.	n.a.
19	5	4	5	1	0.00035	0.1	0.000466	0	0	n.a.	n.a.	n.a.	n.a.
19	5	7	1	1	0.000271	0.1	0.00036	0	0	n.a.	n.a.	n.a.	n.a.
19	5	14	5	1	0.001513	0	0	2.9	0.00609	n.a.	n.a.	n.a.	n.a.
19	5	14	4	1	0.000462	0.1	0.000614	0	0	n.a.	n.a.	n.a.	n.a.
19	5	15	6	1	0.000926	0.2	0.001232	0	0	n.a.	n.a.	n.a.	n.a.
19	5	15	7	1	0.000733	0.2	0.000976	0	0	n.a.	n.a.	n.a.	n.a.
19	5	15	4	1	0.000303	0.1	0.000403	0	0	n.a.	n.a.	n.a.	n.a.
19	7	7	2	1	0.003515	0.7	0.004676	0	0	n.a.	n.a.	n.a.	n.a.
19	7	7	6	1	0.000779	0.2	0.001037	0	0	n.a.	n.a.	n.a.	n.a.
19	7	7	4	1	0.000318	0.1	0.000423	0	0	n.a.	n.a.	n.a.	n.a.
19	7	7	7	1	0.000127	0	0.000169	0	0	n.a.	n.a.	n.a.	n.a.
19	7	15	10	1	0.001327	0	2.1e-05	2.5	0.005282	0.00395485	4.09945e-28	3.81535e+22	0.365286
19	7	15	6	1	0.001282	0.2	0.001331	0.5	0.001129	1.17916	0.000235618	5901.12	0.949182
19	7	15	7	1	8e-05	0	0.000106	0	0	n.a.	n.a.	n.a.	n.a.
19	7	15	4	1	3.2e-05	0	4.2e-05	0	0	n.a.	n.a.	n.a.	n.a.
19	8	2	3	2	3.2e-05	0	4.2e-05	0	0	n.a.	n.a.	n.a.	n.a.
19	8	3	3	2	0.002612	0.5	0.003475	0	0	n.a.	n.a.	n.a.	n.a.
19	8	7	6	1	0.004729	0.7	0.004195	3	0.006346	0.659618	0.00732533	59.3962	0.759289
19	8	7	3	2	0.000207	0	0.000148	0.2	0.000385	0.384324	3.9744e-11	3.71642e+09	0.886979
19	8	7	7	1	4.8e-05	0	6.4e-05	0	0	n.a.	n.a.	n.a.	n.a.
19	8	7	3	3	3.2e-05	0	0	0.1	0.000128	n.a.	n.a.	n.a.	n.a.
19	8	16	3	2	0.000239	0	0.000296	0	6.4e-05	4.62607	1.22844e-10	1.74209e+11	0.819805
19	12	5	5	1	0.006259	1.3	0.008328	0	0	n.a.	n.a.	n.a.	n.a.
19	12	5	4	1	0.004769	0.7	0.004248	3	0.006347	0.667882	0.0075901	58.7695	0.765206
19	12	5	6	1	0.002235	0.2	0.001228	2.5	0.005282	0.231544	9.41673e-05	569.334	0.501059
19	12	5	10	1	0.000281	0	0	0.5	0.001129	n.a.	n.a.	n.a.	n.a.
19	12	5	2	1	0.000159	0	0.000191	0	6.3e-05	3.03213	5.84815e-12	1.57209e+12	0.886795
19	12	6	7	2	0.001592	0.3	0.002119	0	0	n.a.	n.a.	n.a.	n.a.
19	12	6	5	1	1.6e-05	0	2.1e-05	0	0	n.a.	n.a.	n.a.	n.a.
19	12	7	7	2	4.8e-05	0	6.4e-05	0	0	n.a.	n.a.	n.a.	n.a.
19	12	16	3	2	0.00285	0.3	0.001844	2.8	0.005896	0.311485	0.000491528	197.39	0.529343
19	12	16	7	2	0.001593	0.3	0.002119	0	0	n.a.	n.a.	n.a.	n.a.
19	12	16	4	2	0.000812	0.2	0.001081	0	0	n.a.	n.a.	n.a.	n.a.
19	12	16	2	2	0.000732	0.2	0.000974	0	0	n.a.	n.a.	n.a.	n.a.
19	12	16	5	1	0.000191	0	0.000254	0	0	n.a.	n.a.	n.a.	n.a.
19	12	16	8	4	0.000112	0	0	0.2	0.00045	n.a.	n.a.	n.a.	n.a.
19	13	6	7	2	0.001592	0.3	0.002119	0	0	n.a.	n.a.	n.a.	n.a.
19	14	3	3	2	0.000548	0	2.1e-05	1	0.002146	0.00976485	9.57894e-28	9.95438e+22	0.567
19	14	8	2	1	1.6e-05	0	0	0	6.4e-05	n.a.	n.a.	n.a.	n.a.
19	15	2	6	1	0.001003	0.2	0.001334	0	0	n.a.	n.a.	n.a.	n.a.
19	15	3	6	1	0.006375	0.9	0.005847	3.8	0.007965	0.732523	0.0155452	34.518	0.789547
19	15	3	5	1	3.2e-05	0	4.2e-05	0	0	n.a.	n.a.	n.a.	n.a.
19	15	6	10	1	0.000318	0.1	0.000424	0	0	n.a.	n.a.	n.a.	n.a.
19	16	3	3	2	0.00098	0	0	1.9	0.003943	n.a.	n.a.	n.a.	n.a.
19	16	8	3	2	3.2e-05	0	0	0.1	0.000128	n.a.	n.a.	n.a.	n.a.
19	16	8	2	1	1.6e-05	0	0	0	6.5e-05	n.a.	n.a.	n.a.	n.a.
19	16	12	1	1	0.000223	0	0.000297	0	0	n.a.	n.a.	n.a.	n.a.
19	17	6	1	1	0.001923	0.4	0.002558	0	0	n.a.	n.a.	n.a.	n.a.
19	17	6	7	2	0.001179	0	0	2.2	0.004751	n.a.	n.a.	n.a.	n.a.
19	17	6	10	1	0.000712	0.1	0.000947	0	0	n.a.	n.a.	n.a.	n.a.
19	17	6	7	3	0.000191	0	0	0.4	0.000764	n.a.	n.a.	n.a.	n.a.
19	17	6	3	2	0.000175	0	0	0.3	0.000703	n.a.	n.a.	n.a.	n.a.
19	17	6	2	1	0.0001	0	0.000133	0	0	n.a.	n.a.	n.a.	n.a.
19	18	1	5	1	0.003201	0.7	0.004258	0	0	n.a.	n.a.	n.a.	n.a.
19	18	5	3	2	0.001624	0	4.2e-05	3	0.00641	0.00651054	1.3779e-20	3.07621e+15	0.319854
19	21	6	5	1	0.001066	0.2	0.001419	0	0	n.a.	n.a.	n.a.	n.a.
19	21	6	4	1	0.000223	0	0	0.4	0.000899	n.a.	n.a.	n.a.	n.a.
19	21	6	6	1	4.8e-05	0	0	0.1	0.000194	n.a.	n.a.	n.a.	n.a.
19	21	7	4	1	0.001592	0	2.1e-05	3	0.006346	0.00328824	3.43011e-28	3.15224e+22	0.320459
19	21	7	1	1	0.000949	0.2	0.001263	0	0	n.a.	n.a.	n.a.	n.a.
19	21	7	5	1	0.00051	0.1	0.000679	0	0	n.a.	n.a.	n.a.	n.a.
19	27	2	1	1	0.000643	0.1	0.000856	0	0	n.a.	n.a.	n.a.	n.a.
19	35	4	1	1	0.006079	1	0.006515	2.2	0.004765	1.36967	0.0265129	70.7579	0.792187
19	35	4	5	1	0.001552	0.3	0.002064	0	0	n.a.	n.a.	n.a.	n.a.
19	35	4	6	1	7.9e-05	0	7.5e-05	0	9e-05	0.833321	9.99322e-16	6.94895e+14	0.986048
19	35	6	5	1	4.8e-05	0	6.3e-05	0	0	n.a.	n.a.	n.a.	n.a.
19	35	7	6	1	0.0008	0.2	0.001065	0	0	n.a.	n.a.	n.a.	n.a.
19	35	7	2	1	4.8e-05	0	6.4e-05	0	0	n.a.	n.a.	n.a.	n.a.
19	37	6	5	1	0.000669	0.1	0.00089	0	0	n.a.	n.a.	n.a.	n.a.
19	37	6	10	1	0.000287	0.1	0.000361	0	6.4e-05	5.6423	3.62268e-10	8.78784e+10	0.784084
19	40	2	1	1	0.000196	0	0.00026	0	0	n.a.	n.a.	n.a.	n.a.
19	40	2	5	1	4.8e-05	0	6.4e-05	0	0	n.a.	n.a.	n.a.	n.a.
19	40	3	4	1	0.00258	0	2.1e-05	4.9	0.010321	0.00201373	2.12618e-28	1.90722e+22	0.203792
19	40	3	8	4	0.001194	0.2	0.001589	0	0	n.a.	n.a.	n.a.	n.a.
19	40	3	6	1	0.000844	0.1	0.000699	0.6	0.001279	0.546204	1.07957e-05	27634.9	0.85203
19	40	6	10	1	0.000207	0	0.000275	0	0	n.a.	n.a.	n.a.	n.a.
28	5	7	2	1	1.6e-05	0	2.1e-05	0	0	n.a.	n.a.	n.a.	n.a.
28	5	14	6	1	0.003099	0.6	0.004122	0	0	n.a.	n.a.	n.a.	n.a.
28	5	14	5	1	0.001654	0.3	0.002201	0	0	n.a.	n.a.	n.a.	n.a.
28	5	14	7	1	6.4e-05	0	8.5e-05	0	0	n.a.	n.a.	n.a.	n.a.
28	5	15	6	1	0.004076	0.5	0.003347	3	0.006283	0.531138	0.00377044	74.8209	0.668805
28	5	15	5	1	0.002352	0.5	0.003129	0	0	n.a.	n.a.	n.a.	n.a.
28	5	15	8	4	0.000223	0	0.000296	0	0	n.a.	n.a.	n.a.	n.a.
28	7	4	1	1	0.000111	0	0	0.2	0.000449	n.a.	n.a.	n.a.	n.a.
28	7	4	4	1	9.6e-05	0	0	0.2	0.000385	n.a.	n.a.	n.a.	n.a.
28	7	7	2	1	0.002732	0.6	0.003635	0	0	n.a.	n.a.	n.a.	n.a.
28	7	7	6	1	0.001456	0.3	0.001937	0	0	n.a.	n.a.	n.a.	n.a.
28	7	7	4	1	0.001342	0	0	2.6	0.005403	n.a.	n.a.	n.a.	n.a.
28	7	7	1	1	0.000669	0	0	1.3	0.00269	n.a.	n.a.	n.a.	n.a.
28	7	7	3	2	0.00051	0	0.000127	0.8	0.001671	0.075885	3.97914e-12	1.44718e+09	0.64104
28	7	7	5	1	0.000459	0.1	0.00061	0	0	n.a.	n.a.	n.a.	n.a.
28	7	7	3	1	0.000239	0	0	0.5	0.000958	n.a.	n.a.	n.a.	n.a.
28	7	7	4	2	0.000212	0	8.5e-05	0.3	0.000596	0.142545	2.84427e-14	7.14382e+11	0.798305
28	8	3	6	1	0.001545	0	0	2.9	0.006217	n.a.	n.a.	n.a.	n.a.
28	8	7	3	1	0.000175	0	0.000233	0	0	n.a.	n.a.	n.a.	n.a.
28	8	7	3	2	0.000175	0	0.000233	0	0	n.a.	n.a.	n.a.	n.a.
28	8	7	6	1	3.4e-05	0	4.5e-05	0	0	n.a.	n.a.	n.a.	n.a.
28	12	1	5	1	1.6e-05	0	2.1e-05	0	0	n.a.	n.a.	n.a.	n.a.
28	12	2	6	1	0.003169	0.7	0.004216	0	0	n.a.	n.a.	n.a.	n.a.
28	12	5	6	1	0.00156	0.3	0.002076	0	0	n.a.	n.a.	n.a.	n.a.
28	12	5	5	1	0.001003	0.2	0.001334	0	0	n.a.	n.a.	n.a.	n.a.
28	12	5	8	4	0.000317	0.1	0.000422	0	0	n.a.	n.a.	n.a.	n.a.
28	12	6	5	1	0.00051	0.1	0.000679	0	0	n.a.	n.a.	n.a.	n.a.
28	12	7	5	1	0.002659	0.6	0.003537	0	0	n.a.	n.a.	n.a.	n.a.
28	12	7	6	1	0.001433	0.3	0.001907	0	0	n.a.	n.a.	n.a.	n.a.
28	12	7	1	1	0.000143	0	0.000191	0	0	n.a.	n.a.	n.a.	n.a.
28	14	8	6	1	0.004777	1	0.006356	0	0	n.a.	n.a.	n.a.	n.a.
28	15	1	5	1	0.000208	0	0.000278	0	0	n.a.	n.a.	n.a.	n.a.
28	15	1	8	4	3.2e-05	0	4.3e-05	0	0	n.a.	n.a.	n.a.	n.a.
28	15	3	5	1	0.000385	0.1	0.000513	0	0	n.a.	n.a.	n.a.	n.a.
28	15	3	6	1	4.8e-05	0	6.4e-05	0	0	n.a.	n.a.	n.a.	n.a.
28	15	4	1	1	0.000128	0	0	0.2	0.000515	n.a.	n.a.	n.a.	n.a.
28	15	4	4	1	2.2e-05	0	0	0	9.1e-05	n.a.	n.a.	n.a.	n.a.
28	17	5	3	2	6.4e-05	0	8.4e-05	0	0	n.a.	n.a.	n.a.	n.a.
28	18	5	3	2	0.003966	0.8	0.005278	0	0	n.a.	n.a.	n.a.	n.a.
28	18	5	1	1	3.2e-05	0	4.2e-05	0	0	n.a.	n.a.	n.a.	n.a.
28	18	5	4	2	3.2e-05	0	4.2e-05	0	0	n.a.	n.a.	n.a.	n.a.
28	18	7	1	1	4.8e-05	0	6.3e-05	0	0	n.a.	n.a.	n.a.	n.a.
28	21	7	5	1	1.6e-05	0	2.1e-05	0	0	n.a.	n.a.	n.a.	n.a.
28	27	2	3	2	0.00073	0.2	0.000971	0	0	n.a.	n.a.	n.a.	n.a.
28	27	2	6	1	0.000716	0.1	0.000953	0	0	n.a.	n.a.	n.a.	n.a.
28	35	4	1	1	0.002937	0.6	0.003908	0	0	n.a.	n.a.	n.a.	n.a.
28	35	4	3	2	0.000902	0	0.000212	1.4	0.002994	0.0706113	7.91085e-10	6.30267e+06	0.529709
28	35	4	2	1	0.000876	0.2	0.001165	0	0	n.a.	n.a.	n.a.	n.a.
28	35	4	4	1	0.000414	0	0	0.8	0.001671	n.a.	n.a.	n.a.	n.a.
28	35	4	4	2	0.000302	0	8.5e-05	0.5	0.000958	0.088649	2.27068e-14	3.46092e+11	0.728322
28	35	4	3	1	0.000148	0	0	0.3	0.000596	n.a.	n.a.	n.a.	n.a.
28	35	4	6	1	3.2e-05	0	0	0.1	0.000127	n.a.	n.a.	n.a.	n.a.
28	35	7	3	2	4.8e-05	0	0	0.1	0.000192	n.a.	n.a.	n.a.	n.a.
28	37	3	6	1	3.2e-05	0	0	0.1	0.000128	n.a.	n.a.	n.a.	n.a.
28	40	3	4	1	0.001592	0.3	0.002119	0	0	n.a.	n.a.	n.a.	n.a.
28	40	3	8	4	0.000175	0	0.000233	0	0	n.a.	n.a.	n.a.	n.a.
28	40	3	6	1	3.2e-05	0	4.3e-05	0	0	n.a.	n.a.	n.a.	n.a.
